# Supplementary material for: Cnidaria: fast, reference-free clustering of raw and assembled genome and transcriptome NGS data
Source: BMC Bioinformatics. 2015 Nov 2;16:352. doi: 10.1186/s12859-015-0806-7 (PMC4630969; doi:10.1186/s12859-015-0806-7)
Supplement: Additional file 1: Table S1. — Sample description. Intermediate headers show database size and analysis time running with 1 thread (1×) or 20 threads (20×) for each CNIDARIA database group. Each line contains a list of the names of the samples used, sequence ID, source type, source name, reference, size of JELLYFISH database, size of input data, GC content, percentage of Ns, number of sequences in the input data and list of samples used in the REFERENCEFREE comparison. For each k-mer size (11, 15, 17, 21 and 31 bp): number of distinct k-mers, total number of k-mers, number of k-mers occurring only once, number of shared k-mers and percentage of k-mers shared. Input data is in the form of assembled genome (genomic - fasta files), raw genomic data (raw - fastq or BAM), filtered genomic data (raw filtered - BAM) or RNA-seq. The 34 samples of the extended dataset were used exclusively against the 21-mer dataset. Analysis time and database sizes are calculated for each dataset and do not correspond to the sum of the partial times and sizes. (XLS 87 kb) [file 12859_2015_806_MOESM1_ESM.xls]

## Sheet: ST01-samples
Number samples	Count Group	Count Run	Count Total	Sample Name	RefSeq/ID	Source Type	Source	Reference	Analysis Time d:hh:mm (1x/20x)	Database Size (Gb)	Data Size	GC%	N%	Count sequences	ReferenceFree	11-mers			15-mers			17-mers			21-mers			31-mers
																Distinct	Total	Unique	Distinct	Total	Unique	Distinct	Total	Unique	Distinct	Total	Unique	Distinct	Total	Unique
Animals									2d:01:20 / 3:25	181
1	1	1	1	Bos taurus UMD_3.1	GCF_000003055.4	Genomic	NCBI	[27]		19	2.7 Gbp	41.5006	0.776666	3.3 K	y	2.1 M	426.1 M	103.0	331.2 M	2.2 G	90.2 M	1.3 G	2.3 G	904.2 M	2.0 G	2.3 G	1.9 G	2.2 G	2.5 G	2.1 G
1	2	2	2	Canis lupus familiaris 3.1	GCF_000002285.3	Genomic	NCBI	[28]		19	2.4 Gbp	40.9948	0.757437	3.3 K	y	2.1 M	426.5 M	52.0	335.3 M	2.2 G	90.7 M	1.3 G	2.2 G	929.3 M	2.0 G	2.3 G	1.9 G	2.2 G	2.3 G	2.1 G
1	3	3	3	Equus caballus 2.0	GCF_000002305.2	Genomic	NCBI	[29]		19	2.5 Gbp	40.7274	1.86425	9.6 K	y	2.1 M	448.9 M	24.0	354.9 M	2.3 G	94.0 M	1.4 G	2.3 G	979.2 M	2.1 G	2.4 G	2.0 G	2.3 G	2.4 G	2.2 G
1	4	4	4	Gorilla gorilla 3.1	GCF_000151905.1	Genomic	NCBI	[30]		20	3.0 Gbp	37.7724	6.81214	50.2 K	y	2.1 M	427.5 M	240.0	330.8 M	2.4 G	84.6 M	1.4 G	2.5 G	903.7 M	2.2 G	2.6 G	2.0 G	2.4 G	2.7 G	2.3 G
1	5	5	5	Homo sapiens GRCh38	GCF_000001405.26	Genomic	NCBI	[31]		21	3.2 Gbp	38.9514	4.9846	455	y	2.1 M	434.7 M	186.0	334.2 M	2.6 G	83.7 M	1.4 G	2.7 G	919.4 M	2.3 G	2.8 G	2.1 G	2.5 G	2.9 G	2.4 G
1	6	6	6	Macaca fascicularis 5.0	GCF_000364345.1	Genomic	NCBI	[32]		21	2.9 Gbp	38.9165	4.85188	7.6 K	y	2.1 M	431.3 M	171.0	337.4 M	2.5 G	87.8 M	1.4 G	2.5 G	950.8 M	2.2 G	2.6 G	2.1 G	2.5 G	2.7 G	2.4 G
1	7	7	7	Macaca mulatta 051212	GCF_000002255.3	Genomic	NCBI	[33]		21	3.1 Gbp	37.882	7.30837	122.1 K	y	2.1 M	432.7 M	124.0	337.0 M	2.5 G	87.0 M	1.4 G	2.5 G	936.9 M	2.2 G	2.6 G	2.1 G	2.5 G	2.7 G	2.4 G
1	8	8	8	Mus musculus GRCm38.p2	GCF_000001635.22	Genomic	NCBI	[34]		19	2.8 Gbp	40.5366	2.83358	179	y	2.1 M	424.4 M	322.0	330.1 M	2.4 G	85.0 M	1.3 G	2.4 G	917.4 M	2.0 G	2.5 G	1.9 G	2.2 G	2.6 G	2.1 G
1	9	9	9	Pan troglodytes 2.1.4	GCF_000001515.6	Genomic	NCBI	[35]		21	3.3 Gbp	35.5883	12.6661	24.1 K	y	2.1 M	430.8 M	159.0	333.9 M	2.5 G	85.3 M	1.4 G	2.6 G	923.7 M	2.2 G	2.7 G	2.1 G	2.5 G	2.8 G	2.4 G
1	10	10	10	Rattus norvegicus 6.0	GCF_000001895.5	Genomic	NCBI	[36]		20	2.9 Gbp	39.8782	4.88896	955	y	2.1 M	446.7 M	20.0	349.5 M	2.5 G	88.5 M	1.4 G	2.5 G	947.4 M	2.1 G	2.6 G	1.9 G	2.3 G	2.6 G	2.1 G
Fungi									15:03 / 1:36	2.8
1	1	11	11	Aspergillus fumigatus Af293 ASM265v1	GCF_000002655.1	Genomic	NCBI	[37]		0.238281	29.4 Mbp	48.824	1.95678	8	y	2.1 M	28.8 M	13.4 K	26.9 M	28.8 M	25.6 M	28.0 M	28.8 M	27.6 M	28.2 M	28.8 M	27.9 M	28.3 M	28.8 M	28.1 M
1	2	12	12	Aspergillus nidulans FGSC A4	GCF_000149205.1	Genomic	NCBI	[38]		0.244141	29.7 Mbp	50.081	0.586403	17	y	2.1 M	29.5 M	7.7 K	27.8 M	29.5 M	26.6 M	28.9 M	29.5 M	28.6 M	29.0 M	29.5 M	28.8 M	29.1 M	29.5 M	28.9 M
1	3	13	13	Aspergillus niger CBS 513.88	GCF_000002855.3	Genomic	NCBI	[39]		0.283203	34.0 Mbp	50.2849	0.132759	20	y	2.1 M	33.9 M	5.6 K	32.0 M	33.9 M	30.4 M	33.5 M	33.9 M	33.3 M	33.7 M	33.9 M	33.7 M	33.8 M	33.9 M	33.7 M
1	4	14	14	Aspergillus oryzae RIB40	GCF_000184455.1	Genomic	NCBI	[40]		0.30957	37.1 Mbp	48.259	0.000272321	27	y	2.1 M	37.0 M	1.9 K	34.9 M	37.1 M	33.1 M	36.6 M	37.1 M	36.3 M	36.8 M	37.1 M	36.6 M	36.8 M	37.1 M	36.7 M
1	5	15	15	Candida albicans SC5314	GCF_000182965.2	Genomic	NCBI	[41]		0.00791016	949.6 Kbp	33.5135	0	1	y	528.3 K	948.5 K	334.5 K	915.4 K	949.6 K	890.1 K	928.2 K	949.6 K	911.7 K	934.7 K	949.6 K	922.0 K	939.3 K	949.6 K	929.9 K
1	6	16	16	Candida dubliniensis CD36	GCF_000026945.1	Genomic	NCBI	[42]		0.119141	14.6 Mbp	33.2494	0	8	y	1.6 M	14.4 M	339.9 K	12.3 M	14.5 M	11.0 M	13.5 M	14.6 M	13.1 M	13.9 M	14.6 M	13.6 M	14.1 M	14.6 M	13.9 M
1	7	17	17	Candida glabrata CBS 138	GCF_000002545.3	Genomic	NCBI	[43]		0.102539	12.3 Mbp	38.6175	0.00243145	14	y	1.9 M	12.3 M	291.6 K	11.6 M	12.3 M	11.1 M	12.1 M	12.3 M	11.9 M	12.1 M	12.3 M	12.0 M	12.2 M	12.3 M	12.1 M
1	8	18	18	Cryptococcus gattii WM276	GCF_000185945.1	Genomic	NCBI	[44]		0.148438	18.4 Mbp	47.8475	0.0711737	14	y	2.1 M	18.4 M	73.0 K	17.0 M	18.4 M	16.3 M	17.5 M	18.4 M	17.3 M	17.6 M	18.4 M	17.5 M	17.7 M	18.4 M	17.5 M
1	9	19	19	Cryptococcus neoformans var. neoformans JEC21	GCF_000091045.1	Genomic	NCBI	[45]		0.154297	19.1 Mbp	48.5393	0.00943215	14	y	2.1 M	19.0 M	67.9 K	17.5 M	19.0 M	16.6 M	18.1 M	19.0 M	17.7 M	18.2 M	19.0 M	17.9 M	18.3 M	19.0 M	18.0 M
1	10	20	20	Kluyveromyces lactis NRRL Y-114	GCF_000002515.2	Genomic	NCBI	[43]		0.0898438	10.7 Mbp	38.7164	0.000410086	7	y	1.8 M	10.7 M	316.2 K	10.2 M	10.7 M	9.8 M	10.5 M	10.7 M	10.4 M	10.6 M	10.7 M	10.5 M	10.6 M	10.7 M	10.6 M
1	11	21	21	Neurospora crassa OR74A	GCF_000182925.1	Genomic	NCBI	[46]		0.316406	38.0 Mbp	49.8725	0	822	y	2.1 M	37.8 M	6.1 K	34.1 M	38.0 M	31.6 M	36.7 M	38.0 M	35.9 M	37.3 M	38.0 M	37.0 M	37.7 M	38.0 M	37.5 M
1	12	22	22	Saccharomyces cerevisiae S288c	GCF_000146045.2	Genomic	NCBI	[47]		0.0976562	12.2 Mbp	38.1479	0	17	y	1.9 M	12.1 M	301.7 K	11.0 M	12.2 M	10.4 M	11.4 M	12.2 M	11.2 M	11.5 M	12.2 M	11.3 M	11.6 M	12.2 M	11.4 M
1	13	23	23	Schizosaccharomyces pombe 972h-	GCF_000002945.1	Genomic	NCBI	[48]		0.102539	12.6 Mbp	36.0492	0.00319269	4	y	1.8 M	12.6 M	311.8 K	11.5 M	12.6 M	10.8 M	12.1 M	12.6 M	11.9 M	12.2 M	12.6 M	12.0 M	12.2 M	12.6 M	12.0 M
1	14	24	24	Yarrowia lipolytica CLIB122	GCF_000002525.2	Genomic	NCBI	[43]		0.168945	20.6 Mbp	48.9898	0.00569805	7	y	2.1 M	20.5 M	79.7 K	19.0 M	20.5 M	18.1 M	19.9 M	20.5 M	19.6 M	20.0 M	20.5 M	19.9 M	20.1 M	20.5 M	20.0 M
1	15	25	25	Zygosaccharomyces rouxii CBS 732	GCF_000026365.1	Genomic	NCBI	[49]		0.0820312	9.8 Mbp	39.1275	0.0129959	7	y	1.8 M	9.8 M	343.5 K	9.3 M	9.8 M	8.9 M	9.6 M	9.8 M	9.5 M	9.6 M	9.8 M	9.6 M	9.7 M	9.8 M	9.6 M
Plants									19d:08:51 / 1d:07:00	1393.8
1	1	26	26	Arabidopsis lyrata	GCF_000004255.1	Genomic	NCBI	[50]		1.3	206.7 Mbp	32.0735	11.1097	695	y	2.1 M	151.0 M	11.6 K	87.6 M	181.9 M	58.4 M	122.4 M	182.5 M	103.5 M	135.3 M	183.0 M	121.3 M	143.4 M	183.4 M	130.8 M
1	2	27	27	Arabidopsis thaliana 10		Genomic	solgenomics.net	[51]		0.938477	119.7 Mbp	35.9999	0.155212	7	y	2.1 M	108.3 M	21.5 K	75.9 M	119.2 M	55.9 M	101.4 M	119.3 M	92.7 M	108.8 M	119.4 M	104.4 M	111.9 M	119.5 M	108.6 M
1	3	28	28	Citrus sinensis cv valencia	GCF_000317415.1	Genomic	NCBI	[52]		2	327.8 Mbp	31.3022	8.11337	4.8 K	y	2.1 M	203.4 M	3.0 K	115.1 M	296.0 M	67.6 M	182.2 M	297.9 M	144.3 M	214.3 M	299.1 M	184.1 M	234.6 M	299.8 M	206.3 M
1	4	29	29	Glycine max w82	GCF_000004515.3	Genomic	NCBI	[53]		5.7	973.8 Mbp	34.1042	1.87797	1.1 K	y	2.1 M	336.6 M	232.0	194.6 M	845.7 M	86.3 M	419.0 M	868.5 M	302.3 M	581.6 M	888.2 M	505.1 M	677.5 M	915.7 M	621.3 M
1	5	30	30	Malus domestica	GCF_000148775.1	Genomic	NCBI	[54]		2.3	524.3 Mbp	27.7496	26.4839	18	y	2.1 M	247.7 M	409.0	137.1 M	348.3 M	79.1 M	213.7 M	348.1 M	170.7 M	246.7 M	345.4 M	215.0 M	269.3 M	336.3 M	244.9 M
1	6	31	31	Nicotiana benthamiana	Niben.v0.4.4	Genomic	solgenomics.net	[55]		17	2.6 Gbp	35.6444	6.25748	140.9 K	y	2.1 M	493.9 M	0.0	337.6 M	2.3 G	105.0 M	971.6 M	2.3 G	644.7 M	1.5 G	2.4 G	1.3 G	1.9 G	2.4 G	1.8 G
1	7	32	32	Nicotiana tabacum	2008	Genomic	solgenomics.net	[56]		2.5	382.0 Mbp	36.445	0.000458166	300.2 K	y	2.1 M	249.9 M	62.0	138.7 M	364.7 M	77.3 M	226.0 M	365.2 M	176.7 M	266.4 M	364.4 M	229.6 M	293.8 M	360.7 M	264.0 M
1	8	33	33	Oryza brachyantha	GCF_000231095.1	Genomic	NCBI	[57]		2	259.9 Mbp	37.7538	6.70687	2.5 K	y	2.1 M	202.6 M	13.0	136.0 M	239.4 M	93.8 M	194.2 M	240.4 M	175.2 M	215.3 M	241.1 M	205.5 M	227.4 M	241.5 M	221.0 M
1	9	34	34	Oryza sativa 5.0	5	Genomic	solgenomics.net	[58]		2.5	382.8 Mbp	42.4269	2.61104	12	y	2.1 M	277.8 M	1.0	159.7 M	362.3 M	101.2 M	239.4 M	364.9 M	206.5 M	271.7 M	367.5 M	249.9 M	296.6 M	370.3 M	278.6 M
1	10	35	35	Populus trichocarpa	GCF_000002775.3	Genomic	NCBI	[59]		2.3	307.8 Mbp	30.7373	7.65844	19	y	2.1 M	192.8 M	6.4 K	124.2 M	278.4 M	75.5 M	204.5 M	281.7 M	172.9 M	244.8 M	283.2 M	228.0 M	262.6 M	283.7 M	251.6 M
1	11	36	36	Solanum arcanum LA2157	PRJEB5226	Genomic	EBI	[26]		5.1	665.1 Mbp	33.5529	3.15731e-06	46.6 K		2.1 M	297.1 M	1.7 K	182.7 M	650.2 M	88.7 M	388.9 M	656.2 M	301.6 M	524.6 M	659.9 M	479.9 M	601.4 M	661.5 M	576.2 M
1	12	37	37			Raw Filter				31	96.3 Gbp	34.8149	0.0230253			2.1 M	534.6 M	0.0	394.5 M	34.9 G	82.9 M	1.5 G	57.2 G	796.3 M	2.7 G	63.8 G	2.0 G	3.7 G	61.7 G	2.8 G
1	13	38	38			Genomic				5.5	832.5 Mbp	30.8852	9.63479	290.1 K		2.1 M	313.0 M	1.1 K	188.0 M	720.5 M	89.2 M	405.2 M	729.4 M	309.4 M	553.1 M	736.4 M	499.6 M	646.0 M	740.1 M	612.1 M
1	14	39	39	Solanum habrochaites LYC4	PRJEB5227	Genomic	EBI	[26]		5.5	724.2 Mbp	33.6126	4.00432e-06	43.0 K		2.1 M	306.1 M	1.7 K	186.9 M	704.8 M	88.9 M	406.0 M	712.4 M	311.1 M	555.9 M	717.5 M	505.4 M	644.8 M	720.2 M	615.2 M
1	15	40	40			Raw Filter				27	92.3 Gbp	34.9506	0.00740367			2.1 M	534.5 M	0.0	380.0 M	33.9 G	84.7 M	1.4 G	54.8 G	721.7 M	2.4 G	60.8 G	1.7 G	3.2 G	59.1 G	2.4 G
1	16	41	41	Solanum lycopersicum 2.40		Genomic	NCBI	[60]		5.3	781.7 Mbp	32.1341	5.63285	13	y	2.1 M	308.2 M	1.2 K	185.8 M	703.9 M	89.0 M	398.7 M	713.0 M	306.5 M	541.3 M	721.4 M	491.4 M	627.4 M	730.7 M	595.3 M
1	17	42	42			Genomic				4.7	599.7 Mbp	33.8707	5.00236e-06	56.7 K		2.1 M	287.4 M	2.1 K	178.8 M	589.2 M	89.0 M	373.1 M	593.3 M	295.6 M	493.1 M	595.8 M	457.9 M	555.8 M	596.3 M	538.4 M
1	18	43	43			Raw Filter				18	29.4 Gbp	36.4138	0.134184			2.1 M	533.8 M	0.0	362.0 M	17.7 G	91.8 M	1.1 G	20.6 G	600.4 M	1.7 G	20.7 G	1.1 G	2.1 G	18.4 G	1.4 G
1	19	44	44	Solanum pennellii LA716	PRJEB5228	Genomic	EBI	[26]		5.4	720.4 Mbp	33.9959	9.71691e-07	57.2 K		2.1 M	307.3 M	1.3 K	187.9 M	699.6 M	89.8 M	403.6 M	707.6 M	310.3 M	549.4 M	713.4 M	498.7 M	642.1 M	716.2 M	612.4 M
1	20	45	45			Raw Filter					76.2 Gbp	35.0654	0.0017762			2.1 M	534.5 M	0.0	379.7 M	30.4 G	84.3 M	1.4 G	45.9 G	704.3 M	2.4 G	50.2 G	1.6 G	3.1 G	48.7 G	2.3 G
1	21	46	46	Solanum peruvianum	de novo transc	Genomic	solgenomics.net	[61]		0.202148	24.5 Mbp	41.2153	0	13.8 K	y	2.0 M	24.4 M	157.2 K	22.5 M	24.3 M	21.0 M	24.1 M	24.3 M	23.8 M	24.2 M	24.2 M	24.2 M	24.1 M	24.1 M	24.1 M
1	22	47	47	Solanum pimpinellifolium	A-1.0	Genomic	solgenomics.net	Ware et al., unpublished, 2011		5.1	688.9 Mbp	33.7485	0	309.7 K	y	2.1 M	302.1 M	2.3 K	184.0 M	672.9 M	87.5 M	394.2 M	678.0 M	301.0 M	531.6 M	680.6 M	479.7 M	608.0 M	679.4 M	574.7 M
1	23	48	48	Solanum pimpinellifolium CGN14498	PRJEB6659	Raw Filter	EBI	[26]		6.4	11.1 Gbp	34.2538	0.00119149			2.1 M	517.0 M	59.0	209.7 M	7.3 G	25.6 M	465.6 M	7.9 G	80.9 M	642.9 M	7.9 G	129.5 M	762.0 M	7.1 G	173.9 M
1	24	49	49	Solanum tuberosum	PGSC DM v3	Genomic	solgenomics.net	[62]		4.6	727.4 Mbp	32.6633	6.14894	66.3 K	y	2.1 M	309.4 M	1.6 K	175.8 M	661.2 M	84.8 M	350.9 M	669.0 M	264.2 M	461.8 M	674.8 M	401.0 M	546.6 M	677.7 M	498.6 M
1	25	50	50	Vitis vinifera	12x	Genomic	solgenomics.net	[63]		3.2	485.2 Mbp	33.4799	3.08716	2.1 K	y	2.1 M	255.5 M	3.7 K	145.3 M	455.0 M	77.5 M	262.4 M	461.4 M	207.4 M	328.3 M	465.2 M	290.3 M	372.6 M	467.8 M	342.4 M
1	26	51	51	Zea mays	GCF_000005005.1	Genomic	NCBI	[64]		6.9	2.1 Gbp	46.5941	0.633846	523	y	2.1 M	488.3 M	0.0	262.4 M	1.4 G	119.9 M	478.7 M	1.5 G	350.1 M	611.4 M	1.6 G	488.9 M	813.8 M	1.7 G	675.8 M
84	110	135	135	84 tomatoes reseq	PRJEB5235	Raw	EBI	[65]		1298	2784.1 G	36.1±0.6	0.01±0.02	0		533.1 M±426.6 K	0.1±0.5	315.4 M±33.5 M	16.7 G±916.7 M	73.9 M±8.7 M	906.0 M±201.8 M	20.3 G±1.3 G	404.7 M±143.8 M	1.4 G±382.9 M	21.0 G±1.4 G	779.8 M±353.1 M	1.8 G±457.3 M	20.0 G±1.4 G	1.1 G±427.2 M	1.0±0.0
All References									6d:06:30 / 23:02	2355.2
Fast Comparison Dataset									3:30 / 0:20	0.0283203
1	1	1	136	Anas platyrhynchos	GCF_000355885.1	Genomic	NCBI	[66]		0.65332	1.1 Gbp	39.6933	3.17452	78.5 K		2.1 M	360.4 M	1.1 K	270.8 M	1.1 G	94.1 M	793.8 M	1.1 G	632.2 M	1.0 G	1.1 G	994.0 M	1.0 G	1.1 G	1.0 G
1	2	2	137	Gallus gallus 4.0	GCF_000002315.3	Genomic	NCBI	[67]		8.3	1.0 Gbp	41.2698	1.34462	15.9 K		2.1 M	359.5 M	803.0	264.8 M	1.0 G	94.3 M	754.6 M	1.0 G	605.8 M	1.0 G	1.1 G	1.0 G	1.1 G	1.1 G	1.0 G
1	3	3	138	Columba livia	GCF_000337935.1	Genomic	NCBI	[68]		0.660156	1.1 Gbp	40.6835	1.90106	14.9 K		2.1 M	365.5 M	678.0	275.5 M	1.1 G	96.8 M	808.7 M	1.1 G	648.6 M	1.0 G	1.0 G	985.6 M	1.0 G	1.0 G	1.0 G
1	4	4	139	Corvus brachyrhynchos	GCF_000691975.1	Genomic	NCBI	Zhang and Li, unpublished, 2014		0.639648	1.1 Gbp	40.33	3.62233	10.5 K		2.1 M	341.1 M	3.6 K	253.7 M	1.0 G	85.6 M	772.5 M	1.0 G	609.7 M	985.6 M	1.0 G	974.1 M	1.0 G	1.0 G	995.7 M
1	5	5	140	Corvus cornix cornix	GCF_000738735.1	Genomic	NCBI	[69]		0.62207	1.0 Gbp	40.4454	2.61909	1.3 K		2.1 M	334.5 M	5.1 K	249.4 M	1.0 G	84.3 M	760.9 M	1.0 G	604.1 M	142.1 M	201.4 M	133.0 M	151.6 M	205.0 M	142.1 M
1	6	6	141	Drosophila ananassae	dana_r1.3_FB2014_03	Genomic	FlyBase	[70-71]		0.131836	231.0 Mbp	38.8632	7.39165	13.7 K		2.1 M	168.4 M	86.0	98.3 M	197.4 M	73.3 M	129.3 M	199.1 M	116.2 M	122.3 M	140.2 M	118.8 M	125.5 M	141.3 M	122.1 M
1	7	7	142	Drosophila erecta	dere_r1.3_FB2014_03	Genomic	FlyBase	[70-71]		0.0898438	152.7 Mbp	40.1543	4.9951	5.1 K		2.1 M	128.5 M	250.0	91.6 M	139.1 M	72.0 M	115.9 M	139.6 M	109.1 M	134.5 M	162.7 M	124.5 M	140.3 M	166.4 M	131.3 M
1	8	8	143	Drosophila grimshawi	dgri_r1.3_FB2014_03	Genomic	FlyBase	[70-71]		0.111328	200.5 Mbp	35.2531	7.1718	17.4 K		2.1 M	133.8 M	3.0 K	88.6 M	158.8 M	62.8 M	121.7 M	160.5 M	106.6 M	119.3 M	144.0 M	114.1 M	121.8 M	144.4 M	116.1 M
1	9	9	144	Drosophila melanogaster	GCF_000001215.4	Genomic	NCBI	[72]		1.1	149.5 Mbp	40.7422	2.9028	2.5 K		2.1 M	132.0 M	320.0	89.1 M	143.3 M	69.1 M	113.0 M	143.6 M	104.8 M	143.8 M	172.5 M	138.2 M	150.9 M	174.7 M	146.3 M
1	10	10	145	Drosophila mojavensis	dmoj_r1.3_FB2014_03	Genomic	FlyBase	[70-71]		0.109375	193.8 Mbp	36.7052	7.02613	6.8 K		2.1 M	141.6 M	1.4 K	93.8 M	168.6 M	69.4 M	128.8 M	170.5 M	117.5 M	132.5 M	170.6 M	125.5 M	138.1 M	171.6 M	131.2 M
1	11	11	146	Drosophila persimilis	dper_r1.3_FB2014_03	Genomic	FlyBase	[70-71]		0.110352	188.4 Mbp	41.8908	6.78996	12.8 K		2.1 M	154.5 M	81.0	96.3 M	169.0 M	73.2 M	123.4 M	169.8 M	112.8 M	131.7 M	148.1 M	126.0 M	135.9 M	148.6 M	131.1 M
1	12	12	147	Drosophila pseudoobscura	dpse_r3.2_FB2014_04	Genomic	FlyBase	[70-71]		0.0917969	152.7 Mbp	44.1143	2.40298	4.8 K		2.1 M	136.2 M	88.0	95.8 M	147.0 M	73.3 M	122.9 M	147.6 M	113.2 M	120.0 M	151.5 M	113.8 M	123.2 M	153.1 M	116.6 M
1	13	13	148	Drosophila sechellia	dsec_r1.3_FB2014_03	Genomic	FlyBase	[70-71]		0.0986328	166.6 Mbp	39.7316	5.60615	14.7 K		2.1 M	137.5 M	272.0	89.7 M	150.0 M	69.0 M	113.6 M	150.6 M	104.4 M	113.9 M	125.8 M	110.4 M	115.8 M	126.0 M	112.7 M
1	14	14	149	Drosophila simulans	dsim_r1.4_FB2014_03	Genomic	FlyBase	[70-71]		0.0810547	137.8 Mbp	39.2199	7.68327	10.0 K		2.1 M	117.4 M	404.0	86.1 M	125.4 M	67.8 M	108.3 M	125.6 M	101.6 M	147.7 M	178.9 M	142.0 M	155.1 M	181.3 M	149.7 M
1	15	15	150	Drosophila virilis	dvir_r1.2_FB2014_03	Genomic	FlyBase	[70-71]		0.113281	206.0 Mbp	36.72	8.1644	13.5 K		2.1 M	149.1 M	491.0	98.4 M	175.2 M	72.7 M	134.3 M	176.8 M	123.1 M	162.9 M	218.1 M	152.4 M	173.9 M	220.4 M	163.8 M
1	16	16	151	Drosophila willistoni	dwil_r1.3_FB2014_03	Genomic	FlyBase	[70-71]		0.138672	235.5 Mbp	35.3634	5.05541	14.8 K		2.1 M	168.4 M	1.2 K	98.7 M	213.9 M	68.3 M	143.2 M	215.9 M	125.4 M	128.9 M	159.9 M	117.5 M	133.7 M	160.6 M	122.8 M
1	17	17	152	Drosophila yakuba	dyak_r1.3_FB2014_03	Genomic	FlyBase	[70-71]		0.101562	165.7 Mbp	41.4874	1.87821	8.1 K		2.1 M	145.4 M	192.0	94.1 M	159.0 M	68.6 M	120.8 M	159.4 M	106.2 M	1.1 G	1.1 G	1.1 G	1.1 G	1.1 G	1.1 G
1	18	18	153	Falco cherrug	GCF_000337975.1	Genomic	NCBI	[73]		0.701172	1.2 Gbp	40.8601	2.02738	5.9 K		2.1 M	369.1 M	984.0	281.8 M	1.1 G	95.0 M	863.6 M	1.1 G	685.6 M	1.1 G	1.2 G	1.1 G	1.1 G	1.2 G	1.1 G
1	19	19	154	Falco peregrinus	GCF_000337955.1	Genomic	NCBI	[73]		0.702148	1.2 Gbp	41.1044	1.58445	7.0 K		2.1 M	369.8 M	925.0	282.2 M	1.1 G	95.2 M	865.2 M	1.1 G	686.9 M	983.0 M	1.0 G	953.2 M	1.0 G	1.0 G	978.6 M
1	20	20	155	Geospiza fortis	GCF_000277835.1	Genomic	NCBI	[74]		0.630859	1.1 Gbp	40.6648	2.25348	27.2 K		2.1 M	325.4 M	6.9 K	239.9 M	1.0 G	78.2 M	745.6 M	1.0 G	574.5 M	883.9 M	911.2 M	874.6 M	901.0 M	911.7 M	897.0 M
1	21	21	156	Meleagris gallopavo	GCF_000146605.2	Genomic	NCBI	[75]		0.566406	1.0 Gbp	35.6273	11.8243	33		2.1 M	333.5 M	3.0 K	247.9 M	904.8 M	90.3 M	701.1 M	908.5 M	571.9 M	1.0 G	1.1 G	992.6 M	1.0 G	1.1 G	1.0 G
1	22	22	157	Melopsittacus undulatus	GCF_000238935.1	Genomic	NCBI	Jarvis et al., unpublished, 2011		0.667969	1.1 Gbp	40.1112	2.75282	25.2 K		2.1 M	334.4 M	4.6 K	252.0 M	1.1 G	81.7 M	785.8 M	1.1 G	617.9 M	1.0 G	1.1 G	992.6 M	1.0 G	1.1 G	1.0 G
1	23	23	158	Nasonia vitripennis	GCF_000002325.3	Genomic	NCBI	[76]		0.147461	295.8 Mbp	33.6501	19.3267	6.1 K		2.1 M	197.7 M	19.0	128.9 M	234.0 M	90.6 M	181.0 M	234.8 M	163.6 M	198.0 M	235.8 M	188.2 M	208.7 M	236.8 M	200.4 M
1	24	24	159	Serinus canaria	GCF_000534875.1	Genomic	NCBI	Frankl et al., unpublished, 2013		0.683594	1.2 Gbp	41.5403	2.15828	304.4 K		2.1 M	334.1 M	3.8 K	240.8 M	1.1 G	77.5 M	756.5 M	1.1 G	580.1 M	1.0 G	1.1 G	974.4 M	1.0 G	1.1 G	1.0 G
1	25	25	160	Struthio camelus australis	GCF_000698965.1	Genomic	NCBI	Zhang and Li, unpublished, 2014		0.724609	1.2 Gbp	39.699	3.2859	6.9 K		2.1 M	389.6 M	111.0	300.6 M	1.2 G	103.3 M	902.9 M	1.2 G	724.3 M	1.2 G	1.2 G	1.1 G	1.2 G	1.2 G	1.2 G
1	26	26	161	Tribolium castaneum	GCF_000002335.2	Genomic	NCBI	[77]		0.0947266	210.3 Mbp	24.3695	28.0277	2.2 K		2.1 M	118.4 M	1.2 K	81.7 M	149.7 M	59.8 M	116.0 M	150.2 M	103.5 M	131.7 M	150.6 M	125.8 M	138.2 M	150.8 M	133.8 M
Transcriptome									1d:01:07 / 2:58	1.8
1	1	27	162	Bos mutus	PRJNA221623	mRNA	NCBI	[78]		0.337891	53.3 Mbp	51.0695	0.0362534	25.7 K		2.1 M	52.7 M	67.1 K	35.3 M	52.9 M	25.8 M	39.5 M	52.8 M	31.8 M	40.1 M	52.7 M	32.8 M	40.2 M	52.5 M	33.1 M
1	2	28	163	Nicotiana benthamiana	2008_08_25	mRNA	solgenomics.net			0.0957031	31.8 Mbp	42.8876	0.181589	55.0 K		1.9 M	29.6 M	145.4 K	10.2 M	29.6 M	4.4 M	10.7 M	29.5 M	4.8 M	11.0 M	29.3 M	5.1 M	11.4 M	28.8 M	5.6 M
1	3	29	164	Nicotiana sylvestris	2008_08_25	mRNA	solgenomics.net			0.0166016	2.7 Mbp	43.4033	0.58442	7.9 K		1.1 M	2.5 M	482.6 K	2.0 M	2.4 M	1.7 M	2.0 M	2.4 M	1.7 M	2.0 M	2.4 M	1.7 M	1.9 M	2.2 M	1.7 M
1	4	30	165	Nicotiana tabacum	2008_07_14	mRNA	solgenomics.net			0.0644531	148.8 Mbp	42.1	0.0510769	239.8 K		2.1 M	136.9 M	13.8 K	51.3 M	143.7 M	29.3 M	59.7 M	143.3 M	38.9 M	62.9 M	142.4 M	42.4 M	66.1 M	139.8 M	46.3 M
1	5	31	166	Nicotiana tabacum	2008_07_14	mRNA	solgenomics.net			0.554688	10.2 Mbp	41.2098	0.00753006	16.1 K		1.7 M	10.1 M	321.8 K	7.2 M	10.0 M	5.4 M	7.4 M	10.0 M	5.8 M	7.5 M	9.9 M	5.9 M	7.6 M	9.8 M	6.1 M
1	6	32	167	solanum lycopersicum	2008_10_21	mRNA	solgenomics.net			0.279297	130.4 Mbp	41.0971	0.0332046	223.4 K		2.0 M	116.9 M	58.3 K	27.0 M	124.1 M	11.4 M	29.9 M	123.9 M	13.9 M	31.3 M	123.2 M	15.4 M	33.3 M	121.1 M	17.6 M
1	7	33	168	Solanum peruvianum	CSH transc.	mRNA	solgenomics.net	[61]		0.231445	47.6 Mbp	41.9054	0.146722	31.3 K		2.0 M	44.9 M	55.8 K	25.8 M	44.1 M	10.6 M	27.7 M	43.7 M	12.5 M	27.9 M	42.9 M	13.3 M	27.6 M	41.0 M	14.3 M
1	8	34	169	tomato species	2008_10_21	mRNA	solgenomics.net			0.297852	139.2 Mbp	41.0166	0.0318364	239.6 K		2.0 M	123.7 M	54.6 K	28.2 M	132.5 M	11.9 M	31.5 M	132.2 M	14.7 M	33.2 M	131.5 M	16.4 M	35.5 M	129.3 M	18.9 M
All									6d:10:00 / 23:22	2355.23
