# Supplementary material for: Cnidaria: fast, reference-free clustering of raw and assembled genome and transcriptome NGS data
Source: BMC Bioinformatics. 2015 Nov 2;16:352. doi: 10.1186/s12859-015-0806-7 (PMC4630969; doi:10.1186/s12859-015-0806-7)
Supplement: Additional file 2: Table S2. — Matrix containing the pairwise number of shared k-mers. The diagonal contains the number of valid k-mers (k-mers shared with at least 1 other sample) of a given sample. 11, 15, 17, 21 and 31-mers are shown as well as the 21-mer dataset downsampled to 2 % of its original size and 21-mer dataset with 34 extra samples. (XLS 1217 kb) [file 12859_2015_806_MOESM2_ESM.xls]

## Sheet: ST02-Raw
K-mer size: 11	Arabidopsis lyrata	Arabidopsis thaliana TAIR10	Citrus sinensis	Glycine max	Malus domestica	Nicotiana benthamiana Niben v0.4.4	Nicotiana tabacum tobacco	Oryza brachyantha	Oryza sativa v5.00	Populus trichocarpa	Solanum lycopersicum vc Heinz v2.40	Solanum peruvianum	Solanum tuberosum DM v3	Solanum pimpinellifolium	Vitis vinifera	Zea mays	Solanum arcanum LA2157 denovo fasta CLC	Solanum arcanum LA2157 raw	Solanum arcanum LA2157 denovo fasta APLG	Solanum habrochaites LYC4 raw	Solanum habrochaites LYC4 denovo fasta APLG	Solanum lycopersicum cv Heinz raw	Solanum lycopersicum cv Heinz denovo APLG	Solanum pennellii LA0716 raw	Solanum pennellii LA0716 denovo APLG	Solanum lycopersicum LA2706 Moneymaker	Solanum lycopersicum LA2838A Alisa Craig	Solanum lycopersicum PI406760 Gardeners delight	Solanum lycopersicum LA1090 Rutgers	Solanum lycopersicum EA00325 Galina	Solanum lycopersicum EA00488 Taxi	Solanum lycopersicum EA00375 Katinka Cherry	Solanum lycopersicum EA00371 John's big orange	Solanum lycopersicum LA2463 Allround	Solanum lycopersicum LYC1969 Sonata	Solanum lycopersicum LYC3897 Cross Country	Solanum lycopersicum LYC3476 Iidi	Solanum lycopersicum TR00003 Momatero	Solanum lycopersicum LYC11 Rote Beere	Solanum lycopersicum LYC3340	Solanum lycopersicum EA01155 Dana	Solanum lycopersicum EA01049 Large Pink	Solanum lycopersicum LYC3153	Solanum lycopersicum EA03222	Solanum lycopersicum PI129097	Solanum lycopersicum PI272654	Solanum lycopersicum EA00990 Jersey devil	Solanum corneliomuelleri LA0118	Solanum lycopersicum EA00157 Polish Joe
Arabidopsis lyrata	2091586	2082047	2090766	2091547	2091510	2091586	2091580	2091584	2091586	2089479	2091308	1990985	2091124	2090876	2090481	2091586	2091321	2091586	2091139	2091586	2091114	2091586	2091013	2091586	2091197	2091586	2091586	2091586	2091586	2091586	2091586	2091586	2091586	2091586	2091586	2091586	2091586	2091586	2091585	2091585	2091585	2091585	2091585	2091585	2091585	2091585	2091585	2091585	2091585
Arabidopsis thaliana TAIR10	2082047	2085760	2084989	2085726	2085694	2085760	2085755	2085758	2085760	2083809	2085510	1987818	2085357	2085133	2084732	2085760	2085519	2085760	2085358	2085760	2085337	2085760	2085252	2085760	2085432	2085760	2085760	2085760	2085760	2085760	2085760	2085760	2085760	2085760	2085760	2085760	2085760	2085760	2085759	2085759	2085759	2085759	2085759	2085759	2085759	2085759	2085759	2085759	2085759
Citrus sinensis	2090766	2084989	2096263	2096221	2096179	2096263	2096257	2096261	2096263	2094032	2095935	1993327	2095738	2095425	2095090	2096263	2095945	2096263	2095731	2096263	2095708	2096263	2095599	2096263	2095829	2096263	2096263	2096263	2096263	2096263	2096263	2096263	2096263	2096263	2096263	2096263	2096263	2096263	2096262	2096262	2096262	2096262	2096262	2096262	2096262	2096262	2096262	2096262	2096262
Glycine max	2091547	2085726	2096221	2097124	2097035	2097124	2097118	2097122	2097124	2094847	2096787	1993712	2096585	2096272	2095917	2097124	2096799	2097124	2096582	2097124	2096557	2097124	2096443	2097124	2096680	2097124	2097124	2097124	2097124	2097124	2097124	2097124	2097124	2097124	2097124	2097124	2097124	2097124	2097123	2097123	2097123	2097123	2097123	2097123	2097123	2097123	2097123	2097123	2097123
Malus domestica	2091510	2085694	2096179	2097035	2097080	2097080	2097074	2097078	2097080	2094802	2096742	1993697	2096540	2096224	2095882	2097080	2096755	2097080	2096538	2097080	2096517	2097080	2096395	2097080	2096637	2097080	2097080	2097080	2097080	2097080	2097080	2097080	2097080	2097080	2097080	2097080	2097080	2097080	2097079	2097079	2097079	2097079	2097079	2097079	2097079	2097079	2097079	2097079	2097079
Nicotiana benthamiana Niben v0.4.4	2091586	2085760	2096263	2097124	2097080	2097169	2097163	2097167	2097169	2094887	2096831	1993729	2096626	2096312	2095960	2097169	2096842	2097169	2096625	2097169	2096601	2097169	2096482	2097169	2096725	2097169	2097169	2097169	2097169	2097169	2097169	2097169	2097169	2097169	2097169	2097169	2097169	2097169	2097168	2097168	2097168	2097168	2097168	2097168	2097168	2097168	2097168	2097168	2097168
Nicotiana tabacum tobacco	2091580	2085755	2096257	2097118	2097074	2097163	2097163	2097161	2097163	2094881	2096826	1993725	2096620	2096307	2095954	2097163	2096836	2097163	2096619	2097163	2096595	2097163	2096477	2097163	2096720	2097163	2097163	2097163	2097163	2097163	2097163	2097163	2097163	2097163	2097163	2097163	2097163	2097163	2097162	2097162	2097162	2097162	2097162	2097162	2097162	2097162	2097162	2097162	2097162
Oryza brachyantha	2091584	2085758	2096261	2097122	2097078	2097167	2097161	2097167	2097167	2094885	2096829	1993728	2096624	2096310	2095958	2097167	2096840	2097167	2096623	2097167	2096599	2097167	2096480	2097167	2096723	2097167	2097167	2097167	2097167	2097167	2097167	2097167	2097167	2097167	2097167	2097167	2097167	2097167	2097166	2097166	2097166	2097166	2097166	2097166	2097166	2097166	2097166	2097166	2097166
Oryza sativa v5.00	2091586	2085760	2096263	2097124	2097080	2097169	2097163	2097167	2097169	2094887	2096831	1993729	2096626	2096312	2095960	2097169	2096842	2097169	2096625	2097169	2096601	2097169	2096482	2097169	2096725	2097169	2097169	2097169	2097169	2097169	2097169	2097169	2097169	2097169	2097169	2097169	2097169	2097169	2097168	2097168	2097168	2097168	2097168	2097168	2097168	2097168	2097168	2097168	2097168
Populus trichocarpa	2089479	2083809	2094032	2094847	2094802	2094887	2094881	2094885	2094887	2094887	2094575	1992667	2094394	2094093	2093745	2094887	2094592	2094887	2094389	2094887	2094359	2094887	2094254	2094887	2094481	2094887	2094887	2094887	2094887	2094887	2094887	2094887	2094887	2094887	2094887	2094887	2094887	2094887	2094886	2094886	2094886	2094886	2094886	2094886	2094886	2094886	2094886	2094886	2094886
Solanum lycopersicum vc Heinz v2.40	2091308	2085510	2095935	2096787	2096742	2096831	2096826	2096829	2096831	2094575	2096831	1993696	2096315	2096153	2095634	2096831	2096558	2096831	2096363	2096831	2096314	2096831	2096468	2096831	2096443	2096831	2096831	2096831	2096831	2096831	2096831	2096831	2096831	2096831	2096831	2096831	2096831	2096831	2096830	2096830	2096830	2096830	2096830	2096830	2096830	2096830	2096830	2096830	2096830
Solanum peruvianum	1990985	1987818	1993327	1993712	1993697	1993729	1993725	1993728	1993729	1992667	1993696	1993729	1993610	1993590	1993217	1993729	1993703	1993729	1993682	1993729	1993661	1993729	1993655	1993729	1993683	1993729	1993729	1993729	1993729	1993729	1993729	1993729	1993729	1993729	1993729	1993729	1993729	1993729	1993728	1993728	1993728	1993728	1993728	1993728	1993728	1993728	1993728	1993728	1993728
Solanum tuberosum DM v3	2091124	2085357	2095738	2096585	2096540	2096626	2096620	2096624	2096626	2094394	2096315	1993610	2096626	2095836	2095442	2096626	2096324	2096626	2096124	2096626	2096101	2096626	2096000	2096626	2096222	2096626	2096626	2096626	2096626	2096626	2096626	2096626	2096626	2096626	2096626	2096626	2096626	2096626	2096625	2096625	2096625	2096625	2096625	2096625	2096625	2096625	2096625	2096625	2096625
Solanum pimpinellifolium	2090876	2085133	2095425	2096272	2096224	2096312	2096307	2096310	2096312	2094093	2096153	1993590	2095836	2096312	2095136	2096312	2096070	2096312	2095898	2096312	2095857	2096312	2095953	2096312	2095973	2096312	2096312	2096312	2096312	2096312	2096312	2096312	2096312	2096312	2096312	2096312	2096312	2096312	2096311	2096311	2096311	2096311	2096311	2096311	2096311	2096311	2096311	2096311	2096311
Vitis vinifera	2090481	2084732	2095090	2095917	2095882	2095960	2095954	2095958	2095960	2093745	2095634	1993217	2095442	2095136	2095960	2095960	2095645	2095960	2095438	2095960	2095416	2095960	2095300	2095960	2095534	2095960	2095960	2095960	2095960	2095960	2095960	2095960	2095960	2095960	2095960	2095960	2095960	2095960	2095959	2095959	2095959	2095959	2095959	2095959	2095959	2095959	2095959	2095959	2095959
Zea mays	2091586	2085760	2096263	2097124	2097080	2097169	2097163	2097167	2097169	2094887	2096831	1993729	2096626	2096312	2095960	2097169	2096842	2097169	2096625	2097169	2096601	2097169	2096482	2097169	2096725	2097169	2097169	2097169	2097169	2097169	2097169	2097169	2097169	2097169	2097169	2097169	2097169	2097169	2097168	2097168	2097168	2097168	2097168	2097168	2097168	2097168	2097168	2097168	2097168
Solanum arcanum LA2157 denovo fasta CLC	2091321	2085519	2095945	2096799	2096755	2096842	2096836	2096840	2096842	2094592	2096558	1993703	2096324	2096070	2095645	2096842	2096842	2096842	2096619	2096842	2096337	2096842	2096249	2096842	2096458	2096842	2096842	2096842	2096842	2096842	2096842	2096842	2096842	2096842	2096842	2096842	2096842	2096842	2096841	2096841	2096841	2096841	2096841	2096841	2096841	2096841	2096841	2096841	2096841
Solanum arcanum LA2157 raw	2091586	2085760	2096263	2097124	2097080	2097169	2097163	2097167	2097169	2094887	2096831	1993729	2096626	2096312	2095960	2097169	2096842	2097169	2096625	2097169	2096601	2097169	2096482	2097169	2096725	2097169	2097169	2097169	2097169	2097169	2097169	2097169	2097169	2097169	2097169	2097169	2097169	2097169	2097168	2097168	2097168	2097168	2097168	2097168	2097168	2097168	2097168	2097168	2097168
Solanum arcanum LA2157 denovo fasta APLG	2091139	2085358	2095731	2096582	2096538	2096625	2096619	2096623	2096625	2094389	2096363	1993682	2096124	2095898	2095438	2096625	2096619	2096625	2096625	2096625	2096159	2096625	2096074	2096625	2096271	2096625	2096625	2096625	2096625	2096625	2096625	2096625	2096625	2096625	2096625	2096625	2096625	2096625	2096624	2096624	2096624	2096624	2096624	2096624	2096624	2096624	2096624	2096624	2096624
Solanum habrochaites LYC4 raw	2091586	2085760	2096263	2097124	2097080	2097169	2097163	2097167	2097169	2094887	2096831	1993729	2096626	2096312	2095960	2097169	2096842	2097169	2096625	2097169	2096601	2097169	2096482	2097169	2096725	2097169	2097169	2097169	2097169	2097169	2097169	2097169	2097169	2097169	2097169	2097169	2097169	2097169	2097168	2097168	2097168	2097168	2097168	2097168	2097168	2097168	2097168	2097168	2097168
Solanum habrochaites LYC4 denovo fasta APLG	2091114	2085337	2095708	2096557	2096517	2096601	2096595	2096599	2096601	2094359	2096314	1993661	2096101	2095857	2095416	2096601	2096337	2096601	2096159	2096601	2096601	2096601	2096024	2096601	2096247	2096601	2096601	2096601	2096601	2096601	2096601	2096601	2096601	2096601	2096601	2096601	2096601	2096601	2096600	2096600	2096600	2096600	2096600	2096600	2096600	2096600	2096600	2096600	2096600
Solanum lycopersicum cv Heinz raw	2091586	2085760	2096263	2097124	2097080	2097169	2097163	2097167	2097169	2094887	2096831	1993729	2096626	2096312	2095960	2097169	2096842	2097169	2096625	2097169	2096601	2097169	2096482	2097169	2096725	2097169	2097169	2097169	2097169	2097169	2097169	2097169	2097169	2097169	2097169	2097169	2097169	2097169	2097168	2097168	2097168	2097168	2097168	2097168	2097168	2097168	2097168	2097168	2097168
Solanum lycopersicum cv Heinz denovo APLG	2091013	2085252	2095599	2096443	2096395	2096482	2096477	2096480	2096482	2094254	2096468	1993655	2096000	2095953	2095300	2096482	2096249	2096482	2096074	2096482	2096024	2096482	2096482	2096482	2096142	2096482	2096482	2096482	2096482	2096482	2096482	2096482	2096482	2096482	2096482	2096482	2096482	2096482	2096481	2096481	2096481	2096481	2096481	2096481	2096481	2096481	2096481	2096481	2096481
Solanum pennellii LA0716 raw	2091586	2085760	2096263	2097124	2097080	2097169	2097163	2097167	2097169	2094887	2096831	1993729	2096626	2096312	2095960	2097169	2096842	2097169	2096625	2097169	2096601	2097169	2096482	2097169	2096725	2097169	2097169	2097169	2097169	2097169	2097169	2097169	2097169	2097169	2097169	2097169	2097169	2097169	2097168	2097168	2097168	2097168	2097168	2097168	2097168	2097168	2097168	2097168	2097168
Solanum pennellii LA0716 denovo APLG	2091197	2085432	2095829	2096680	2096637	2096725	2096720	2096723	2096725	2094481	2096443	1993683	2096222	2095973	2095534	2096725	2096458	2096725	2096271	2096725	2096247	2096725	2096142	2096725	2096725	2096725	2096725	2096725	2096725	2096725	2096725	2096725	2096725	2096725	2096725	2096725	2096725	2096725	2096725	2096725	2096725	2096725	2096725	2096725	2096725	2096725	2096725	2096725	2096725
Solanum lycopersicum LA2706 Moneymaker	2091586	2085760	2096263	2097124	2097080	2097169	2097163	2097167	2097169	2094887	2096831	1993729	2096626	2096312	2095960	2097169	2096842	2097169	2096625	2097169	2096601	2097169	2096482	2097169	2096725	2097169	2097169	2097169	2097169	2097169	2097169	2097169	2097169	2097169	2097169	2097169	2097169	2097169	2097168	2097168	2097168	2097168	2097168	2097168	2097168	2097168	2097168	2097168	2097168
Solanum lycopersicum LA2838A Alisa Craig	2091586	2085760	2096263	2097124	2097080	2097169	2097163	2097167	2097169	2094887	2096831	1993729	2096626	2096312	2095960	2097169	2096842	2097169	2096625	2097169	2096601	2097169	2096482	2097169	2096725	2097169	2097169	2097169	2097169	2097169	2097169	2097169	2097169	2097169	2097169	2097169	2097169	2097169	2097168	2097168	2097168	2097168	2097168	2097168	2097168	2097168	2097168	2097168	2097168
Solanum lycopersicum PI406760 Gardeners delight	2091586	2085760	2096263	2097124	2097080	2097169	2097163	2097167	2097169	2094887	2096831	1993729	2096626	2096312	2095960	2097169	2096842	2097169	2096625	2097169	2096601	2097169	2096482	2097169	2096725	2097169	2097169	2097169	2097169	2097169	2097169	2097169	2097169	2097169	2097169	2097169	2097169	2097169	2097168	2097168	2097168	2097168	2097168	2097168	2097168	2097168	2097168	2097168	2097168
Solanum lycopersicum LA1090 Rutgers	2091586	2085760	2096263	2097124	2097080	2097169	2097163	2097167	2097169	2094887	2096831	1993729	2096626	2096312	2095960	2097169	2096842	2097169	2096625	2097169	2096601	2097169	2096482	2097169	2096725	2097169	2097169	2097169	2097169	2097169	2097169	2097169	2097169	2097169	2097169	2097169	2097169	2097169	2097168	2097168	2097168	2097168	2097168	2097168	2097168	2097168	2097168	2097168	2097168
Solanum lycopersicum EA00325 Galina	2091586	2085760	2096263	2097124	2097080	2097169	2097163	2097167	2097169	2094887	2096831	1993729	2096626	2096312	2095960	2097169	2096842	2097169	2096625	2097169	2096601	2097169	2096482	2097169	2096725	2097169	2097169	2097169	2097169	2097169	2097169	2097169	2097169	2097169	2097169	2097169	2097169	2097169	2097168	2097168	2097168	2097168	2097168	2097168	2097168	2097168	2097168	2097168	2097168
Solanum lycopersicum EA00488 Taxi	2091586	2085760	2096263	2097124	2097080	2097169	2097163	2097167	2097169	2094887	2096831	1993729	2096626	2096312	2095960	2097169	2096842	2097169	2096625	2097169	2096601	2097169	2096482	2097169	2096725	2097169	2097169	2097169	2097169	2097169	2097169	2097169	2097169	2097169	2097169	2097169	2097169	2097169	2097168	2097168	2097168	2097168	2097168	2097168	2097168	2097168	2097168	2097168	2097168
Solanum lycopersicum EA00375 Katinka Cherry	2091586	2085760	2096263	2097124	2097080	2097169	2097163	2097167	2097169	2094887	2096831	1993729	2096626	2096312	2095960	2097169	2096842	2097169	2096625	2097169	2096601	2097169	2096482	2097169	2096725	2097169	2097169	2097169	2097169	2097169	2097169	2097169	2097169	2097169	2097169	2097169	2097169	2097169	2097168	2097168	2097168	2097168	2097168	2097168	2097168	2097168	2097168	2097168	2097168
Solanum lycopersicum EA00371 John's big orange	2091586	2085760	2096263	2097124	2097080	2097169	2097163	2097167	2097169	2094887	2096831	1993729	2096626	2096312	2095960	2097169	2096842	2097169	2096625	2097169	2096601	2097169	2096482	2097169	2096725	2097169	2097169	2097169	2097169	2097169	2097169	2097169	2097169	2097169	2097169	2097169	2097169	2097169	2097168	2097168	2097168	2097168	2097168	2097168	2097168	2097168	2097168	2097168	2097168
Solanum lycopersicum LA2463 Allround	2091586	2085760	2096263	2097124	2097080	2097169	2097163	2097167	2097169	2094887	2096831	1993729	2096626	2096312	2095960	2097169	2096842	2097169	2096625	2097169	2096601	2097169	2096482	2097169	2096725	2097169	2097169	2097169	2097169	2097169	2097169	2097169	2097169	2097169	2097169	2097169	2097169	2097169	2097168	2097168	2097168	2097168	2097168	2097168	2097168	2097168	2097168	2097168	2097168
Solanum lycopersicum LYC1969 Sonata	2091586	2085760	2096263	2097124	2097080	2097169	2097163	2097167	2097169	2094887	2096831	1993729	2096626	2096312	2095960	2097169	2096842	2097169	2096625	2097169	2096601	2097169	2096482	2097169	2096725	2097169	2097169	2097169	2097169	2097169	2097169	2097169	2097169	2097169	2097169	2097169	2097169	2097169	2097168	2097168	2097168	2097168	2097168	2097168	2097168	2097168	2097168	2097168	2097168
Solanum lycopersicum LYC3897 Cross Country	2091586	2085760	2096263	2097124	2097080	2097169	2097163	2097167	2097169	2094887	2096831	1993729	2096626	2096312	2095960	2097169	2096842	2097169	2096625	2097169	2096601	2097169	2096482	2097169	2096725	2097169	2097169	2097169	2097169	2097169	2097169	2097169	2097169	2097169	2097169	2097169	2097169	2097169	2097168	2097168	2097168	2097168	2097168	2097168	2097168	2097168	2097168	2097168	2097168
Solanum lycopersicum LYC3476 Iidi	2091586	2085760	2096263	2097124	2097080	2097169	2097163	2097167	2097169	2094887	2096831	1993729	2096626	2096312	2095960	2097169	2096842	2097169	2096625	2097169	2096601	2097169	2096482	2097169	2096725	2097169	2097169	2097169	2097169	2097169	2097169	2097169	2097169	2097169	2097169	2097169	2097169	2097169	2097168	2097168	2097168	2097168	2097168	2097168	2097168	2097168	2097168	2097168	2097168
Solanum lycopersicum TR00003 Momatero	2091586	2085760	2096263	2097124	2097080	2097169	2097163	2097167	2097169	2094887	2096831	1993729	2096626	2096312	2095960	2097169	2096842	2097169	2096625	2097169	2096601	2097169	2096482	2097169	2096725	2097169	2097169	2097169	2097169	2097169	2097169	2097169	2097169	2097169	2097169	2097169	2097169	2097169	2097168	2097168	2097168	2097168	2097168	2097168	2097168	2097168	2097168	2097168	2097168
Solanum lycopersicum LYC11 Rote Beere	2091585	2085759	2096262	2097123	2097079	2097168	2097162	2097166	2097168	2094886	2096830	1993728	2096625	2096311	2095959	2097168	2096841	2097168	2096624	2097168	2096600	2097168	2096481	2097168	2096725	2097168	2097168	2097168	2097168	2097168	2097168	2097168	2097168	2097168	2097168	2097168	2097168	2097168	2097168	2097168	2097168	2097168	2097168	2097168	2097168	2097168	2097168	2097168	2097168
Solanum lycopersicum LYC3340	2091585	2085759	2096262	2097123	2097079	2097168	2097162	2097166	2097168	2094886	2096830	1993728	2096625	2096311	2095959	2097168	2096841	2097168	2096624	2097168	2096600	2097168	2096481	2097168	2096725	2097168	2097168	2097168	2097168	2097168	2097168	2097168	2097168	2097168	2097168	2097168	2097168	2097168	2097168	2097168	2097168	2097168	2097168	2097168	2097168	2097168	2097168	2097168	2097168
Solanum lycopersicum EA01155 Dana	2091585	2085759	2096262	2097123	2097079	2097168	2097162	2097166	2097168	2094886	2096830	1993728	2096625	2096311	2095959	2097168	2096841	2097168	2096624	2097168	2096600	2097168	2096481	2097168	2096725	2097168	2097168	2097168	2097168	2097168	2097168	2097168	2097168	2097168	2097168	2097168	2097168	2097168	2097168	2097168	2097168	2097168	2097168	2097168	2097168	2097168	2097168	2097168	2097168
Solanum lycopersicum EA01049 Large Pink	2091585	2085759	2096262	2097123	2097079	2097168	2097162	2097166	2097168	2094886	2096830	1993728	2096625	2096311	2095959	2097168	2096841	2097168	2096624	2097168	2096600	2097168	2096481	2097168	2096725	2097168	2097168	2097168	2097168	2097168	2097168	2097168	2097168	2097168	2097168	2097168	2097168	2097168	2097168	2097168	2097168	2097168	2097168	2097168	2097168	2097168	2097168	2097168	2097168
Solanum lycopersicum LYC3153	2091585	2085759	2096262	2097123	2097079	2097168	2097162	2097166	2097168	2094886	2096830	1993728	2096625	2096311	2095959	2097168	2096841	2097168	2096624	2097168	2096600	2097168	2096481	2097168	2096725	2097168	2097168	2097168	2097168	2097168	2097168	2097168	2097168	2097168	2097168	2097168	2097168	2097168	2097168	2097168	2097168	2097168	2097168	2097168	2097168	2097168	2097168	2097168	2097168
Solanum lycopersicum EA03222	2091585	2085759	2096262	2097123	2097079	2097168	2097162	2097166	2097168	2094886	2096830	1993728	2096625	2096311	2095959	2097168	2096841	2097168	2096624	2097168	2096600	2097168	2096481	2097168	2096725	2097168	2097168	2097168	2097168	2097168	2097168	2097168	2097168	2097168	2097168	2097168	2097168	2097168	2097168	2097168	2097168	2097168	2097168	2097168	2097168	2097168	2097168	2097168	2097168
Solanum lycopersicum PI129097	2091585	2085759	2096262	2097123	2097079	2097168	2097162	2097166	2097168	2094886	2096830	1993728	2096625	2096311	2095959	2097168	2096841	2097168	2096624	2097168	2096600	2097168	2096481	2097168	2096725	2097168	2097168	2097168	2097168	2097168	2097168	2097168	2097168	2097168	2097168	2097168	2097168	2097168	2097168	2097168	2097168	2097168	2097168	2097168	2097168	2097168	2097168	2097168	2097168
Solanum lycopersicum PI272654	2091585	2085759	2096262	2097123	2097079	2097168	2097162	2097166	2097168	2094886	2096830	1993728	2096625	2096311	2095959	2097168	2096841	2097168	2096624	2097168	2096600	2097168	2096481	2097168	2096725	2097168	2097168	2097168	2097168	2097168	2097168	2097168	2097168	2097168	2097168	2097168	2097168	2097168	2097168	2097168	2097168	2097168	2097168	2097168	2097168	2097168	2097168	2097168	2097168
Solanum lycopersicum EA00990 Jersey devil	2091585	2085759	2096262	2097123	2097079	2097168	2097162	2097166	2097168	2094886	2096830	1993728	2096625	2096311	2095959	2097168	2096841	2097168	2096624	2097168	2096600	2097168	2096481	2097168	2096725	2097168	2097168	2097168	2097168	2097168	2097168	2097168	2097168	2097168	2097168	2097168	2097168	2097168	2097168	2097168	2097168	2097168	2097168	2097168	2097168	2097168	2097168	2097168	2097168
Solanum corneliomuelleri LA0118	2091585	2085759	2096262	2097123	2097079	2097168	2097162	2097166	2097168	2094886	2096830	1993728	2096625	2096311	2095959	2097168	2096841	2097168	2096624	2097168	2096600	2097168	2096481	2097168	2096725	2097168	2097168	2097168	2097168	2097168	2097168	2097168	2097168	2097168	2097168	2097168	2097168	2097168	2097168	2097168	2097168	2097168	2097168	2097168	2097168	2097168	2097168	2097168	2097168
Solanum lycopersicum EA00157 Polish Joe	2091585	2085759	2096262	2097123	2097079	2097168	2097162	2097166	2097168	2094886	2096830	1993728	2096625	2096311	2095959	2097168	2096841	2097168	2096624	2097168	2096600	2097168	2096481	2097168	2096725	2097168	2097168	2097168	2097168	2097168	2097168	2097168	2097168	2097168	2097168	2097168	2097168	2097168	2097168	2097168	2097168	2097168	2097168	2097168	2097168	2097168	2097168	2097168	2097168
Solanum lycopersicum EA02054 Cal J Tm VF	2091585	2085759	2096262	2097123	2097079	2097168	2097162	2097166	2097168	2094886	2096830	1993728	2096625	2096311	2095959	2097168	2096841	2097168	2096624	2097168	2096600	2097168	2096481	2097168	2096725	2097168	2097168	2097168	2097168	2097168	2097168	2097168	2097168	2097168	2097168	2097168	2097168	2097168	2097168	2097168	2097168	2097168	2097168	2097168	2097168	2097168	2097168	2097168	2097168
Solanum lycopersicum PI303721 The Dutchman	2091585	2085759	2096262	2097123	2097079	2097168	2097162	2097166	2097168	2094886	2096830	1993728	2096625	2096311	2095959	2097168	2096841	2097168	2096624	2097168	2096600	2097168	2096481	2097168	2096725	2097168	2097168	2097168	2097168	2097168	2097168	2097168	2097168	2097168	2097168	2097168	2097168	2097168	2097168	2097168	2097168	2097168	2097168	2097168	2097168	2097168	2097168	2097168	2097168
Solanum lycopersicum LA4451 Black Cherry	2091585	2085759	2096262	2097123	2097079	2097168	2097162	2097166	2097168	2094886	2096830	1993728	2096625	2096311	2095959	2097168	2096841	2097168	2096624	2097168	2096600	2097168	2096481	2097168	2096725	2097168	2097168	2097168	2097168	2097168	2097168	2097168	2097168	2097168	2097168	2097168	2097168	2097168	2097168	2097168	2097168	2097168	2097168	2097168	2097168	2097168	2097168	2097168	2097168
Solanum lycopersicum V710029 Anto	2091585	2085759	2096262	2097123	2097079	2097168	2097162	2097166	2097168	2094886	2096830	1993728	2096625	2096311	2095959	2097168	2096841	2097168	2096624	2097168	2096600	2097168	2096481	2097168	2096725	2097168	2097168	2097168	2097168	2097168	2097168	2097168	2097168	2097168	2097168	2097168	2097168	2097168	2097168	2097168	2097168	2097168	2097168	2097168	2097168	2097168	2097168	2097168	2097168
Solanum lycopersicum PC11029 Winter Tipe	2091585	2085759	2096262	2097123	2097079	2097168	2097162	2097166	2097168	2094886	2096830	1993728	2096625	2096311	2095959	2097168	2096841	2097168	2096624	2097168	2096600	2097168	2096481	2097168	2096725	2097168	2097168	2097168	2097168	2097168	2097168	2097168	2097168	2097168	2097168	2097168	2097168	2097168	2097168	2097168	2097168	2097168	2097168	2097168	2097168	2097168	2097168	2097168	2097168
Solanum lycopersicum PI093302 Chang Li	2091585	2085759	2096262	2097123	2097079	2097168	2097162	2097166	2097168	2094886	2096830	1993728	2096625	2096311	2095959	2097168	2096841	2097168	2096624	2097168	2096600	2097168	2096481	2097168	2096725	2097168	2097168	2097168	2097168	2097168	2097168	2097168	2097168	2097168	2097168	2097168	2097168	2097168	2097168	2097168	2097168	2097168	2097168	2097168	2097168	2097168	2097168	2097168	2097168
Solanum lycopersicum EA00892 Belmonte	2091585	2085759	2096262	2097123	2097079	2097168	2097162	2097166	2097168	2094886	2096830	1993728	2096625	2096311	2095959	2097168	2096841	2097168	2096624	2097168	2096600	2097168	2096481	2097168	2096725	2097168	2097168	2097168	2097168	2097168	2097168	2097168	2097168	2097168	2097168	2097168	2097168	2097168	2097168	2097168	2097168	2097168	2097168	2097168	2097168	2097168	2097168	2097168	2097168
Solanum lycopersicum EA01088 Tiffen Mennonite	2091585	2085759	2096262	2097123	2097079	2097168	2097162	2097166	2097168	2094886	2096830	1993728	2096625	2096311	2095959	2097168	2096841	2097168	2096624	2097168	2096600	2097168	2096481	2097168	2096725	2097168	2097168	2097168	2097168	2097168	2097168	2097168	2097168	2097168	2097168	2097168	2097168	2097168	2097168	2097168	2097168	2097168	2097168	2097168	2097168	2097168	2097168	2097168	2097168
Solanum lycopersicum PI203232 Wheatleys Frost Resistant	2091585	2085759	2096262	2097123	2097079	2097168	2097162	2097166	2097168	2094886	2096830	1993728	2096625	2096311	2095959	2097168	2096841	2097168	2096624	2097168	2096600	2097168	2096481	2097168	2096725	2097168	2097168	2097168	2097168	2097168	2097168	2097168	2097168	2097168	2097168	2097168	2097168	2097168	2097168	2097168	2097168	2097168	2097168	2097168	2097168	2097168	2097168	2097168	2097168
Solanum lycopersicum PI311117	2091585	2085759	2096262	2097123	2097079	2097168	2097162	2097166	2097168	2094886	2096830	1993728	2096625	2096311	2095959	2097168	2096841	2097168	2096624	2097168	2096600	2097168	2096481	2097168	2096725	2097168	2097168	2097168	2097168	2097168	2097168	2097168	2097168	2097168	2097168	2097168	2097168	2097168	2097168	2097168	2097168	2097168	2097168	2097168	2097168	2097168	2097168	2097168	2097168
Solanum lycopersicum LA1324	2091585	2085759	2096262	2097123	2097079	2097168	2097162	2097166	2097168	2094886	2096830	1993728	2096625	2096311	2095959	2097168	2096841	2097168	2096624	2097168	2096600	2097168	2096481	2097168	2096725	2097168	2097168	2097168	2097168	2097168	2097168	2097168	2097168	2097168	2097168	2097168	2097168	2097168	2097168	2097168	2097168	2097168	2097168	2097168	2097168	2097168	2097168	2097168	2097168
Solanum lycopersicum PI158760 Chih Mu Tao Se	2091585	2085759	2096262	2097123	2097079	2097168	2097162	2097166	2097168	2094886	2096830	1993728	2096625	2096311	2095959	2097168	2096841	2097168	2096624	2097168	2096600	2097168	2096481	2097168	2096725	2097168	2097168	2097168	2097168	2097168	2097168	2097168	2097168	2097168	2097168	2097168	2097168	2097168	2097168	2097168	2097168	2097168	2097168	2097168	2097168	2097168	2097168	2097168	2097168
Solanum lycopersicum LA0113	2091585	2085759	2096262	2097123	2097079	2097168	2097162	2097166	2097168	2094886	2096830	1993728	2096625	2096311	2095959	2097168	2096841	2097168	2096624	2097168	2096600	2097168	2096481	2097168	2096725	2097168	2097168	2097168	2097168	2097168	2097168	2097168	2097168	2097168	2097168	2097168	2097168	2097168	2097168	2097168	2097168	2097168	2097168	2097168	2097168	2097168	2097168	2097168	2097168
Solanum lycopersicum LYC1410 ES 58 Heinz	2091585	2085759	2096262	2097123	2097079	2097168	2097162	2097166	2097168	2094886	2096830	1993728	2096625	2096311	2095959	2097168	2096841	2097168	2096624	2097168	2096600	2097168	2096481	2097168	2096725	2097168	2097168	2097168	2097168	2097168	2097168	2097168	2097168	2097168	2097168	2097168	2097168	2097168	2097168	2097168	2097168	2097168	2097168	2097168	2097168	2097168	2097168	2097168	2097168
Solanum lycopersicum PI169588 Dolmalik	2091585	2085759	2096262	2097123	2097079	2097168	2097162	2097166	2097168	2094886	2096830	1993728	2096625	2096311	2095959	2097168	2096841	2097168	2096624	2097168	2096600	2097168	2096481	2097168	2096725	2097168	2097168	2097168	2097168	2097168	2097168	2097168	2097168	2097168	2097168	2097168	2097168	2097168	2097168	2097168	2097168	2097168	2097168	2097168	2097168	2097168	2097168	2097168	2097168
Solanum lycopersicum LYC2962	2091585	2085759	2096262	2097123	2097079	2097168	2097162	2097166	2097168	2094886	2096830	1993728	2096625	2096311	2095959	2097168	2096841	2097168	2096624	2097168	2096600	2097168	2096481	2097168	2096725	2097168	2097168	2097168	2097168	2097168	2097168	2097168	2097168	2097168	2097168	2097168	2097168	2097168	2097168	2097168	2097168	2097168	2097168	2097168	2097168	2097168	2097168	2097168	2097168
Solanum lycopersicum LYC2910	2091585	2085759	2096262	2097123	2097079	2097168	2097162	2097166	2097168	2094886	2096830	1993728	2096625	2096311	2095959	2097168	2096841	2097168	2096624	2097168	2096600	2097168	2096481	2097168	2096725	2097168	2097168	2097168	2097168	2097168	2097168	2097168	2097168	2097168	2097168	2097168	2097168	2097168	2097168	2097168	2097168	2097168	2097168	2097168	2097168	2097168	2097168	2097168	2097168
Solanum pimpinellifolium LYC2798	2091585	2085759	2096262	2097123	2097079	2097168	2097162	2097166	2097168	2094886	2096830	1993728	2096625	2096311	2095959	2097168	2096841	2097168	2096624	2097168	2096600	2097168	2096481	2097168	2096725	2097168	2097168	2097168	2097168	2097168	2097168	2097168	2097168	2097168	2097168	2097168	2097168	2097168	2097168	2097168	2097168	2097168	2097168	2097168	2097168	2097168	2097168	2097168	2097168
Solanum lycopersicum LYC2740	2091585	2085759	2096262	2097123	2097079	2097168	2097162	2097166	2097168	2094886	2096830	1993728	2096625	2096311	2095959	2097168	2096841	2097168	2096624	2097168	2096600	2097168	2096481	2097168	2096725	2097168	2097168	2097168	2097168	2097168	2097168	2097168	2097168	2097168	2097168	2097168	2097168	2097168	2097168	2097168	2097168	2097168	2097168	2097168	2097168	2097168	2097168	2097168	2097168
Solanum pimpinellifolium LA1584	2091585	2085759	2096262	2097123	2097079	2097168	2097162	2097166	2097168	2094886	2096830	1993728	2096625	2096311	2095959	2097168	2096841	2097168	2096624	2097168	2096600	2097168	2096481	2097168	2096725	2097168	2097168	2097168	2097168	2097168	2097168	2097168	2097168	2097168	2097168	2097168	2097168	2097168	2097168	2097168	2097168	2097168	2097168	2097168	2097168	2097168	2097168	2097168	2097168
Solanum pimpinellifolium LA1578	2091585	2085759	2096262	2097123	2097079	2097168	2097162	2097166	2097168	2094886	2096830	1993728	2096625	2096311	2095959	2097168	2096841	2097168	2096624	2097168	2096600	2097168	2096481	2097168	2096725	2097168	2097168	2097168	2097168	2097168	2097168	2097168	2097168	2097168	2097168	2097168	2097168	2097168	2097168	2097168	2097168	2097168	2097168	2097168	2097168	2097168	2097168	2097168	2097168
Solanum peruvianum LA1278	2091585	2085759	2096262	2097123	2097079	2097168	2097162	2097166	2097168	2094886	2096830	1993728	2096625	2096311	2095959	2097168	2096841	2097168	2096624	2097168	2096600	2097168	2096481	2097168	2096725	2097168	2097168	2097168	2097168	2097168	2097168	2097168	2097168	2097168	2097168	2097168	2097168	2097168	2097168	2097168	2097168	2097168	2097168	2097168	2097168	2097168	2097168	2097168	2097168
Solanum chmielewskii LA2663	2091585	2085759	2096262	2097123	2097079	2097168	2097162	2097166	2097168	2094886	2096830	1993728	2096625	2096311	2095959	2097168	2096841	2097168	2096624	2097168	2096600	2097168	2096481	2097168	2096725	2097168	2097168	2097168	2097168	2097168	2097168	2097168	2097168	2097168	2097168	2097168	2097168	2097168	2097168	2097168	2097168	2097168	2097168	2097168	2097168	2097168	2097168	2097168	2097168
Solanum chmielewskii LA2695	2091585	2085759	2096262	2097123	2097079	2097168	2097162	2097166	2097168	2094886	2096830	1993728	2096625	2096311	2095959	2097168	2096841	2097168	2096624	2097168	2096600	2097168	2096481	2097168	2096725	2097168	2097168	2097168	2097168	2097168	2097168	2097168	2097168	2097168	2097168	2097168	2097168	2097168	2097168	2097168	2097168	2097168	2097168	2097168	2097168	2097168	2097168	2097168	2097168
Solanum cheesmaniae LA0483	2091585	2085759	2096262	2097123	2097079	2097168	2097162	2097166	2097168	2094886	2096830	1993728	2096625	2096311	2095959	2097168	2096841	2097168	2096624	2097168	2096600	2097168	2096481	2097168	2096725	2097168	2097168	2097168	2097168	2097168	2097168	2097168	2097168	2097168	2097168	2097168	2097168	2097168	2097168	2097168	2097168	2097168	2097168	2097168	2097168	2097168	2097168	2097168	2097168
Solanum lycopersicum CGN15820	2091585	2085759	2096262	2097123	2097079	2097168	2097162	2097166	2097168	2094886	2096830	1993728	2096625	2096311	2095959	2097168	2096841	2097168	2096624	2097168	2096600	2097168	2096481	2097168	2096725	2097168	2097168	2097168	2097168	2097168	2097168	2097168	2097168	2097168	2097168	2097168	2097168	2097168	2097168	2097168	2097168	2097168	2097168	2097168	2097168	2097168	2097168	2097168	2097168
Solanum cheesmaniae LA1401	2091585	2085759	2096262	2097123	2097079	2097168	2097162	2097166	2097168	2094886	2096830	1993728	2096625	2096311	2095959	2097168	2096841	2097168	2096624	2097168	2096600	2097168	2096481	2097168	2096725	2097168	2097168	2097168	2097168	2097168	2097168	2097168	2097168	2097168	2097168	2097168	2097168	2097168	2097168	2097168	2097168	2097168	2097168	2097168	2097168	2097168	2097168	2097168	2097168
Solanum neorickii LA2133	2091585	2085759	2096262	2097123	2097079	2097168	2097162	2097166	2097168	2094886	2096830	1993728	2096625	2096311	2095959	2097168	2096841	2097168	2096624	2097168	2096600	2097168	2096481	2097168	2096725	2097168	2097168	2097168	2097168	2097168	2097168	2097168	2097168	2097168	2097168	2097168	2097168	2097168	2097168	2097168	2097168	2097168	2097168	2097168	2097168	2097168	2097168	2097168	2097168
Solanum neorickii LA0735	2091585	2085759	2096262	2097123	2097079	2097168	2097162	2097166	2097168	2094886	2096830	1993728	2096625	2096311	2095959	2097168	2096841	2097168	2096624	2097168	2096600	2097168	2096481	2097168	2096725	2097168	2097168	2097168	2097168	2097168	2097168	2097168	2097168	2097168	2097168	2097168	2097168	2097168	2097168	2097168	2097168	2097168	2097168	2097168	2097168	2097168	2097168	2097168	2097168
Solanum arcanum LA2157	2091585	2085759	2096262	2097123	2097079	2097168	2097162	2097166	2097168	2094886	2096830	1993728	2096625	2096311	2095959	2097168	2096841	2097168	2096624	2097168	2096600	2097168	2096481	2097168	2096725	2097168	2097168	2097168	2097168	2097168	2097168	2097168	2097168	2097168	2097168	2097168	2097168	2097168	2097168	2097168	2097168	2097168	2097168	2097168	2097168	2097168	2097168	2097168	2097168
Solanum arcanum LA2172	2091585	2085759	2096262	2097123	2097079	2097168	2097162	2097166	2097168	2094886	2096830	1993728	2096625	2096311	2095959	2097168	2096841	2097168	2096624	2097168	2096600	2097168	2096481	2097168	2096725	2097168	2097168	2097168	2097168	2097168	2097168	2097168	2097168	2097168	2097168	2097168	2097168	2097168	2097168	2097168	2097168	2097168	2097168	2097168	2097168	2097168	2097168	2097168	2097168
Solanum peruvianum LA1954	2091585	2085759	2096262	2097123	2097079	2097168	2097162	2097166	2097168	2094886	2096830	1993728	2096625	2096311	2095959	2097168	2096841	2097168	2096624	2097168	2096600	2097168	2096481	2097168	2096725	2097168	2097168	2097168	2097168	2097168	2097168	2097168	2097168	2097168	2097168	2097168	2097168	2097168	2097168	2097168	2097168	2097168	2097168	2097168	2097168	2097168	2097168	2097168	2097168
Solanum huaylasense LA1983	2091585	2085759	2096262	2097123	2097079	2097168	2097162	2097166	2097168	2094886	2096830	1993728	2096625	2096311	2095959	2097168	2096841	2097168	2096624	2097168	2096600	2097168	2096481	2097168	2096725	2097168	2097168	2097168	2097168	2097168	2097168	2097168	2097168	2097168	2097168	2097168	2097168	2097168	2097168	2097168	2097168	2097168	2097168	2097168	2097168	2097168	2097168	2097168	2097168
Solanum huaylasense LA1365	2091585	2085759	2096262	2097123	2097079	2097168	2097162	2097166	2097168	2094886	2096830	1993728	2096625	2096311	2095959	2097168	2096841	2097168	2096624	2097168	2096600	2097168	2096481	2097168	2096725	2097168	2097168	2097168	2097168	2097168	2097168	2097168	2097168	2097168	2097168	2097168	2097168	2097168	2097168	2097168	2097168	2097168	2097168	2097168	2097168	2097168	2097168	2097168	2097168
Solanum chilense CGN15532	2091585	2085759	2096262	2097123	2097079	2097168	2097162	2097166	2097168	2094886	2096830	1993728	2096625	2096311	2095959	2097168	2096841	2097168	2096624	2097168	2096600	2097168	2096481	2097168	2096725	2097168	2097168	2097168	2097168	2097168	2097168	2097168	2097168	2097168	2097168	2097168	2097168	2097168	2097168	2097168	2097168	2097168	2097168	2097168	2097168	2097168	2097168	2097168	2097168
Solanum chilense CGN15530	2091585	2085759	2096262	2097123	2097079	2097168	2097162	2097166	2097168	2094886	2096830	1993728	2096625	2096311	2095959	2097168	2096841	2097168	2096624	2097168	2096600	2097168	2096481	2097168	2096725	2097168	2097168	2097168	2097168	2097168	2097168	2097168	2097168	2097168	2097168	2097168	2097168	2097168	2097168	2097168	2097168	2097168	2097168	2097168	2097168	2097168	2097168	2097168	2097168
Solanum habrochaites CGN15791 F glabratum	2091585	2085759	2096262	2097123	2097079	2097168	2097162	2097166	2097168	2094886	2096830	1993728	2096625	2096311	2095959	2097168	2096841	2097168	2096624	2097168	2096600	2097168	2096481	2097168	2096725	2097168	2097168	2097168	2097168	2097168	2097168	2097168	2097168	2097168	2097168	2097168	2097168	2097168	2097168	2097168	2097168	2097168	2097168	2097168	2097168	2097168	2097168	2097168	2097168
Solanum habrochaites PI134418 F glabratum	2091585	2085759	2096262	2097123	2097079	2097168	2097162	2097166	2097168	2094886	2096830	1993728	2096625	2096311	2095959	2097168	2096841	2097168	2096624	2097168	2096600	2097168	2096481	2097168	2096725	2097168	2097168	2097168	2097168	2097168	2097168	2097168	2097168	2097168	2097168	2097168	2097168	2097168	2097168	2097168	2097168	2097168	2097168	2097168	2097168	2097168	2097168	2097168	2097168
Solanum habrochaites CGN15792 F glabratum	2091585	2085759	2096262	2097123	2097079	2097168	2097162	2097166	2097168	2094886	2096830	1993728	2096625	2096311	2095959	2097168	2096841	2097168	2096624	2097168	2096600	2097168	2096481	2097168	2096725	2097168	2097168	2097168	2097168	2097168	2097168	2097168	2097168	2097168	2097168	2097168	2097168	2097168	2097168	2097168	2097168	2097168	2097168	2097168	2097168	2097168	2097168	2097168	2097168
Solanum habrochaites LA1718 F glabratum	2091585	2085759	2096262	2097123	2097079	2097168	2097162	2097166	2097168	2094886	2096830	1993728	2096625	2096311	2095959	2097168	2096841	2097168	2096624	2097168	2096600	2097168	2096481	2097168	2096725	2097168	2097168	2097168	2097168	2097168	2097168	2097168	2097168	2097168	2097168	2097168	2097168	2097168	2097168	2097168	2097168	2097168	2097168	2097168	2097168	2097168	2097168	2097168	2097168
Solanum habrochaites LA1777	2091585	2085759	2096262	2097123	2097079	2097168	2097162	2097166	2097168	2094886	2096830	1993728	2096625	2096311	2095959	2097168	2096841	2097168	2096624	2097168	2096600	2097168	2096481	2097168	2096725	2097168	2097168	2097168	2097168	2097168	2097168	2097168	2097168	2097168	2097168	2097168	2097168	2097168	2097168	2097168	2097168	2097168	2097168	2097168	2097168	2097168	2097168	2097168	2097168
Solanum habrochaites LA0407	2091585	2085759	2096262	2097123	2097079	2097168	2097162	2097166	2097168	2094886	2096830	1993728	2096625	2096311	2095959	2097168	2096841	2097168	2096624	2097168	2096600	2097168	2096481	2097168	2096725	2097168	2097168	2097168	2097168	2097168	2097168	2097168	2097168	2097168	2097168	2097168	2097168	2097168	2097168	2097168	2097168	2097168	2097168	2097168	2097168	2097168	2097168	2097168	2097168
Solanum habrochaites LYC4	2091585	2085759	2096262	2097123	2097079	2097168	2097162	2097166	2097168	2094886	2096830	1993728	2096625	2096311	2095959	2097168	2096841	2097168	2096624	2097168	2096600	2097168	2096481	2097168	2096725	2097168	2097168	2097168	2097168	2097168	2097168	2097168	2097168	2097168	2097168	2097168	2097168	2097168	2097168	2097168	2097168	2097168	2097168	2097168	2097168	2097168	2097168	2097168	2097168
Solanum spp LA1272	2091585	2085759	2096262	2097123	2097079	2097168	2097162	2097166	2097168	2094886	2096830	1993728	2096625	2096311	2095959	2097168	2096841	2097168	2096624	2097168	2096600	2097168	2096481	2097168	2096725	2097168	2097168	2097168	2097168	2097168	2097168	2097168	2097168	2097168	2097168	2097168	2097168	2097168	2097168	2097168	2097168	2097168	2097168	2097168	2097168	2097168	2097168	2097168	2097168
Solanum pennellii LA0716	2091585	2085759	2096262	2097123	2097079	2097168	2097162	2097166	2097168	2094886	2096830	1993728	2096625	2096311	2095959	2097168	2096841	2097168	2096624	2097168	2096600	2097168	2096481	2097168	2096725	2097168	2097168	2097168	2097168	2097168	2097168	2097168	2097168	2097168	2097168	2097168	2097168	2097168	2097168	2097168	2097168	2097168	2097168	2097168	2097168	2097168	2097168	2097168	2097168
Solanum huaylasense LA1364	2091585	2085759	2096262	2097123	2097079	2097168	2097162	2097166	2097168	2094886	2096830	1993728	2096625	2096311	2095959	2097168	2096841	2097168	2096624	2097168	2096600	2097168	2096481	2097168	2096725	2097168	2097168	2097168	2097168	2097168	2097168	2097168	2097168	2097168	2097168	2097168	2097168	2097168	2097168	2097168	2097168	2097168	2097168	2097168	2097168	2097168	2097168	2097168	2097168
Solanum lycopersicum TR00018 Large Red Cherry	2091585	2085759	2096262	2097123	2097079	2097168	2097162	2097166	2097168	2094886	2096830	1993728	2096625	2096311	2095959	2097168	2096841	2097168	2096624	2097168	2096600	2097168	2096481	2097168	2096725	2097168	2097168	2097168	2097168	2097168	2097168	2097168	2097168	2097168	2097168	2097168	2097168	2097168	2097168	2097168	2097168	2097168	2097168	2097168	2097168	2097168	2097168	2097168	2097168
Solanum lycopersicum EA00940 Porter	2091585	2085759	2096262	2097123	2097079	2097168	2097162	2097166	2097168	2094886	2096830	1993728	2096625	2096311	2095959	2097168	2096841	2097168	2096624	2097168	2096600	2097168	2096481	2097168	2096725	2097168	2097168	2097168	2097168	2097168	2097168	2097168	2097168	2097168	2097168	2097168	2097168	2097168	2097168	2097168	2097168	2097168	2097168	2097168	2097168	2097168	2097168	2097168	2097168
Solanum lycopersicum TR00019 Bloody Butcher	2091585	2085759	2096262	2097123	2097079	2097168	2097162	2097166	2097168	2094886	2096830	1993728	2096625	2096311	2095959	2097168	2096841	2097168	2096624	2097168	2096600	2097168	2096481	2097168	2096725	2097168	2097168	2097168	2097168	2097168	2097168	2097168	2097168	2097168	2097168	2097168	2097168	2097168	2097168	2097168	2097168	2097168	2097168	2097168	2097168	2097168	2097168	2097168	2097168
Solanum lycopersicum EA01019 Brandywine	2091585	2085759	2096262	2097123	2097079	2097168	2097162	2097166	2097168	2094886	2096830	1993728	2096625	2096311	2095959	2097168	2096841	2097168	2096624	2097168	2096600	2097168	2096481	2097168	2096725	2097168	2097168	2097168	2097168	2097168	2097168	2097168	2097168	2097168	2097168	2097168	2097168	2097168	2097168	2097168	2097168	2097168	2097168	2097168	2097168	2097168	2097168	2097168	2097168
Solanum lycopersicum TR00020 Dixie Golden Giant	2091566	2085740	2096243	2097104	2097060	2097149	2097143	2097147	2097149	2094867	2096811	1993709	2096606	2096292	2095940	2097149	2096822	2097149	2096605	2097149	2096581	2097149	2096462	2097149	2096706	2097149	2097149	2097149	2097149	2097149	2097149	2097149	2097149	2097149	2097149	2097149	2097149	2097149	2097149	2097149	2097149	2097149	2097149	2097149	2097149	2097149	2097149	2097149	2097149
Solanum lycopersicum EA01037 Giant Belgium	2091585	2085759	2096262	2097123	2097079	2097168	2097162	2097166	2097168	2094886	2096830	1993728	2096625	2096311	2095959	2097168	2096841	2097168	2096624	2097168	2096600	2097168	2096481	2097168	2096725	2097168	2097168	2097168	2097168	2097168	2097168	2097168	2097168	2097168	2097168	2097168	2097168	2097168	2097168	2097168	2097168	2097168	2097168	2097168	2097168	2097168	2097168	2097168	2097168
Solanum lycopersicum TR00021 Kentucky Beefsteak	2091585	2085759	2096262	2097123	2097079	2097168	2097162	2097166	2097168	2094886	2096830	1993728	2096625	2096311	2095959	2097168	2096841	2097168	2096624	2097168	2096600	2097168	2096481	2097168	2096725	2097168	2097168	2097168	2097168	2097168	2097168	2097168	2097168	2097168	2097168	2097168	2097168	2097168	2097168	2097168	2097168	2097168	2097168	2097168	2097168	2097168	2097168	2097168	2097168
Solanum lycopersicum TR00022 Marmande	2091585	2085759	2096262	2097123	2097079	2097168	2097162	2097166	2097168	2094886	2096830	1993728	2096625	2096311	2095959	2097168	2096841	2097168	2096624	2097168	2096600	2097168	2096481	2097168	2096725	2097168	2097168	2097168	2097168	2097168	2097168	2097168	2097168	2097168	2097168	2097168	2097168	2097168	2097168	2097168	2097168	2097168	2097168	2097168	2097168	2097168	2097168	2097168	2097168
Solanum lycopersicum TR00023 Thessaloniki	2091585	2085759	2096262	2097123	2097079	2097168	2097162	2097166	2097168	2094886	2096830	1993728	2096625	2096311	2095959	2097168	2096841	2097168	2096624	2097168	2096600	2097168	2096481	2097168	2096725	2097168	2097168	2097168	2097168	2097168	2097168	2097168	2097168	2097168	2097168	2097168	2097168	2097168	2097168	2097168	2097168	2097168	2097168	2097168	2097168	2097168	2097168	2097168	2097168
Solanum lycopersicum EA01640 Watermelon beefsteak	2091585	2085759	2096262	2097123	2097079	2097168	2097162	2097166	2097168	2094886	2096830	1993728	2096625	2096311	2095959	2097168	2096841	2097168	2096624	2097168	2096600	2097168	2096481	2097168	2096725	2097168	2097168	2097168	2097168	2097168	2097168	2097168	2097168	2097168	2097168	2097168	2097168	2097168	2097168	2097168	2097168	2097168	2097168	2097168	2097168	2097168	2097168	2097168	2097168
Solanum lycopersicum LA4133	2091585	2085759	2096262	2097123	2097079	2097168	2097162	2097166	2097168	2094886	2096830	1993728	2096625	2096311	2095959	2097168	2096841	2097168	2096624	2097168	2096600	2097168	2096481	2097168	2096725	2097168	2097168	2097168	2097168	2097168	2097168	2097168	2097168	2097168	2097168	2097168	2097168	2097168	2097168	2097168	2097168	2097168	2097168	2097168	2097168	2097168	2097168	2097168	2097168
Solanum lycopersicum LA1421	2091585	2085759	2096262	2097123	2097079	2097168	2097162	2097166	2097168	2094886	2096830	1993728	2096625	2096311	2095959	2097168	2096841	2097168	2096624	2097168	2096600	2097168	2096481	2097168	2096725	2097168	2097168	2097168	2097168	2097168	2097168	2097168	2097168	2097168	2097168	2097168	2097168	2097168	2097168	2097168	2097168	2097168	2097168	2097168	2097168	2097168	2097168	2097168	2097168
Solanum galapagense LA1044	2091585	2085759	2096262	2097123	2097079	2097168	2097162	2097166	2097168	2094886	2096830	1993728	2096625	2096311	2095959	2097168	2096841	2097168	2096624	2097168	2096600	2097168	2096481	2097168	2096725	2097168	2097168	2097168	2097168	2097168	2097168	2097168	2097168	2097168	2097168	2097168	2097168	2097168	2097168	2097168	2097168	2097168	2097168	2097168	2097168	2097168	2097168	2097168	2097168
Solanum lycopersicum LA1479	2091566	2085740	2096243	2097104	2097060	2097149	2097143	2097147	2097149	2094867	2096811	1993709	2096606	2096292	2095940	2097149	2096822	2097149	2096605	2097149	2096581	2097149	2096462	2097149	2096706	2097149	2097149	2097149	2097149	2097149	2097149	2097149	2097149	2097149	2097149	2097149	2097149	2097149	2097149	2097149	2097149	2097149	2097149	2097149	2097149	2097149	2097149	2097149	2097149
Solanum pimpinelifolium CGN14498 raw	2091573	2085749	2096248	2097109	2097065	2097154	2097148	2097152	2097154	2094873	2096822	1993727	2096612	2096304	2095945	2097154	2096829	2097154	2096614	2097154	2096587	2097154	2096475	2097154	2096713	2097154	2097154	2097154	2097154	2097154	2097154	2097154	2097154	2097154	2097154	2097154	2097154	2097154	2097154	2097154	2097154	2097154	2097154	2097154	2097154	2097154	2097154	2097154	2097154
Bos taurus	2091540	2085716	2096217	2097078	2097034	2097123	2097117	2097121	2097123	2094842	2096785	1993692	2096580	2096266	2095916	2097123	2096796	2097123	2096579	2097123	2096555	2097123	2096436	2097123	2096680	2097123	2097123	2097123	2097123	2097123	2097123	2097123	2097123	2097123	2097123	2097123	2097123	2097123	2097123	2097123	2097123	2097123	2097123	2097123	2097123	2097123	2097123	2097123	2097123
Canis familiaris	2091546	2085720	2096223	2097084	2097040	2097129	2097123	2097127	2097129	2094847	2096791	1993697	2096586	2096272	2095920	2097129	2096802	2097129	2096585	2097129	2096561	2097129	2096442	2097129	2096686	2097129	2097129	2097129	2097129	2097129	2097129	2097129	2097129	2097129	2097129	2097129	2097129	2097129	2097129	2097129	2097129	2097129	2097129	2097129	2097129	2097129	2097129	2097129	2097129
Equus caballus	2091562	2085736	2096239	2097100	2097056	2097145	2097139	2097143	2097145	2094863	2096807	1993708	2096602	2096288	2095936	2097145	2096818	2097145	2096601	2097145	2096577	2097145	2096458	2097145	2096702	2097145	2097145	2097145	2097145	2097145	2097145	2097145	2097145	2097145	2097145	2097145	2097145	2097145	2097145	2097145	2097145	2097145	2097145	2097145	2097145	2097145	2097145	2097145	2097145
Gorilla gorilla	2091497	2085671	2096174	2097035	2096991	2097080	2097074	2097078	2097080	2094804	2096742	1993662	2096537	2096223	2095874	2097080	2096753	2097080	2096536	2097080	2096512	2097080	2096393	2097080	2096637	2097080	2097080	2097080	2097080	2097080	2097080	2097080	2097080	2097080	2097080	2097080	2097080	2097080	2097080	2097080	2097080	2097080	2097080	2097080	2097080	2097080	2097080	2097080	2097080
Homo sapiens	2091514	2085688	2096191	2097052	2097008	2097097	2097091	2097095	2097097	2094817	2096760	1993677	2096554	2096241	2095891	2097097	2096770	2097097	2096553	2097097	2096529	2097097	2096411	2097097	2096654	2097097	2097097	2097097	2097097	2097097	2097097	2097097	2097097	2097097	2097097	2097097	2097097	2097097	2097097	2097097	2097097	2097097	2097097	2097097	2097097	2097097	2097097	2097097	2097097
Macaca fascicularis	2091511	2085687	2096188	2097049	2097005	2097094	2097088	2097092	2097094	2094817	2096756	1993678	2096551	2096237	2095891	2097094	2096767	2097094	2096550	2097094	2096526	2097094	2096408	2097094	2096651	2097094	2097094	2097094	2097094	2097094	2097094	2097094	2097094	2097094	2097094	2097094	2097094	2097094	2097094	2097094	2097094	2097094	2097094	2097094	2097094	2097094	2097094	2097094	2097094
Macaca mulatta	2091521	2085696	2096197	2097058	2097014	2097103	2097097	2097101	2097103	2094826	2096765	1993685	2096560	2096246	2095895	2097103	2096776	2097103	2096559	2097103	2096535	2097103	2096416	2097103	2096660	2097103	2097103	2097103	2097103	2097103	2097103	2097103	2097103	2097103	2097103	2097103	2097103	2097103	2097103	2097103	2097103	2097103	2097103	2097103	2097103	2097103	2097103	2097103	2097103
Mus musculus	2091475	2085652	2096152	2097012	2096968	2097057	2097051	2097055	2097057	2094778	2096720	1993661	2096516	2096200	2095853	2097057	2096730	2097057	2096513	2097057	2096489	2097057	2096371	2097057	2096614	2097057	2097057	2097057	2097057	2097057	2097057	2097057	2097057	2097057	2097057	2097057	2097057	2097057	2097057	2097057	2097057	2097057	2097057	2097057	2097057	2097057	2097057	2097057	2097057
Pan troglodytes	2091526	2085700	2096204	2097064	2097020	2097109	2097103	2097107	2097109	2094832	2096771	1993683	2096566	2096252	2095902	2097109	2096782	2097109	2096565	2097109	2096541	2097109	2096422	2097109	2096666	2097109	2097109	2097109	2097109	2097109	2097109	2097109	2097109	2097109	2097109	2097109	2097109	2097109	2097109	2097109	2097109	2097109	2097109	2097109	2097109	2097109	2097109	2097109	2097109
Rattus norvegicus	2091559	2085734	2096236	2097097	2097053	2097142	2097136	2097140	2097142	2094860	2096804	1993706	2096599	2096285	2095933	2097142	2096815	2097142	2096598	2097142	2096574	2097142	2096455	2097142	2096699	2097142	2097142	2097142	2097142	2097142	2097142	2097142	2097142	2097142	2097142	2097142	2097142	2097142	2097142	2097142	2097142	2097142	2097142	2097142	2097142	2097142	2097142	2097142	2097142
Aspergillus fumigatus uid14003	2088196	2082386	2092844	2093703	2093660	2093748	2093742	2093746	2093748	2091476	2093411	1990848	2093208	2092892	2092553	2093748	2093422	2093748	2093205	2093748	2093180	2093748	2093062	2093748	2093307	2093748	2093748	2093748	2093748	2093748	2093748	2093748	2093748	2093748	2093748	2093748	2093748	2093748	2093748	2093748	2093748	2093748	2093748	2093748	2093748	2093748	2093748	2093748	2093748
Aspergillus nidulans FGSC A4 uid13961	2089918	2084110	2094580	2095439	2095395	2095484	2095478	2095482	2095484	2093205	2095146	1992291	2094941	2094627	2094279	2095484	2095157	2095484	2094941	2095484	2094917	2095484	2094797	2095484	2095041	2095484	2095484	2095484	2095484	2095484	2095484	2095484	2095484	2095484	2095484	2095484	2095484	2095484	2095484	2095484	2095484	2095484	2095484	2095484	2095484	2095484	2095484	2095484	2095484
Aspergillus niger CBS 513 88 uid19263	2090389	2084573	2095062	2095921	2095877	2095966	2095960	2095964	2095966	2093686	2095629	1992694	2095423	2095109	2094763	2095966	2095639	2095966	2095422	2095966	2095399	2095966	2095280	2095966	2095524	2095966	2095966	2095966	2095966	2095966	2095966	2095966	2095966	2095966	2095966	2095966	2095966	2095966	2095966	2095966	2095966	2095966	2095966	2095966	2095966	2095966	2095966	2095966	2095966
Aspergillus oryzae RIB40 uid28175	2091255	2085434	2095922	2096781	2096737	2096826	2096820	2096824	2096826	2094546	2096488	1993484	2096283	2095969	2095618	2096826	2096500	2096826	2096282	2096826	2096259	2096826	2096139	2096826	2096384	2096826	2096826	2096826	2096826	2096826	2096826	2096826	2096826	2096826	2096826	2096826	2096826	2096826	2096826	2096826	2096826	2096826	2096826	2096826	2096826	2096826	2096826	2096826	2096826
Candida albicans uid14005	528223	528101	528313	528319	528320	528320	528319	528320	528320	528291	528313	524501	528315	528316	528303	528320	528318	528320	528316	528320	528313	528320	528310	528320	528313	528320	528320	528320	528320	528320	528320	528320	528320	528320	528320	528320	528320	528320	528320	528320	528320	528320	528320	528320	528320	528320	528320	528320	528320
Candida dubliniensis CD36 uid38659	1640676	1639497	1641583	1641701	1641697	1641706	1641704	1641706	1641706	1641403	1641678	1606789	1641646	1641636	1641518	1641706	1641682	1641706	1641660	1641706	1641660	1641706	1641648	1641706	1641668	1641706	1641706	1641706	1641706	1641706	1641706	1641706	1641706	1641706	1641706	1641706	1641706	1641706	1641706	1641706	1641706	1641706	1641706	1641706	1641706	1641706	1641706	1641706	1641706
Candida glabrata CBS138 uid12376	1857872	1855161	1859834	1860164	1860154	1860178	1860178	1860177	1860178	1859277	1860059	1799931	1859985	1859890	1859673	1860178	1860056	1860178	1859979	1860178	1859958	1860178	1859924	1860178	1860014	1860178	1860178	1860178	1860178	1860178	1860178	1860178	1860178	1860178	1860178	1860178	1860178	1860178	1860178	1860178	1860178	1860178	1860178	1860178	1860178	1860178	1860178	1860178	1860178
Cryptococcus gattii WM276	2067459	2061913	2071824	2072622	2072579	2072661	2072657	2072660	2072661	2070524	2072356	1973747	2072156	2071877	2071524	2072661	2072357	2072661	2072159	2072661	2072143	2072661	2072033	2072661	2072251	2072661	2072661	2072661	2072661	2072661	2072661	2072661	2072661	2072661	2072661	2072661	2072661	2072661	2072661	2072661	2072661	2072661	2072661	2072661	2072661	2072661	2072661	2072661	2072661
Cryptococcus neoformans var JEC21 uid10698	2068839	2063251	2073266	2074083	2074044	2074123	2074119	2074122	2074123	2071941	2073797	1974343	2073608	2073309	2072991	2074123	2073811	2074123	2073603	2074123	2073585	2074123	2073464	2074123	2073702	2074123	2074123	2074123	2074123	2074123	2074123	2074123	2074123	2074123	2074123	2074123	2074123	2074123	2074123	2074123	2074123	2074123	2074123	2074123	2074123	2074123	2074123	2074123	2074123
Kluyveromyces lactis NRRL Y-1140 uid12377	1792819	1790990	1793995	1794204	1794190	1794214	1794210	1794214	1794214	1793593	1794134	1743418	1794092	1794037	1793836	1794214	1794149	1794214	1794115	1794214	1794101	1794214	1794073	1794214	1794128	1794214	1794214	1794214	1794214	1794214	1794214	1794214	1794214	1794214	1794214	1794214	1794214	1794214	1794214	1794214	1794214	1794214	1794214	1794214	1794214	1794214	1794214	1794214	1794214
Neurospora crassa uid132	2090310	2084487	2094984	2095844	2095800	2095889	2095883	2095888	2095889	2093608	2095551	1992593	2095346	2095032	2094682	2095889	2095562	2095889	2095345	2095889	2095321	2095889	2095202	2095889	2095446	2095889	2095889	2095889	2095889	2095889	2095889	2095889	2095889	2095889	2095889	2095889	2095889	2095889	2095889	2095889	2095889	2095889	2095889	2095889	2095889	2095889	2095889	2095889	2095889
Saccharomyces cerevisiae uid128	1862998	1860260	1865177	1865509	1865487	1865528	1865525	1865528	1865528	1864473	1865398	1802319	1865304	1865202	1864982	1865528	1865411	1865528	1865315	1865528	1865285	1865528	1865259	1865528	1865349	1865528	1865528	1865528	1865528	1865528	1865528	1865528	1865528	1865528	1865528	1865528	1865528	1865528	1865528	1865528	1865528	1865528	1865528	1865528	1865528	1865528	1865528	1865528	1865528
Schizosaccharomyces pombe uid127	1812347	1810443	1813715	1813979	1813956	1813986	1813986	1813985	1813986	1813191	1813912	1758329	1813849	1813807	1813495	1813986	1813913	1813986	1813871	1813986	1813868	1813986	1813840	1813986	1813909	1813986	1813986	1813986	1813986	1813986	1813986	1813986	1813986	1813986	1813986	1813986	1813986	1813986	1813986	1813986	1813986	1813986	1813986	1813986	1813986	1813986	1813986	1813986	1813986
Yarrowia lipolytica CLIB122 uid12414	2061742	2056275	2066054	2066818	2066788	2066859	2066857	2066857	2066859	2064783	2066559	1968812	2066380	2066079	2065791	2066859	2066565	2066859	2066370	2066859	2066344	2066859	2066240	2066859	2066463	2066859	2066859	2066859	2066859	2066859	2066859	2066859	2066859	2066859	2066859	2066859	2066859	2066859	2066859	2066859	2066859	2066859	2066859	2066859	2066859	2066859	2066859	2066859	2066859
Zygosaccharomyces rouxii CBS 732 uid39573	1764936	1763095	1766253	1766487	1766476	1766497	1766495	1766497	1766497	1765813	1766419	1716222	1766367	1766314	1766095	1766497	1766426	1766497	1766372	1766497	1766389	1766497	1766342	1766497	1766394	1766497	1766497	1766497	1766497	1766497	1766497	1766497	1766497	1766497	1766497	1766497	1766497	1766497	1766497	1766497	1766497	1766497	1766497	1766497	1766497	1766497	1766497	1766497	1766497
K-mer size: 15	Arabidopsis lyrata	Arabidopsis thaliana TAIR10	Citrus sinensis	Glycine max	Malus domestica	Nicotiana benthamiana Niben v0.4.4	Nicotiana tabacum tobacco	Oryza brachyantha	Oryza sativa v5.00	Populus trichocarpa	Solanum lycopersicum vc Heinz v2.40	Solanum peruvianum	Solanum tuberosum DM v3	Solanum pimpinellifolium	Vitis vinifera	Zea mays	Solanum arcanum LA2157 denovo fasta CLC	Solanum arcanum LA2157 raw	Solanum arcanum LA2157 denovo fasta APLG	Solanum habrochaites LYC4 raw	Solanum habrochaites LYC4 denovo fasta APLG	Solanum lycopersicum cv Heinz raw	Solanum lycopersicum cv Heinz denovo APLG	Solanum pennellii LA0716 raw	Solanum pennellii LA0716 denovo APLG	Solanum lycopersicum LA2706 Moneymaker	Solanum lycopersicum LA2838A Alisa Craig	Solanum lycopersicum PI406760 Gardeners delight	Solanum lycopersicum LA1090 Rutgers	Solanum lycopersicum EA00325 Galina	Solanum lycopersicum EA00488 Taxi	Solanum lycopersicum EA00375 Katinka Cherry	Solanum lycopersicum EA00371 John's big orange	Solanum lycopersicum LA2463 Allround	Solanum lycopersicum LYC1969 Sonata	Solanum lycopersicum LYC3897 Cross Country	Solanum lycopersicum LYC3476 Iidi	Solanum lycopersicum TR00003 Momatero	Solanum lycopersicum LYC11 Rote Beere	Solanum lycopersicum LYC3340	Solanum lycopersicum EA01155 Dana	Solanum lycopersicum EA01049 Large Pink	Solanum lycopersicum LYC3153	Solanum lycopersicum EA03222	Solanum lycopersicum PI129097	Solanum lycopersicum PI272654	Solanum lycopersicum EA00990 Jersey devil	Solanum corneliomuelleri LA0118	Solanum lycopersicum EA00157 Polish Joe
Arabidopsis lyrata	87583491	40368878	39309929	56650990	42845155	74153569	43560470	38355670	42593166	41747585	55008517	8247551	52845635	54762809	46589967	58056623	55325184	79866744	54487407	78607586	55261707	76452357	53750791	78458132	55284339	71212077	83399720	78139339	76106669	78675214	68192525	80093758	77081192	69553960	68926200	71513549	65530016	69289472	76361743	73242040	70147183	71468980	70846425	77276943	67977955	71167636	65995508	69855201	70731222
Arabidopsis thaliana TAIR10	40368878	75864677	35007225	50069367	38023469	64796766	38645104	34012872	37666720	37148719	48645130	7445001	46752887	48427908	41348097	50927811	48906642	69612965	48187367	68564404	48847184	66758090	47554618	68425592	48863775	62338125	72520165	68159692	66469522	68618211	59808639	69787028	67279861	60951123	60425959	62616086	57559252	60729563	66698331	64075600	61475330	62578628	62060412	67446647	59612712	62314004	57938279	61215362	61952720
Citrus sinensis	39309929	35007225	115099990	74951433	55630159	98122436	56759473	49879118	55475212	54727147	72236709	10407880	69409180	71923150	61607820	76115822	72659319	105658907	71529512	104036833	72577218	101327876	70545452	103854645	72598769	94359579	110049810	103378714	100692673	104039000	90213333	105861807	102010662	92039156	91161207	94639243	86616787	91675922	101008616	96948361	92799733	94600834	93757155	102278105	89989038	94174156	87274386	92387959	93655391
Glycine max	56650990	50069367	74951433	194572078	83460628	160657362	84990575	75531446	85027772	80774778	112233026	14857378	106946387	111663264	93064702	121752297	113017644	175916796	110959861	172762370	112884897	167395499	109199396	172418389	112945575	154024370	184565856	171434328	166145715	172689918	146005604	176295449	168726942	149523749	147813915	154483189	139159766	148806762	166749381	158888397	150879534	154332900	152678416	169239357	145593183	153400383	140337839	150107899	152439308
Malus domestica	42845155	38023469	55630159	83460628	137076260	113138997	62301941	55587300	62406646	59511099	80230086	11330660	76914163	79817779	67857475	87754014	80774425	123228224	79382617	121020213	80647284	117470572	78196493	120833240	80731334	108383918	129411264	120186300	116541321	121007757	102942543	123553916	118330257	105324998	104192174	108639347	98355750	104854197	116900417	111615359	106192860	108542362	107407754	118618776	102759120	107993441	99228058	105738866	107343158
Nicotiana benthamiana Niben v0.4.4	74153569	64796766	98122436	160657362	113138997	337569677	122269608	104875396	120453272	106137700	155917758	19812967	148153746	154821825	123714931	185379586	157370436	283645862	153740382	276046983	156888557	264419668	150833311	275594340	157344346	235690728	306686467	273814376	261486967	276524365	219103310	285450204	267495795	226233880	222835541	236226781	205669110	224851184	262368367	245461226	228758372	235915299	232280463	268132266	218963726	234166839	208565798	227552193	232233721
Nicotiana tabacum tobacco	43560470	38645104	56759473	84990575	62301941	122269608	138677752	56590749	63371122	60629445	83839035	12445594	80835873	83409208	68951185	88780403	84367100	125062257	82998145	122959027	84247202	119521840	81800217	122794615	84320324	110939069	130916118	122184584	118741075	122983630	105730761	125375452	120429857	108012759	106927687	111192746	101330282	107556920	119101754	114046450	108877284	111105054	110044956	120722165	105546886	110558961	102149722	108497989	109933484
Oryza brachyantha	38355670	34012872	49879118	75531446	55587300	104875396	56590749	135987010	67611411	53565299	71728602	10176108	68900261	71252720	60633944	87615218	72240397	115461931	70904439	113012479	72060875	109828722	69820545	112817789	72156728	100060243	123100395	112318147	108096092	113011480	94043380	116037228	110270442	96469089	95358188	99787357	89401572	95999110	108465339	102975572	97338753	99732167	98464242	110279920	94105936	99240594	90521822	96960948	98686694
Oryza sativa v5.00	42593166	37666720	55475212	85027772	62406646	120453272	63371122	67611411	159681153	59629349	80487888	11399649	77325653	79903233	67904846	101169091	81096634	133305611	79514706	130265522	80859747	126509626	78256721	130075408	81013354	114614644	142871120	129472808	124258399	130273252	107259914	134045430	126948303	110199008	108860459	114177635	101681322	109644599	124657643	118041870	111180956	114114964	112542770	126916763	107425144	113548924	103078515	110770198	112885986
Populus trichocarpa	41747585	37148719	54727147	80774778	59511099	106137700	60629445	53565299	59629349	124245462	77695592	11128101	74607322	77350013	66473682	82304422	78152509	114460496	76918888	112697927	78074482	109752713	75855773	112492206	78097869	102120047	119104869	111941574	109019990	112652733	97597631	114610529	110456293	99616673	98620560	102454991	93631135	99201703	109371251	104955698	100399128	102376135	101450883	110766275	97324626	101897177	94313395	99914801	101348016
Solanum lycopersicum vc Heinz v2.40	55008517	48645130	72236709	112233026	80230086	155917758	83839035	71728602	80487888	77695592	185771789	20794751	115885870	168737588	89661485	115399090	146126430	179134879	143869763	175953204	138258107	184392198	178514140	176087283	139711422	185325425	185640818	184991942	185466146	185161477	185203650	184280039	185495873	185220568	183477189	185371960	184986388	183415545	184530112	182541614	185321582	185232190	185265882	185561333	183546575	184368620	185205735	167446457	185217208
Solanum peruvianum	8247551	7445001	10407880	14857378	11330660	19812967	12445594	10176108	11399649	11128101	20794751	22533533	18399355	20662946	12549130	15376057	20909694	22188076	20844079	22042490	20594205	21981161	20697044	22063123	20675075	21693634	22326848	22057466	21949476	22082340	21530645	22160926	22001933	21606208	21575611	21710384	21387553	21597281	21973936	21810554	21639465	21709183	21673960	22018124	21540167	21696455	21423082	21977720	21676575
Solanum tuberosum DM v3	52845635	46752887	69409180	106946387	76914163	148153746	80835873	68900261	77325653	74607322	115885870	18399355	175755915	115378230	85954617	110282090	116765862	163940585	115042645	161676175	116703837	157399846	113293248	161711011	117406149	147686845	169434730	160283998	156649973	161265676	141829774	163759835	158397801	144493689	143256260	148181015	136713525	143959721	157268386	151477913	145555182	148089968	146898589	158966342	141589489	147350005	137527719	145735422	146613630
Solanum pimpinellifolium	54762809	48427908	71923150	111663264	79817779	154821825	83409208	71252720	79903233	77350013	168737588	20662946	115378230	183990164	89249628	114457700	145808454	177685939	143786530	174563330	137902200	179375111	164738031	174807081	139611152	177795659	182776924	181019421	179971502	181222448	176285128	181571263	180418338	177017615	175363767	177953965	175078586	175530961	180952422	180541791	177407165	177918712	177628951	181184303	178014026	177866176	175268029	166080353	177506955
Vitis vinifera	46589967	41348097	61607820	93064702	67857475	123714931	68951185	60633944	67904846	66473682	89661485	12549130	85954617	89249628	145297222	95410952	90205471	133912045	88724890	131833650	90138917	128383258	87483026	131666757	90187798	119383169	139244892	130885430	127412256	131655477	113954176	133983243	129139151	116416831	115194024	119748700	109159343	115918030	127795717	122650882	117173652	119611231	118459923	129527501	113669386	119005764	109955224	116630569	118370555
Zea mays	58056623	50927811	76115822	121752297	87754014	185379586	88780403	87615218	101169091	82304422	115399090	15376057	110282090	114457700	95410952	262349385	116443231	209217882	113820833	203429666	116012317	196565375	111811536	203287703	116384799	174896928	228258400	202211263	192372948	203663870	161669096	210929558	197428289	166952037	164547265	173978219	151840116	165969436	192871369	180861803	168488175	173786367	170850410	197209164	162180414	172773580	154420087	167836246	171602150
Solanum arcanum LA2157 denovo fasta CLC	55325184	48906642	72659319	113017644	80774425	157370436	84367100	72240397	81096634	78152509	146126430	20909694	116765862	145808454	90205471	116443231	187975050	187308925	182167601	178025462	139881250	176090505	142606272	178171043	141596397	169947724	184297691	178471876	176150531	179162707	165820862	180818489	177289843	167739146	166981600	170353060	162208640	167402488	176829363	172900512	168680191	170332594	169465860	177801638	165989806	169769271	162804132	169570391	169227072
Solanum arcanum LA2157 raw	79866744	69612965	105658907	175916796	123228224	283645862	125062257	115461931	133305611	114460496	179134879	22188076	163940585	177685939	133912045	209217882	187308925	394458132	182712935	325471719	178896508	311803552	172869657	324926776	179820639	276959607	360848355	322280546	307778155	325469616	256912741	336010104	314910988	265762049	261683006	277734893	240579206	264099557	309401476	289188798	268626624	277412936	272846280	316159615	257298640	275242738	244134571	267508532	272953729
Solanum arcanum LA2157 denovo fasta APLG	54487407	48187367	71529512	110959861	79382617	153740382	82998145	70904439	79514706	76918888	143869763	20844079	115042645	143786530	88724890	113820833	182167601	182712935	182745554	173537628	137816503	171863119	140899528	173860643	139834095	165966893	179370353	173947440	171775686	174595107	162110039	176131548	172828612	163904498	163176257	166353496	158730213	163574629	172401218	168724915	164766924	166328366	165537511	173344044	162267815	165793712	159264027	165671269	165272010
Solanum habrochaites LYC4 raw	78607586	68564404	104036833	172762370	121020213	276046983	122959027	113012479	130265522	112697927	175953204	22042490	161676175	174563330	131833650	203429666	178025462	325471719	173537628	380036465	186908146	302812314	169860088	316480597	178321951	270076583	349073580	312966623	299301141	315994604	250942319	325876878	306055985	259392323	255505212	270812969	235297060	257800607	300893924	281762406	262185907	270513578	266148692	307166724	251210270	268366203	238637937	261452361	266203925
Solanum habrochaites LYC4 denovo fasta APLG	55261707	48847184	72577218	112884897	80647284	156888557	84247202	72060875	80859747	78074482	138258107	20594205	116703837	137902200	90138917	116012317	139881250	178896508	137816503	186908146	186942537	173221482	135188113	177723608	142221957	165684357	182635926	175718315	172982746	176550559	160838589	178470230	174313407	163085797	162148541	166160153	156588825	162666380	173706676	169050772	164144858	166108078	165099307	174849350	160769586	165404468	157233664	165693103	164783673
Solanum lycopersicum cv Heinz raw	76452357	66758090	101327876	167395499	117470572	264419668	119521840	109828722	126509626	109752713	184392198	21981161	157399846	179375111	128383258	196565375	176090505	311803552	171863119	302812314	173221482	361961301	178757642	302387684	174180606	268499717	335205270	304540559	293180352	307037844	251514301	314853052	298996572	258971516	254841319	268881163	237599947	256838886	294161224	277126629	261261273	268656435	264735920	300172457	251297182	266522061	240684299	252884160	264995397
Solanum lycopersicum cv Heinz denovo APLG	53750791	47554618	70545452	109199396	78196493	150833311	81800217	69820545	78256721	75855773	178514140	20697044	113293248	164738031	87483026	111811536	142606272	172869657	140899528	169860088	135188113	178757642	178818565	170146755	136889426	178532719	178762451	178204765	178646982	178357128	178445398	177545631	178669089	178444253	176852273	178580609	178257867	176801812	177782907	176014266	178550487	178451755	178492958	178728703	176965057	177689149	178448926	162029015	178447082
Solanum pennellii LA0716 raw	78458132	68425592	103854645	172418389	120833240	275594340	122794615	112817789	130075408	112492206	176087283	22063123	161711011	174807081	131666757	203287703	178171043	324926776	173860643	316480597	177723608	302387684	170146755	379736128	187856643	270027547	348252278	312168526	298499598	315144597	250412661	325040530	305188306	258835103	254956668	270173628	234876673	257270842	299955650	280927986	261468359	269822661	265551904	306425128	250773504	267727153	238154020	261277135	265537354
Solanum pennellii LA0716 denovo APLG	55284339	48863775	72598769	112945575	80731334	157344346	84320324	72156728	81013354	78097869	139711422	20675075	117406149	139611152	90187798	116384799	141596397	179820639	139834095	178321951	142221957	174180606	136889426	187856643	187909203	166541874	183476084	176545965	173796062	177362081	161778443	179301468	175124443	163988309	163098872	167024998	157587437	163630418	174506675	169884817	165013892	166970031	165990312	175716594	161797165	166326498	158262410	167544550	165695257
Solanum lycopersicum LA2706 Moneymaker	71212077	62338125	94359579	154024370	108383918	235690728	110939069	100060243	114614644	102120047	185325425	21693634	147686845	177795659	119383169	174896928	169947724	276959607	165966893	270076583	165684357	268499717	178532719	270027547	166541874	311510726	295419729	275764796	268223023	277230718	239203053	282042345	272299367	245036428	241396330	251841500	228950126	242799807	268590341	256566016	246277052	251523194	248697086	273103837	238510552	249355276	230822472	233831074	248650151
Solanum lycopersicum LA2838A Alisa Craig	83399720	72520165	110049810	184565856	129411264	306686467	130916118	123100395	142871120	119104869	185640818	22326848	169434730	182776924	139244892	228258400	184297691	360848355	179370353	349073580	182635926	335205270	178762451	348252278	183476084	295419729	446311120	349768063	331710716	353480306	271933725	366525695	340737743	281954835	277096213	295793777	253352293	279826672	332655819	308455268	285381337	295401839	289994874	341106350	271998713	292682309	257708640	280443336	290319658
Solanum lycopersicum PI406760 Gardeners delight	78139339	68159692	103378714	171434328	120186300	273814376	122184584	112318147	129472808	111941574	184991942	22057466	160283998	181019421	130885430	202211263	178471876	322280546	173947440	312966623	175718315	304540559	178204765	312168526	176545965	275764796	349768063	378389281	303446814	319182508	257806783	327992624	309974786	265929269	261646795	276742109	242846212	263803932	304301161	286074802	268480025	276354561	272201879	310761553	257614361	273883080	245991911	260311115	272204695
Solanum lycopersicum LA1090 Rutgers	76106669	66469522	100692673	166145715	116541321	261486967	118741075	108096092	124258399	109019990	185466146	21949476	156649973	179971502	127412256	192372948	176150531	307778155	171775686	299301141	172982746	293180352	178646982	298499598	173796062	268223023	331710716	303446814	354280800	305963006	252615875	313035965	298333556	259866373	255856851	269606851	239072540	257784360	293630368	277129263	262286746	269225823	265627156	299185657	251939234	266851003	241854385	252418179	265435767
Solanum lycopersicum EA00325 Galina	78675214	68618211	104039000	172689918	121007757	276524365	122983630	113011480	130273252	112652733	185161477	22082340	161265676	181222448	131655477	203663870	179162707	325469616	174595107	315994604	176550559	307037844	178357128	315144597	177362081	277230718	353480306	319182508	305963006	382536176	259042584	330969240	312552979	267255341	262966177	278453706	243782744	265170012	306881123	288110641	270066547	278050384	273847319	313369141	258693228	275559219	246984111	262148739	273747677
Solanum lycopersicum EA00488 Taxi	68192525	59808639	90213333	146005604	102942543	219103310	105730761	94043380	107259914	97597631	185203650	21530645	141829774	176285128	113954176	161669096	165820862	256912741	162110039	250942319	160838589	251514301	178445398	250412661	161778443	239203053	271933725	257806783	252615875	259042584	282275524	262153064	255514934	235025340	231857954	240466195	222276778	233006407	252821970	243289163	236023808	240321299	238035786	256324057	229239135	238147996	223633704	221814289	237942808
Solanum lycopersicum EA00375 Katinka Cherry	80093758	69787028	105861807	176295449	123553916	285450204	125375452	116037228	134045430	114610529	184280039	22160926	163759835	181571263	133983243	210929558	180818489	336010104	176131548	325876878	178470230	314853052	177545631	325040530	179301468	282042345	366525695	327992624	313035965	330969240	262153064	400932177	320394482	270957365	267528750	282933260	245868011	269912198	314344808	293942812	273945173	282558021	277989318	321100088	262304186	280191281	249423616	268101752	278097346
Solanum lycopersicum EA00371 John's big orange	77081192	67279861	102010662	168726942	118330257	267495795	120429857	110270442	126948303	110456293	185495873	22001933	158397801	180418338	129139151	197428289	177289843	314910988	172828612	306055985	174313407	298996572	178669089	305188306	175124443	272299367	340737743	309974786	298333556	312552979	255514934	320394482	366290842	263171097	259040933	273407046	241259402	261113243	299115410	281695922	265653593	273029625	269042215	305003808	254941546	270658339	244218475	256371390	269207343
Solanum lycopersicum LA2463 Allround	69553960	60951123	92039156	149523749	105324998	226233880	108012759	96469089	110199008	99616673	185220568	21606208	144493689	177017615	116416831	166952037	167739146	265762049	163904498	259392323	163085797	258971516	178444253	258835103	163988309	245036428	281954835	265929269	259866373	267255341	235025340	270957365	263171097	293878400	236768335	246144686	225901272	237988826	260202939	249676217	241126210	245773641	243391109	264073395	233955697	243710453	227336553	227482174	243130531
Solanum lycopersicum LYC1969 Sonata	68926200	60425959	91161207	147813915	104192174	222835541	106927687	95358188	108860459	98620560	183477189	21575611	143256260	175363767	115194024	164547265	166981600	261683006	163176257	255505212	162148541	254841319	176852273	254956668	163098872	241396330	277096213	261646795	255856851	262966177	231857954	267528750	259040933	236768335	288582363	242614492	222981215	237163606	256235780	245923569	237804165	242202722	239957309	259853147	230753771	240236083	224416881	225694731	239676944
Solanum lycopersicum LYC3897 Cross Country	71513549	62616086	94639243	154483189	108639347	236226781	111192746	99787357	114177635	102454991	185371960	21710384	148181015	177953965	119748700	173978219	170353060	277734893	166353496	270812969	166160153	268881163	178580609	270173628	167024998	251841500	295793777	276742109	269606851	278453706	240466195	282933260	273407046	246144686	242614492	310029276	229949955	244074873	270060555	257900806	247612786	252891300	250190689	274363758	239388876	250676239	231722445	234908495	249812914
Solanum lycopersicum LYC3476 Iidi	65530016	57559252	86616787	139159766	98355750	205669110	101330282	89401572	101681322	93631135	184986388	21387553	136713525	175078586	109159343	151840116	162208640	240579206	158730213	235297060	156588825	237599947	178257867	234876673	157587437	228950126	253352293	242846212	239072540	243782744	222276778	245868011	241259402	225901272	222981215	229949955	260806098	223817475	239130763	231494991	226597932	229674434	228089294	241904539	221066446	228050526	216984436	211325277	227869494
Solanum lycopersicum TR00003 Momatero	69289472	60729563	91675922	148806762	104854197	224851184	107556920	95999110	109644599	99201703	183415545	21597281	143959721	175530961	115918030	165969436	167402488	264099557	163574629	257800607	162666380	256838886	176801812	257270842	163630418	242799807	279826672	263803932	257784360	265170012	233006407	269912198	261113243	237988826	237163606	244074873	223817475	291768640	258126424	247589249	239082901	243699090	241346043	261974845	231944360	241745178	225333421	227190926	241123935
Solanum lycopersicum LYC11 Rote Beere	76361743	66698331	101008616	166749381	116900417	262368367	119101754	108465339	124657643	109371251	184530112	21973936	157268386	180952422	127795717	192871369	176829363	309401476	172401218	300893924	173706676	294161224	177782907	299955650	174506675	268590341	332655819	304301161	293630368	306881123	252821970	314344808	299115410	260202939	256235780	270060555	239130763	258126424	354841381	279516045	262960707	269916570	266160875	300169586	252346997	267496026	241948640	253733202	265943470
Solanum lycopersicum LYC3340	73242040	64075600	96948361	158888397	111615359	245461226	114046450	102975572	118041870	104955698	182541614	21810554	151477913	180541791	122650882	180861803	172900512	289188798	168724915	281762406	169050772	277126629	176014266	280927986	169884817	256566016	308455268	286074802	277129263	288110641	243289163	293942812	281695922	249676217	245923569	257900806	231494991	247589249	279516045	325910501	251801805	257839222	254592279	282808620	242991387	255673082	233625533	241951832	254316026
Solanum lycopersicum EA01155 Dana	70147183	61475330	92799733	150879534	106192860	228758372	108877284	97338753	111180956	100399128	185321582	21639465	145555182	177407165	117173652	168488175	168680191	268626624	164766924	262185907	164144858	261261273	178550487	261468359	165013892	246277052	285381337	268480025	262286746	270066547	236023808	273945173	265653593	241126210	237804165	247612786	226597932	239082901	262960707	251801805	297707196	247519480	245049615	266490705	234874218	245247626	228258918	229418378	244685748
Solanum lycopersicum EA01049 Large Pink	71468980	62578628	94600834	154332900	108542362	235915299	111105054	99732167	114114964	102376135	185232190	21709183	148089968	177918712	119611231	173786367	170332594	277412936	166328366	270513578	166108078	268656435	178451755	269822661	166970031	251523194	295401839	276354561	269225823	278050384	240321299	282558021	273029625	245773641	242202722	252891300	229674434	243699090	269916570	257839222	247519480	309644531	250069711	274077814	238999730	250388200	231543133	234697023	249802772
Solanum lycopersicum LYC3153	70846425	62060412	93757155	152678416	107407754	232280463	110044956	98464242	112542770	101450883	185265882	21673960	146898589	177628951	118459923	170850410	169465860	272846280	165537511	266148692	165099307	264735920	178492958	265551904	165990312	248697086	289994874	272201879	265627156	273847319	238035786	277989318	269042215	243391109	239957309	250190689	228089294	241346043	266160875	254592279	245049615	250069711	303023961	270187429	236863254	247722220	229810255	231930586	247000670
Solanum lycopersicum EA03222	77276943	67446647	102278105	169239357	118618776	268132266	120722165	110279920	126916763	110766275	185561333	22018124	158966342	181184303	129527501	197209164	177801638	316159615	173344044	307166724	174849350	300172457	178728703	306425128	175716594	273103837	341106350	310761553	299185657	313369141	256324057	321100088	305003808	264073395	259853147	274363758	241904539	261974845	300169586	282808620	266490705	274077814	270187429	365502741	255807311	271540745	244790192	257267073	269895787
Solanum lycopersicum PI129097	67977955	59612712	89989038	145593183	102759120	218963726	105546886	94105936	107425144	97324626	183546575	21540167	141589489	178014026	113669386	162180414	165989806	257298640	162267815	251210270	160769586	251297182	176965057	250773504	161797165	238510552	271998713	257614361	251939234	258693228	229239135	262304186	254941546	233955697	230753771	239388876	221066446	231944360	252346997	242991387	234874218	238999730	236863254	255807311	283382771	238186907	222698862	222183476	237065764
Solanum lycopersicum PI272654	71167636	62314004	94174156	153400383	107993441	234166839	110558961	99240594	113548924	101897177	184368620	21696455	147350005	177866176	119005764	172773580	169769271	275242738	165793712	268366203	165404468	266522061	177689149	267727153	166326498	249355276	292682309	273883080	266851003	275559219	238147996	280191281	270658339	243710453	240236083	250676239	228050526	241745178	267496026	255673082	245247626	250388200	247722220	271540745	238186907	307093454	230135464	233347435	249565156
Solanum lycopersicum EA00990 Jersey devil	65995508	57938279	87274386	140337839	99228058	208565798	102149722	90521822	103078515	94313395	185205735	21423082	137527719	175268029	109955224	154420087	162804132	244134571	159264027	238637937	157233664	240684299	178448926	238154020	158262410	230822472	257708640	245991911	241854385	246984111	223633704	249423616	244218475	227336553	224416881	231722445	216984436	225333421	241948640	233625533	228258918	231543133	229810255	244790192	222698862	230135464	266684535	213602295	230068919
Solanum corneliomuelleri LA0118	69855201	61215362	92387959	150107899	105738866	227552193	108497989	96960948	110770198	99914801	167446457	21977720	145735422	166080353	116630569	167836246	169570391	267508532	165671269	261452361	165693103	252884160	162029015	261277135	167544550	233831074	280443336	260311115	252418179	262148739	221814289	268101752	256371390	227482174	225694731	234908495	211325277	227190926	253733202	241951832	229418378	234697023	231930586	257267073	222183476	233347435	213602295	296248886	231967676
Solanum lycopersicum EA00157 Polish Joe	70731222	61952720	93655391	152439308	107343158	232233721	109933484	98686694	112885986	101348016	185217208	21676575	146613630	177506955	118370555	171602150	169227072	272953729	165272010	266203925	164783673	264995397	178447082	265537354	165695257	248650151	290319658	272204695	265435767	273747677	237942808	278097346	269207343	243130531	239676944	249812914	227869494	241123935	265943470	254316026	244685748	249802772	247000670	269895787	237065764	249565156	230068919	231967676	304195501
Solanum lycopersicum EA02054 Cal J Tm VF	70596760	61849916	93373608	151790708	106908608	230727854	109533340	98130072	112173979	100995715	184370817	21663604	146113596	178228369	117813047	170170070	168947781	270725746	165019202	264112485	164425863	262580983	177681226	263416411	165344903	246525412	287725343	270089172	263227098	271659653	235877084	276265683	266901975	241088557	237708469	247729923	226202605	239170520	264303755	253090862	242808184	247574478	245033028	267712525	235231754	249392182	228993767	230542576	247246243
Solanum lycopersicum PI303721 The Dutchman	67724451	59397808	89558233	144680098	102238320	217608024	105006984	93864458	107186296	96790984	184687274	21510507	140573741	175681259	112891362	161758140	164740322	255149540	161038461	249152240	159603519	249881304	177999833	248539553	160569246	237460081	270763339	256047402	250636176	257195881	228876451	260560075	253738146	233048394	229860515	238305978	220705245	231042036	250849846	241402809	234311425	238412115	235927496	254169477	227892661	237022983	222567791	220236935	236852844
Solanum lycopersicum LA4451 Black Cherry	68885155	60393440	91136692	147747640	104125557	222561736	106864351	95198839	108653109	98618362	184206101	21571042	143145016	177383132	115174731	164131820	166808906	261145952	163048000	254947677	161928481	254630774	177549204	254461536	162888846	241152473	276484724	261354102	255566648	262636719	231948191	266657280	258673125	236640879	233367963	242461328	223067483	234650110	256505366	246495352	237672003	242177142	239926768	259573030	231113898	240381708	224482791	224556973	239728139
Solanum lycopersicum V710029 Anto	69321201	60753900	91765235	148912455	104994777	225330902	107696199	96339256	110093564	99254724	185313761	21594436	144042435	176948288	115966051	166774177	167451659	264788404	163621089	258391882	162678653	258260195	178524020	257863768	163635052	244105987	280919559	264869810	258902419	266187940	234188397	269913080	262167438	239152952	235803811	245129272	225156480	237113263	259184198	248675109	240268937	244901211	242533120	263058263	233472532	243580717	227130252	226892626	242920925
Solanum lycopersicum PC11029 Winter Tipe	69741563	61095654	92398764	150178189	105823260	228059227	108457390	97091591	111015067	99993667	185281413	21623169	144903243	177070746	116935483	168554338	167917466	268173756	164063434	261566018	163264185	261154160	178500917	261026015	164224947	246095265	284828405	267988639	261634566	269363940	235806541	273295909	265118448	241053324	237521328	247226256	226448228	238897145	261910532	251000661	242037205	246878739	244390129	265993465	235146836	245469519	228347322	228779303	244768876
Solanum lycopersicum PI093302 Chang Li	72222686	63174926	95342594	155731974	109821708	240385236	112243388	101709649	116752248	103130755	185323587	21748716	148806661	177989883	120564237	178959165	170517727	282238464	166490260	274844214	166317222	272534783	178521824	274302480	167274796	253645736	302074356	280347928	272311233	282125117	241361323	287406630	276602391	247248071	243592742	254673888	230540794	245171786	272699865	259801492	248633027	254264033	251357105	277342454	240788741	254076969	232850628	236753584	252505081
Solanum lycopersicum EA00892 Belmonte	69112372	60576811	91475724	148198204	104500467	223546615	107197534	95635060	109205698	98954684	185298476	21585091	143380922	176662656	115509252	165047961	166844313	262247515	163054455	255970500	162014173	256099639	178520776	255383841	162969719	242345634	278001452	262582591	256851135	263850539	232995041	267509193	260118648	237749285	234346655	243485382	224175316	235692919	257084889	246859145	238816454	243310376	240945079	260811694	232104352	245274072	226046667	225130832	243363587
Solanum lycopersicum EA01088 Tiffen Mennonite	66888078	58689650	88557039	142883075	100921044	213567500	103759199	92148874	105069417	95775164	185040001	21471196	139455769	175638457	111883481	158050086	164087116	250668179	160475053	244858524	158764075	246432086	178296196	244386481	159764923	235321961	264804191	252051316	247374571	253064635	227643711	255828811	250031160	231588801	228377643	236395009	219850388	229523301	247430457	238770379	232333305	236491650	234165971	250795606	226567248	234660103	221477281	217781175	234648095
Solanum lycopersicum PI203232 Wheatleys Frost Resistant	68705895	60222434	91000899	147545642	104056610	222811567	106763095	95307086	108875753	98468367	185097269	21567143	142968023	176518801	115133588	164775834	166589923	261869898	162806125	255581984	161722028	255856939	178335464	255034572	162664600	242165627	277597229	262228733	256536979	263492898	233016174	266977438	259701272	237577692	234221722	243369111	224008213	235519585	256794878	246705863	238635629	243218675	240643659	260511629	232058213	241538331	225789922	224940128	241156066
Solanum lycopersicum PI311117	67866023	59517474	89867809	145352150	102561896	218324577	105338638	93741280	106963673	97212310	185116752	21521434	141346474	176242441	113586441	161343888	165474200	256401062	161772013	250361815	160402429	251239777	178362506	249847439	161373907	238764506	271232983	257226632	252091673	258394151	230168956	261532637	254951268	234658298	231413991	239939134	222042679	232625837	252300766	242826205	235570849	239676897	237539636	255736075	229479161	238355999	223696787	221493036	237785542
Solanum lycopersicum LA1324	74239204	64900365	98305978	161593950	113480189	251535413	115856965	105373829	121019155	106407996	183902676	21866605	153386862	180111452	124399168	186335476	174188136	296263771	169940657	288440614	170483388	283448860	177241255	288209204	171352758	263232491	317482336	292471785	282836064	294528040	246607273	301016093	287823791	253392601	249616637	262085257	234297234	251381721	283930504	269438615	255468075	261817668	258468933	288863619	247000778	259827732	236653407	245858548	258367801
Solanum lycopersicum PI158760 Chih Mu Tao Se	68457016	60012538	90676225	146917209	103634915	221578154	106367323	94884251	108370637	98104632	185295179	21551761	142506294	176428989	114709124	163920751	166265459	260432339	162512658	254189713	161330187	254757881	178523291	253702379	162299048	241478601	275917432	260971654	255440657	262164738	232407851	265569083	258510374	237019879	233701389	242598529	223659781	235026768	255585252	245662909	237914469	242347438	240031742	259346978	231541576	240748491	225453690	224032294	240337786
Solanum lycopersicum LA0113	65770695	57749655	86980445	139801439	98863444	207230147	101810958	89954574	102376533	94012124	180947862	21429375	137255675	178039832	109650606	153123962	162975752	242442634	159497724	236963585	157152681	237733427	174652104	236645339	158246245	227386763	254769800	242929901	238546515	244016017	220041976	246657725	240962296	223756526	220963590	228283280	213097911	221961204	239024314	232003772	224481959	228023920	226201756	242068298	220288246	227232810	214359724	212453034	226336715
Solanum lycopersicum LYC1410 ES 58 Heinz	70806895	62004311	93779301	152787728	107572820	233417342	110165336	98976624	113271567	101463741	185110019	21676180	146920257	177830958	118566790	172518394	169508147	274727720	165538949	267854565	165092144	266504784	178357621	267223100	166015078	249604981	292377084	273695161	266825202	275324272	238400703	279854936	270523907	243870302	240438879	250819909	228248614	241887595	267325886	255382325	245515627	250500643	247903279	271353439	238131875	248812377	230413561	232971040	248077141
Solanum lycopersicum PI169588 Dolmalik	70841797	62027638	93877819	153016068	107780739	234275960	110327197	99431645	113889754	101587175	185359438	21687411	146973611	177632061	118772413	173791543	169561006	275984460	165570570	269048872	165107813	267813989	178567954	268346225	166022731	250845323	294203550	275144276	267979079	276685229	239347187	281229320	271940370	244936018	241437796	251857613	229118627	242850960	268524386	256542780	246493760	251606140	248781686	272611934	238827111	249809088	231375938	233663500	249161495
Solanum lycopersicum LYC2962	71932234	62946119	95272585	155622839	109518604	239381485	112044342	101083236	115840908	103082114	180378115	21749908	149012418	181993469	120484592	177128023	171217131	281930775	167159008	274678935	166938847	270381269	174068650	274084967	167885904	250747339	299858665	278674276	270024144	280404835	238013086	286227048	274329103	244068278	240555114	251784702	226888119	242234050	272002247	260430428	245857316	251602138	248572352	275682624	239394518	250307144	229184310	237326896	248772204
Solanum lycopersicum LYC2910	73225792	64048852	96989589	158866385	111652814	245666633	114074191	103030091	118145573	104987411	185274862	21803377	151354309	178718546	122698049	181131626	172507762	289122644	168368847	281536699	168623166	278353030	178484881	280897886	169519778	257947245	309030199	286581181	278156135	288518486	244923928	294068990	282624192	251043425	247287781	259151779	233145038	249003057	278764758	265050548	252867754	259002246	255794319	283617129	244339502	258969301	235599156	241563573	257137617
Solanum pimpinellifolium LYC2798	71136090	62277526	94274385	153792066	108297822	235889251	110827151	99899456	114460002	102026262	179664970	21711077	147607430	181427291	119338205	174829723	170158029	278016142	166154425	270951063	165711138	267120303	173435204	270361543	166693830	248317874	295297794	275260113	266770296	276769780	235988962	282477214	270975720	241911945	238453521	249293753	225216110	240049503	268909834	258528591	243521386	249111923	246133517	272286108	237583288	247845833	227450887	234876946	246390684
Solanum lycopersicum LYC2740	71876851	62905502	95218072	155547271	109441276	239071428	111964045	100906345	115611333	103052155	184793730	21760145	149026181	179066610	120469210	176708898	171374594	281716668	167311297	274447264	166974310	272048764	178045757	273825710	167921799	253612942	300184910	280116502	272051698	281793766	241301877	286704971	276161865	247306441	243675347	254705527	230526213	245194640	272842794	260578045	248906886	254439891	251581717	277289780	241206544	252763608	232815673	237346862	251771864
Solanum pimpinellifolium LA1584	74570164	65144776	98818453	162666327	114317684	254435346	116615211	106613541	122683102	106970749	181825689	21890367	154009432	182246925	125219405	189708971	174557752	299939382	170293297	291850477	170859034	285665571	175373669	291827898	171784785	264144180	321614549	295206920	284424365	297081440	246687108	304336047	289814188	253784844	249903539	262737548	233777575	251861899	285929637	272083688	255483396	262356522	258798595	291110704	248014510	260550160	236265406	247789834	258808560
Solanum pimpinellifolium LA1578	72560143	63482937	96106588	157276603	110601790	242687658	113079527	102209005	117195022	104013499	182163380	21814956	150356705	182582220	121602893	179519118	172581855	286177930	168439684	278753221	168323505	274466962	175705913	278071134	169280986	254317217	304816637	283018187	274132378	284802554	241146363	290663856	278617119	247364333	243795109	255295942	229740549	245470172	275809261	263736250	249292431	255134599	251976072	279900231	242349412	253850787	232129830	240261462	252287407
Solanum peruvianum LA1278	75538422	65988124	100560820	165790469	116238340	259879840	118417212	108601023	124912527	109104535	173113341	22165611	156290805	171762493	127890723	193393295	175384470	305403703	171075386	297343314	172847619	285940766	167233421	297100865	174305960	258708616	325717584	295706531	283798676	297979309	241905603	306576860	289936380	249454360	246372528	259407411	227907227	248496844	285032981	268823459	251608922	259031225	255184168	290614756	242348976	257275120	230983549	256572757	255682518
Solanum chmielewskii LA2663	67102425	58863572	88860167	143500191	101390283	215096214	104213886	92808733	105912842	96099142	163481470	21523678	140072015	162377157	112307118	159637082	169441863	254088698	165701654	247055253	159815917	240258118	158369455	246663138	160916042	224092801	263993335	246830234	239874473	248205009	213396931	253052675	243426175	218526830	216126828	224899228	203996665	217513808	240995558	231078028	219839715	224640815	222127355	244219801	213958302	223553165	205847428	218933372	222357446
Solanum chmielewskii LA2695	72246106	63211164	95667921	156452032	110079475	241129030	112572196	101612339	116485306	103552236	170085485	21793071	149795137	168827115	121114559	178326567	175039609	285546807	170873863	277123248	167811533	267685001	164429204	276579444	168801433	245345996	300332059	276325665	266858867	278361434	231457235	285029472	271573670	238009622	235004693	246511791	219369725	236766162	268308719	254691541	240037031	246223579	243047685	272512300	231966888	244729980	221845024	238854834	243183588
Solanum cheesmaniae LA0483	67557589	59256793	89414859	144512567	101988305	216632279	104802885	93202820	106289761	96697972	179856182	21517398	140819373	176490781	112924560	160095741	165688137	254391314	161998665	248429406	160271250	247450463	173673504	247962598	161322679	234244229	268018522	253729308	248049408	254907135	225248718	258584604	250997661	229782487	226937486	235302252	217043396	228126250	248832757	239945951	230976828	235082007	232899788	251886655	225969388	234280401	218640531	220362269	233115563
Solanum lycopersicum CGN15820	68631778	60154240	90918893	147378020	103979638	222620471	106703434	95425357	109048796	98371875	181779167	21576880	142862906	178893505	115000582	165058601	166827333	261743024	163042007	255415538	161743481	254379026	175342305	254929242	162740293	240213600	276962614	261411928	254918275	262597441	230311922	266376099	258261042	235310130	232142590	241220230	221386279	233455306	256191625	247163013	236368440	240893753	238537475	259244912	230883499	239772969	223236638	224945035	238847011
Solanum cheesmaniae LA1401	70565652	61788948	93515117	152381222	107323965	232790634	109902956	98761270	113073954	101225868	181010308	21680271	146585666	177969465	118447990	172303342	169438248	274071379	165508279	267149912	164807536	264290196	174672743	266649811	165787032	246884190	290848559	271899473	264273113	273336548	235301358	278294840	268189954	240959165	237494505	247927360	225007550	239055111	265129043	253968194	242229383	247597607	244813746	269220690	236082926	246540608	227068677	232470626	245075549
Solanum neorickii LA2133	74238423	64881565	98364254	161702473	113624727	252401303	115934403	105371372	121078693	106514289	173010809	21909447	153557967	171661812	124682999	186809450	177258740	299131210	172922485	290065127	170885094	279730535	167143186	289431764	171853004	254660944	316738769	289221283	278406029	291434877	239062556	299080190	283844345	246236878	242880141	255623429	225795298	244870131	279784820	264640355	248396825	255319037	251660755	284742188	239574993	253701924	228574484	246861163	251944577
Solanum neorickii LA0735	68232888	59818997	90379842	146365804	103337336	220851184	106042010	94843670	108381365	97781398	164635054	21601925	142146362	163562340	114327098	164038519	170691587	261046721	166830106	253667454	161494272	246323984	159429616	253214092	162586565	228652811	272056342	253243255	245678847	254738582	217170936	260077412	249575993	222621081	220057332	229461984	207148234	221571579	246886081	236155619	224147936	229221793	226442340	250319745	217710745	228639246	209195945	223237330	227150077
Solanum arcanum LA2157	73103843	63943728	96661175	158331091	111360128	244923389	113948538	103434696	118701416	104555685	171456089	21853687	151161786	170079003	122166827	181871920	187593947	310911695	182704963	281056226	169161631	271396324	165668078	280363025	170089536	248278179	305632537	280292970	270426167	282446263	233752322	289574009	275383808	240413778	237564331	249223401	221395851	239312990	271964738	257718935	242732672	249031415	245677918	276237328	234140780	247620969	223947475	242038331	245921213
Solanum arcanum LA2172	77712703	67805651	103325345	171192055	119967030	272252340	121946204	112648000	129882955	112059375	176419003	22104530	160013047	175020241	131293590	202690967	180560003	321864138	175975404	311650169	175599895	299434297	170269842	310975502	176500151	269034423	344376007	310150886	296767565	312719646	250361926	322237227	303659503	258610670	254736826	269548610	235088000	257065307	298161694	280085855	261094232	269207890	264882061	304322209	250867998	267730246	238481815	259787590	265756222
Solanum peruvianum LA1954	73617784	64350110	97525699	160075701	112597289	249103037	114969279	104514546	120097581	105569426	170541829	22026055	152541589	169213718	123605897	185022171	172965851	293562469	168750974	286257943	170263415	275278419	164810013	285967470	171745473	251060574	311632583	284612366	273979513	286726480	235476888	294607773	279399523	242551360	239804139	251711695	222478783	241795428	275233851	260475052	244576015	251384644	247783134	280179536	236079304	251031294	225309590	250020737	248818544
Solanum huaylasense LA1983	75191995	65656594	99646296	164132037	115386735	257942142	117642391	107548475	123813526	107885189	173860975	22068807	155501224	172517666	126373001	191875570	176684098	304818520	172294186	296286464	172738969	285106737	167928156	295971089	174144254	259040840	324521925	294917942	283317057	297131632	242102106	305663626	289255537	249627107	246414726	259368229	228278876	248567977	284523963	268718784	251694162	259015031	255036458	290037714	242807348	258852150	231310416	253661458	256413915
Solanum huaylasense LA1365	73807592	64529919	97732826	160357710	112739184	249348921	115187193	104695629	120236790	105725533	172008414	22123998	153050171	170701032	123588637	184985455	174582448	294068469	170351899	286639962	171383207	276068785	166239323	286377334	172993479	251714208	312033535	285116808	274595486	287322877	236215062	295145712	279900219	243153818	240612391	252363496	223335503	242513411	276046864	261223598	245523042	252159151	248591478	280777531	236773597	250485977	226180038	252974690	248803946
Solanum chilense CGN15532	76353438	66672665	101180636	166995776	117226855	263544032	119417171	109729988	126368681	109548703	174759096	22214739	157575430	173384361	128136320	196119371	177256382	310716314	172813914	302381068	174601823	290512093	168742755	301927232	176034462	262197407	332189708	300552118	288322064	303093482	244743978	312174500	294592251	252441898	249495575	262811297	230433612	251593085	289865533	272846876	255167607	262619093	258599209	295254680	245272983	261481839	233736516	261148898	259448871
Solanum chilense CGN15530	73248805	64050991	96988937	159035911	111809109	246497303	114254043	103465989	118737265	104961719	170533307	22021219	151973135	169257418	122794040	182387652	173079838	290356499	168909218	283428971	170805352	272496196	164835071	282994004	171836360	248870173	307601115	281594972	271403663	283748073	233903697	291483744	276486230	240737613	238577647	249737179	221240764	240479256	272722758	258271585	242861311	249449599	246005111	277465963	234352491	247813732	223905209	249582888	246113037
Solanum habrochaites CGN15791 F glabratum	72042779	63034130	95442885	156006931	109755411	240001375	112256563	101238829	116013303	103292767	166437712	21654068	149463366	165166353	120831620	177426629	168299509	281521281	164268470	283440150	186905077	264719906	160947515	275279291	168866947	242225894	297854451	273415448	263777728	275469788	227985390	282322322	268572830	234578753	231638696	243180588	215782519	233461483	265092237	251335032	236581029	242907778	239652592	269531122	228339194	241309646	218230832	236510346	239687345
Solanum habrochaites PI134418 F glabratum	73259758	64066919	97068931	159161720	111860651	246499795	114296490	103500702	118743855	105090970	168981680	21796572	152008337	167705062	122972050	182310217	170956074	289707437	166815939	287558990	179736752	271977738	163338742	283116111	171677741	248014621	307151061	281056623	270802746	283242173	232999883	290547421	275936285	239921901	236876080	248973474	220227155	238759485	272177327	257584057	242016977	248668513	245248680	276841588	233388390	246993836	222842463	242114094	245337074
Solanum habrochaites CGN15792 F glabratum	71657578	62717461	94957222	155177181	109185312	238306203	111696979	100908576	115647627	102779264	167328043	21684729	148900710	165982235	120257527	176793572	168486757	279829445	164438008	281085575	185167251	263862013	161787284	273577479	168896397	241918690	296005649	272106431	262704794	274073304	227796544	280791258	267485544	234257539	231340942	242613804	215861919	233102096	264066214	250690000	236286971	242382270	239070596	268282957	228202581	240871465	218276721	235735690	239293959
Solanum habrochaites LA1718 F glabratum	73827559	64559082	97761176	160544062	112732888	249141419	115153280	104475362	119893774	105826550	171005309	21960408	153248923	169738931	123766968	184215919	173215348	293278499	168989150	290264920	179788157	275369137	165262439	286347329	173446434	250811400	311053952	284368054	273943706	286637576	235500981	294170797	279150633	242478558	239569263	251694851	222585281	241413322	275450877	260543565	244769591	251440610	247946148	280096473	235845222	249671578	225250668	246560708	247965413
Solanum habrochaites LA1777	74113093	64746473	98171595	161513870	113618754	252584362	115939920	106012847	122045103	106285790	169575084	21825142	153358784	168238165	124519561	188875321	171565532	296736118	167382565	293048170	177965970	278279046	163880059	290340637	172233605	254295983	316669565	287732716	276303542	289808054	236280380	298006943	282050706	243704953	240384965	253103273	222842774	242439409	277285300	262035198	245454108	252648591	248914963	282830645	236961206	250798383	225509137	245399012	249028923
Solanum habrochaites LA0407	72888528	63768360	96554364	158224015	111176123	244443561	113611246	103035168	118189193	104512941	167857692	21722707	151026303	166587240	122220460	181192732	169787101	287045249	165654214	287572490	184716180	269916722	162258701	280318916	170334529	245966227	304500297	278567283	268396549	280744897	231021338	287993177	273572153	237805121	234813514	246784880	218380665	236608456	269944959	255493589	240119947	246595254	243065184	274347267	231276623	244800479	220976508	239822464	243194716
Solanum habrochaites LYC4	68058593	59696689	90001050	145528308	102637809	218096798	105497879	93973380	107139555	97276070	160306851	21403794	141703078	159184714	113431897	161256361	162113361	254203512	158417237	271266233	186888528	240884628	155258289	249521054	162898518	223389260	266511681	247818933	240385667	249494405	211755931	254747382	244129312	217080615	214774007	224047260	201864977	216164081	241645655	230684685	218930745	223866540	221257442	244902203	211925410	222366973	203656496	219145364	221096971
Solanum spp LA1272	72956680	63797641	96683282	158522305	111503108	245740691	113925193	103562616	118943685	104650156	170201694	22067720	151478578	168899819	122489458	182894427	172750861	289821520	168580185	282757836	169836863	272276036	164526844	282336999	171226824	248734232	307189056	281167740	270893623	283220429	233598823	290869671	276119367	240443689	238039885	249348370	220968866	239897036	272199849	257938353	242488469	249076379	245564837	276853030	234161533	247473418	223744169	250463891	245854931
Solanum pennellii LA0716	70407024	61649576	93215585	151848904	107030063	231902926	109688642	98875652	113247924	100801734	165242580	21627088	146777550	164158413	117840746	172665505	167302171	272102903	163468228	267022066	167006706	256782324	159987007	288276737	187856689	237800819	287262582	264658233	255664543	266445684	222707246	272879344	260216669	228845419	226187449	236721901	211436668	227848766	256882428	244321659	230680502	236436421	233377740	260971314	223161606	234852056	213576680	231487853	233421554
Solanum huaylasense LA1364	74789468	65336419	99054490	163007203	114601038	255417415	116908302	106951651	123092211	107213468	172690496	22092877	154660965	171342371	125501558	190429310	175281821	301383005	170966330	293477380	172232647	282387673	166839414	293106006	173692002	256429186	320935021	291761512	280372380	293994275	239783686	302528861	286218047	247152026	244403062	256775879	226213884	246421773	281624822	266019224	249292628	256450250	252579974	286909952	240393238	256354924	229233300	254987681	253918760
Solanum lycopersicum TR00018 Large Red Cherry	68744290	60277745	91044660	147601500	104028129	222492608	106747591	95614262	109193410	98503813	185301456	21587971	142968026	176766014	115020303	165033164	166861885	261136694	163060759	254999208	162134043	255382268	178520013	254343597	162920228	241751866	277056912	261551986	255725934	262815273	232039938	266394548	259005193	236800099	233583437	242536292	223484546	234744782	256209993	246024119	238176953	242395658	240044646	259670378	231143790	240550381	225230291	224662242	240207764
Solanum lycopersicum EA00940 Porter	70095695	61419506	92840905	151047672	106312807	229321097	108940849	97827170	111846888	100470487	185115918	21640619	145499094	177205713	117362580	169723952	168475154	269426860	164569882	262870908	163931420	262300811	178357321	262161611	164822684	246428296	286370994	268938424	262460073	270430950	236060247	274542966	265962836	240997171	237690559	247513133	226319404	239017771	262978272	251739514	242571687	247426583	244836789	266759773	235015687	245625236	228311389	229558606	245078485
Solanum lycopersicum TR00019 Bloody Butcher	68929488	60427133	91328637	148131131	104414986	223638926	107118824	95877809	109523554	98804064	185089317	21576418	143354411	176759189	115443450	165701590	166882585	262580986	163092908	256296992	162054790	256488643	178334006	255747996	162996294	242587002	278515783	262779384	256889387	264067896	232897753	267693622	260126192	237591297	234336797	243411889	223997844	235552420	257226983	246938418	238724119	243259880	240876478	260902990	232014308	241525042	225735128	225280485	241043907
Solanum lycopersicum EA01019 Brandywine	68708145	60213298	91015287	147534165	104106260	222991082	106821405	95588220	109251253	98454506	185153076	21566062	142880819	176506353	115076147	165441930	166495287	261957677	162710534	255664258	161578148	255812990	178392454	255149779	162535083	242520900	278062458	262473900	256592940	263641893	232998789	267295585	259899336	237568048	234254058	243302968	223981600	235613116	256763136	246687327	238639547	243321759	240718082	260573608	232078570	241897575	225879957	224914887	241578161
Solanum lycopersicum TR00020 Dixie Golden Giant	71797024	62827626	95172137	155443611	109433049	238939904	111901848	101057789	115861410	103026900	185421933	21736727	148715876	178075339	120550631	177208242	170600646	281238991	166556756	274022065	166385381	272091377	178614257	273408203	167299847	254196799	300178741	279854288	272098429	281380100	241903721	286440599	276389092	247775379	244069437	254999093	231011109	245751607	272475607	259975359	249089245	254715069	251696759	277144874	241322397	254756947	233352653	236767314	253193033
Solanum lycopersicum EA01037 Giant Belgium	77233609	67398332	102259251	169223857	118676994	268653553	120771073	110717552	127518246	110736292	185492961	22014543	158828469	180480308	129526005	198493221	177552301	316785341	173083923	307727084	174616249	300875301	178663391	306954516	175469760	273450947	342478966	311371255	299664972	313925389	256299001	321898655	305689512	264077222	259829910	274413587	241822858	262022866	300577739	282882466	266602107	274160346	270117869	306663650	255993287	271840569	244975450	257457217	270338879
Solanum lycopersicum TR00021 Kentucky Beefsteak	69879887	61198582	92629092	150706962	106270809	229704530	108865006	97951734	112163772	100249575	184945398	21632567	145214111	177390614	117325311	170799399	168168721	270429368	164274970	263730910	163521869	262941501	178193018	263177763	164477125	247734203	287787125	270422087	263409968	271657909	236810262	275847015	267144271	242135620	238600224	248501412	227061125	240059975	263588316	252937027	243182171	248264222	245560187	267976002	236310719	246503801	229213584	230181801	246017756
Solanum lycopersicum TR00022 Marmande	73750119	64454446	97753987	160588034	112920869	249982407	115265286	105116758	120857160	105835292	185388439	21828283	152385962	178788379	123882642	186400123	172990436	294318309	168812751	286511598	169255470	282817295	178581026	286509285	170143895	263721669	315974623	291463772	281990003	293199179	247130096	299456249	286982519	253801148	249911273	262133650	234927454	251730200	282369974	268185033	255222762	261647404	258366500	287889029	246736982	259720320	237266765	244245464	258545188
Solanum lycopersicum TR00023 Thessaloniki	68615334	60132815	90923351	147406822	104017224	222794720	106701736	95464846	109101742	98374077	185306055	21563277	142789709	176514926	115030268	165277650	166458726	261913972	162674576	255623421	161554362	255925798	178519354	255085393	162497289	242527019	277905859	262416860	256769398	263638568	232916501	267172967	259874443	237712962	234414880	243506172	224122623	235658166	256767743	246704947	238762754	243121787	240831742	260533852	232252665	241526730	226020604	224866866	241046709
Solanum lycopersicum EA01640 Watermelon beefsteak	67810853	59475007	89785374	145114228	102412255	217615454	105203935	93616129	106803873	97107863	184614715	21514532	141118962	176334157	113376267	160908959	165241702	255166338	161556948	249188471	160116039	249951894	177913874	248706301	161109348	237695195	269870717	256159827	250737452	257291590	229183644	260428596	253620716	233377580	230146608	238595600	220913851	231354919	250824022	241888193	234311679	238595225	236367118	254511286	228158718	238305634	222540715	220532616	237493805
Solanum lycopersicum LA4133	66191918	58100851	87612843	141106857	99742995	210084311	102633722	91161210	103879529	94720971	184641543	21428784	138113276	175464649	110571873	155905835	163201480	246268744	159631835	240704387	157720806	242474590	177939325	240250823	158730214	232449076	260073397	248075660	243619436	249046117	224861790	251590178	246169976	228638940	225717165	233246981	217881108	226664362	243661050	235545364	229491691	233128947	231139352	246710072	224089608	231757977	219161970	214958722	231455030
Solanum lycopersicum LA1421	68324068	59892008	90533325	146709690	103547807	221499979	106281568	95141010	108742020	97940383	184204539	21586942	142392453	179343354	114527087	164658480	166917110	260644282	163135372	254407006	161654009	254280660	177562923	253901771	162717447	241170501	276098754	260890380	254870029	261848568	231428194	265788922	258169406	236237023	232923375	241786912	222870314	234224940	255770911	246334735	237133292	241538334	239123051	259021235	231782310	240278839	224619087	224407813	239496338
Solanum galapagense LA1044	73703576	64428936	97743998	160521231	112825269	249568918	115182944	105002685	120677166	105833477	182409678	21839263	152366550	179292035	123850106	185937365	173292803	293831984	169130286	286039311	169476702	281028490	175923963	286047340	170364871	260957830	314494009	289737170	279898292	291530262	244410654	298170419	284935834	251133664	247444239	259570973	232194068	249273696	280752366	266970584	252699903	259204687	255924403	285981651	244992881	257470208	234516251	244045287	255898411
Solanum lycopersicum LA1479	68917297	60389645	91317909	148206588	104572671	224538858	107256011	96072303	109875764	98808372	179531140	21605925	143501145	180415268	115610837	166730344	167415991	264319673	163599420	257890471	162384068	255670430	173343758	257439094	163403456	240588747	279543324	262962818	255939614	264171689	230014626	268556895	259493712	235199336	231943207	241400694	220634737	233373597	257230406	248410090	236219632	241128401	238561260	260687294	231505736	240135940	222484641	226564283	238819180
Solanum pimpinelifolium CGN14498 raw	58541043	51635558	77104795	121236904	86314329	172223515	89714503	77543138	87449160	83090239	173062456	21004960	122931758	174960358	96273505	127209846	151278629	199211765	148677010	195414820	144279876	198925293	167664173	195465056	145610884	194299477	206390513	201858122	199621844	202271865	191119200	203414797	200577438	192815895	190784652	194962516	188019526	191175815	200822678	198800848	193380065	194882471	194198187	201388034	192223446	194432864	188558040	181904020	194050866
Bos taurus	71302118	62469492	96807640	158722596	110873934	243131028	112606652	106160401	122104203	105762126	150227058	19406012	143532294	149127447	124719069	188398851	151501216	275546003	148076020	267981525	151038541	258653797	145463759	267882888	151537588	230208242	297931707	266115231	253585798	268075917	213184764	276986712	260034954	220257357	216742654	229683512	199831388	218871935	254172709	238465576	221965310	229259594	225488696	260271799	213325545	227560789	202779936	220635588	226153399
Canis familiaris	71684803	62770175	97362589	159836419	111607632	245440994	113435373	107137078	123329613	106351718	151355435	19475616	144577794	150236555	125489823	190474678	152647916	278194996	149187521	270545206	152184916	261043719	146538999	270507870	152683876	232478032	300928924	268703140	255988302	270645146	215140381	279682355	262531826	222318043	218762875	231840887	201619511	220920809	256532072	240687132	223970138	231370370	227550414	262752075	215334412	229660256	204608448	222678934	228229848
Equus caballus	74014173	64749820	100046779	164864631	115201083	256719104	116773800	110327863	127176725	109060040	156255995	19931404	148986217	155080677	128322493	197861102	157655224	292400048	153981230	284049329	157133356	273579600	151160908	283908669	157675191	242403757	317640351	282097713	268246546	284319510	223871083	294236242	275304676	231537517	227766361	241865688	209426596	230052254	268873681	251521586	233513504	241432212	237325975	275553034	224084869	239611744	212705829	232145331	237998148
Gorilla gorilla	71900060	62983734	97740687	160389100	111858064	245344205	113625718	106487412	122333935	106711855	152024636	19513280	145125487	150947742	125797752	188211174	153309048	277720769	149857816	270217615	152862051	260667852	147197618	270088046	153347904	232240767	299651964	268320025	255858665	270309935	215287421	279074204	262353037	222376636	218829159	231874513	201898104	220974097	256473529	240694496	224149969	231464175	227722540	262566389	215353989	229732743	204828039	222814359	228420866
Homo sapiens	72197485	63229310	98120049	161138107	112386462	247042911	114153724	107158050	123174575	107112685	152716366	19578963	145767168	151627739	126279792	189749974	154013796	279827823	150530943	272209623	153555333	262557293	147849017	272097426	154052853	233800834	302162512	270337265	257667225	272324664	216600889	281225998	264313334	223779249	220201181	233381676	203079310	222359334	258277364	242296609	225567434	232961125	229168574	264452432	216704829	231222390	206067909	224235457	229948054
Macaca fascicularis	72585892	63558692	98511874	161886113	112933383	248833686	114661241	107632115	123758979	107529010	153473655	19649815	146453913	152371037	126694760	190935361	154789481	282065368	151271497	274329646	154326425	264501920	148563314	274201168	154826380	235339787	304820721	272391140	259589671	274461507	217964137	283524350	266186316	225215847	221603093	234951073	204271935	223783966	260207287	243990453	227057800	234530762	230690584	266459136	218048036	232759395	207291676	225693971	231331149
Macaca mulatta	72549356	63528378	98459363	161786609	112865108	248615145	114594769	107553174	123653843	107469871	153384458	19640588	146368079	152281860	126623968	190741429	154700659	281798990	151185461	274080639	154240242	264260149	148478230	273945021	154733996	235144254	304510755	272138100	259359432	274207459	217796601	283252440	265948159	225038525	221431289	234760502	204124445	223608923	259979171	243787002	226875956	234339015	230507629	266217807	217877748	232569560	207138495	225514828	231146815
Mus musculus	71567935	62714246	97199465	159640444	111302428	244663571	112923964	105763783	121455520	106347637	151289435	19487907	144471785	150224241	125413196	187258653	152568455	277220976	149127083	269632853	152129449	260040472	146497346	269428610	152617834	231158594	299308723	267539776	255107135	269676264	214391745	278501017	261460939	221452365	217907081	231009593	200976834	220045594	255826300	239873045	223322578	230623025	226864231	261857019	214348272	228840018	203887502	221893189	227393293
Pan troglodytes	72226344	63250999	98140591	161159747	112402559	247075118	114169449	107072979	123065158	107140692	152775384	19580542	145814225	151683698	126289219	189549744	154070072	279839118	150588169	272238012	153614227	262559140	147906821	272114651	154111538	233818232	302117975	270330562	257700845	272343181	216655326	281228501	264284078	223825551	220248653	233430477	203127007	222408200	258316309	242334765	225618528	233011123	229221906	264488205	216743088	231267967	206103354	224274561	229939206
Rattus norvegicus	73600623	64405698	99522464	164070123	114535473	255071438	116012489	109056587	125513004	108720477	155650666	19876198	148430164	154517528	128010190	194993223	157026189	290191834	153386918	281956307	156533860	271470272	150608581	281731519	157075911	240420113	314798987	279836300	266303799	282170212	222408034	291858068	273169766	229953702	226204516	240212344	208140781	228465799	267013001	249759246	232016783	239805146	235768860	273524373	222438307	237929223	211315349	230553061	236324349
Aspergillus fumigatus uid14003	5640955	4957765	7166169	11485012	8458047	18338619	8388124	8526441	9982068	7778429	10681098	1712166	10276729	10575380	9022909	15292688	10791184	20881066	10515761	20208944	10722363	19502412	10322629	20173355	10782269	16974446	23082956	20076813	18971397	20248109	15590815	21078815	19546789	16157639	15899461	16925241	14522925	16052991	19039045	17697526	16340080	16918975	16587292	19505928	15645552	16845930	14847448	16253315	16709835
Aspergillus nidulans FGSC A4 uid13961	5579323	4893744	7096519	11401039	8410078	18560168	8342985	8491131	9971894	7695575	10588385	1682387	10192494	10477024	8894481	15440668	10698465	21191946	10417020	20477010	10630718	19740190	10223809	20452342	10692161	17095578	23572070	20356302	19187334	20534177	15640580	21422335	19789239	16228044	15957602	17034008	14537732	16121216	19247381	17839154	16418979	17029828	16683804	19746788	15710672	16953541	14886292	16339650	16810350
Aspergillus niger CBS 513 88 uid19263	6616230	5817905	8444081	13591499	10034502	21694563	9914491	10163031	11909293	9189046	12606975	2009738	12141251	12466658	10675486	18159254	12732544	24729640	12403637	23938397	12656807	23096100	12181065	23915656	12725406	20167527	27355883	23788890	22470493	23977045	18489771	24973551	23157151	19169650	18853432	20067216	17232471	19047073	22538000	20969098	19358450	20051687	19660635	23106725	18575324	19957560	17608813	19256825	19801127
Aspergillus oryzae RIB40 uid28175	7767400	6836155	9852428	15643719	11502460	24480103	11463706	11216863	13014872	10674877	14740906	2271999	14142054	14611578	12340576	19762137	14881942	27730812	14527275	26897646	14807147	25907272	14266786	26855689	14874114	22796277	30441649	26723635	25357420	26958274	21057328	27983072	26056908	21778820	21444682	22761716	19698404	21644948	25428332	23730228	22009344	22749408	22335407	26033953	21107861	22628204	20075274	21890509	22446028
Candida albicans uid14005	463819	426182	559420	717622	580685	842337	597690	524668	565209	581677	705076	137306	685520	702994	625195	697495	708048	879012	701143	871675	708084	856675	694185	870720	706511	824807	898097	868574	856372	871994	803726	880256	862427	812929	808501	826223	785324	811124	858236	838029	816991	826026	822148	863638	801169	824894	787381	814934	821171
Candida dubliniensis CD36 uid38659	5886087	5365862	7204663	9443837	7508472	11226691	7730527	6749373	7302991	7521807	9256824	1634934	8977973	9228918	8139484	9164858	9291871	11754326	9194673	11649879	9289810	11436710	9104737	11633342	9278520	10975083	12026885	11606777	11432877	11658110	10671711	11772746	11516628	10806232	10742602	10999951	10402656	10779341	11455043	11165029	10870526	10995708	10939999	11536146	10640865	10971420	10441481	10831630	10923989
Candida glabrata CBS138 uid12376	4395185	3969292	5476062	7674050	5850867	9905995	6024873	5345281	5889951	5788174	7461911	1243568	7196744	7432568	6403350	7861398	7501541	10628146	7394853	10467151	7493041	10203546	7303889	10442574	7493396	9516443	11084148	10408751	10147229	10479731	9127263	10660512	10275072	9297852	9216776	9550731	8787586	9264388	10178372	9776628	9383232	9549064	9467654	10293793	9098967	9509542	8854720	9339417	9460643
Cryptococcus gattii WM276	4163284	3688341	5229025	8159118	6104961	12326847	6012016	5845912	6770517	5646157	7668547	1285617	7379963	7597588	6513844	10021486	7737745	13893902	7558280	13517514	7701078	13058726	7431108	13487186	7730074	11596995	15088975	13420215	12790450	13521960	10775343	13988016	13106027	11117954	10956776	11583383	10123193	11055295	12836583	12042022	11227152	11577860	11389957	13107476	10792983	11530621	10302239	11166517	11438836
Cryptococcus neoformans var JEC21 uid10698	4182227	3700451	5248752	8241449	6171677	12562386	6059216	5957432	6916448	5679205	7723783	1296932	7430357	7649235	6563302	10291193	7794950	14201737	7609698	13804568	7757817	13338817	7479939	13781601	7788086	11817217	15469505	13712049	13044844	13814304	10949349	14306242	13381540	11308275	11141603	11791857	10271617	11244689	13096507	12265769	11416147	11781769	11582093	13376192	10977379	11739385	10460975	11359063	11642598
Kluyveromyces lactis NRRL Y-1140 uid12377	3823055	3442283	4702552	6644859	5068720	8691753	5179222	4534779	5016310	4971904	6479623	1093975	6227169	6456837	5487999	6754967	6519208	9355833	6422070	9210725	6510590	8941845	6334250	9184637	6511585	8335247	9777893	9162581	8925887	9232092	7987558	9395784	9040336	8143796	8071769	8374915	7678721	8114574	8954850	8583330	8226147	8372913	8301852	9057965	7958287	8342764	7734786	8186431	8291792
Neurospora crassa uid132	7342991	6472410	9216536	14680583	11016287	23119990	10825418	11231071	13149679	9984978	13584493	2159723	13095930	13424928	11574005	19882091	13726160	26381431	13375698	25553903	13641392	24687019	13131584	25549905	13715271	21668847	29151316	25413642	24009806	25586098	19847062	26640607	24737703	20569779	20241303	21495498	18517006	20435914	24059814	22439613	20736552	21474173	21049834	24667480	19971619	21392168	18926993	20657869	21224786
Saccharomyces cerevisiae uid128	4194853	3785783	5184062	7190654	5543421	9316090	5692800	5007759	5511356	5447641	7006436	1179432	6751803	6979927	5991336	7341889	7047530	10011439	6947036	9857752	7037271	9591868	6856309	9836265	7039066	8956299	10462188	9811973	9560113	9877616	8585726	10052574	9679792	8748876	8672208	8989080	8265280	8717265	9584490	9201219	8825945	8985794	8909613	9698715	8567278	8953648	8329819	8789538	8903693
Schizosaccharomyces pombe uid127	4705040	4261011	5770908	7844666	6123077	9949915	6302886	5498086	6003011	6029064	7682117	1260712	7403188	7656232	6561149	7852705	7723894	10628017	7622824	10480576	7713527	10207164	7526556	10458809	7714782	9596207	11055758	10435231	10195162	10504642	9236750	10670502	10309164	9395121	9320355	9632983	8923783	9363660	10223766	9844672	9478260	9632622	9560932	10330676	9213760	9605739	8984378	9446305	9546902
Yarrowia lipolytica CLIB122 uid12414	4374814	3864910	5472874	8689675	6475303	13447931	6328598	6386726	7408982	5928040	8066847	1320125	7785396	7987448	6847999	11143048	8150535	15250838	7949709	14793174	8107773	14292540	7806577	14769455	8142670	12545425	16701941	14673825	13925557	14801889	11571937	15363668	14315710	11966803	11787464	12511161	10820337	11894782	13980314	13039911	12094823	12498886	12268345	14291901	11586981	12432484	11025811	12025234	12338943
Zygosaccharomyces rouxii CBS 732 uid39573	3415368	3071920	4237098	6006732	4571290	7866782	4666547	4087312	4528167	4478239	5858562	998413	5632028	5835132	4982941	6120902	5891798	8483208	5802948	8350189	5885779	8113319	5727173	8328607	5886087	7558408	8860186	8304235	8089839	8362812	7241335	8512990	8193533	7383812	7315046	7593252	6960725	7357158	8114082	7780904	7454552	7589961	7523742	8210032	7215411	7563237	7011826	7416198	7515893
K-mer size: 17	Arabidopsis lyrata	Arabidopsis thaliana TAIR10	Citrus sinensis	Glycine max	Malus domestica	Nicotiana benthamiana Niben v0.4.4	Nicotiana tabacum tobacco	Oryza brachyantha	Oryza sativa v5.00	Populus trichocarpa	Solanum lycopersicum vc Heinz v2.40	Solanum peruvianum	Solanum tuberosum DM v3	Solanum pimpinellifolium	Vitis vinifera	Zea mays	Solanum arcanum LA2157 denovo fasta CLC	Solanum arcanum LA2157 raw	Solanum arcanum LA2157 denovo fasta APLG	Solanum habrochaites LYC4 raw	Solanum habrochaites LYC4 denovo fasta APLG	Solanum lycopersicum cv Heinz raw	Solanum lycopersicum cv Heinz denovo APLG	Solanum pennellii LA0716 raw	Solanum pennellii LA0716 denovo APLG	Solanum lycopersicum LA2706 Moneymaker	Solanum lycopersicum LA2838A Alisa Craig	Solanum lycopersicum PI406760 Gardeners delight	Solanum lycopersicum LA1090 Rutgers	Solanum lycopersicum EA00325 Galina	Solanum lycopersicum EA00488 Taxi	Solanum lycopersicum EA00375 Katinka Cherry	Solanum lycopersicum EA00371 John's big orange	Solanum lycopersicum LA2463 Allround	Solanum lycopersicum LYC1969 Sonata	Solanum lycopersicum LYC3897 Cross Country	Solanum lycopersicum LYC3476 Iidi	Solanum lycopersicum TR00003 Momatero	Solanum lycopersicum LYC11 Rote Beere	Solanum lycopersicum LYC3340	Solanum lycopersicum EA01155 Dana	Solanum lycopersicum EA01049 Large Pink	Solanum lycopersicum LYC3153	Solanum lycopersicum EA03222	Solanum lycopersicum PI129097	Solanum lycopersicum PI272654	Solanum lycopersicum EA00990 Jersey devil	Solanum corneliomuelleri LA0118	Solanum lycopersicum EA00157 Polish Joe
Arabidopsis lyrata	119967204	28835345	14570263	28445698	14452495	43793829	15947937	11322922	12680461	16260676	26733096	1454591	23832605	26494987	19328725	19519277	26956665	59548977	26281256	56315249	27134211	47658844	25344866	55523643	26695556	42742088	67615352	52432792	49500990	54406695	38432728	56780393	50573750	40182412	39570837	42848193	35703111	39828744	51099862	45335583	40794587	42699049	42265737	52924019	37679486	41973682	35335517	40794498	41066072
Arabidopsis thaliana TAIR10	28835345	99622010	12121288	23653347	12077348	36365830	13254303	9416228	10554790	13524334	22252817	1269303	19812002	22025068	16074150	16240079	22401877	49557138	21833627	46863952	22542449	39640903	21066386	46177110	22185400	35512814	56353112	43606788	41160723	45251546	31934218	47229981	42060328	33395041	32884473	35608407	29660077	33097366	42513643	37700366	33926867	35495336	35131861	44010250	31306730	34902777	29362030	33900911	34138570
Citrus sinensis	14570263	12121288	178953544	44371163	21893351	67931364	24271180	16874044	18827403	25168502	41320251	2089222	36634882	40987873	30188551	29168373	41681373	92340825	40621113	87409635	41959999	73748079	39137623	86161923	41237435	66398140	104641712	81367807	76816018	84428019	59569866	88023749	78479483	62280155	61335153	66450431	55311489	61733633	79253052	70345316	63244792	66242333	65598440	82198659	58412294	65109008	54745840	63245267	63668799
Glycine max	28445699	23653345	44371159	411883937	44002369	148903825	49226035	34379634	38846256	49787224	87691681	4120082	76752242	86948810	61209956	62348729	88503033	208661052	86079695	196966251	89225842	164017917	82745815	193964523	87581159	146578990	238044273	182250753	171281236	189501646	130398743	198150474	175294820	136853756	134566480	146697652	120366852	135522903	177159126	155939387	139108830	146181461	144563795	184170783	127667652	143119120	118947452	139020220	139884016
Malus domestica	14452495	12077348	21893349	44002367	208348777	70312775	23890652	17033206	19434806	24421623	40829140	2213005	36346699	40471663	29884172	30805645	41234515	97573718	40112966	91916422	41505788	77029054	38639032	90638886	40861143	68348909	111803819	85119685	79840759	88376759	60842624	92630213	81829718	63887787	62764737	68405503	56147331	63276335	82478022	72665925	64809041	68129393	67287978	85810808	59706045	66860698	55608041	64751592	65364116
Nicotiana benthamiana Niben v0.4.4	43793827	36365831	67931363	148903809	70312772	940376691	124355063	55118437	63681470	76257538	149210641	9634688	132750218	147866033	96138345	108686004	150811316	395297418	146198370	369469184	151771018	303307390	140587066	363960592	149580625	264355536	462011153	339702617	316194136	354450960	232876358	373900761	325000363	245880056	241052742	265525534	212793096	243255836	328018306	284298252	250450702	264462417	260532656	342404490	228387657	258175630	210970428	250105746	252281410
Nicotiana tabacum tobacco	15947937	13254303	24271180	49226035	23890650	124355053	222232411	18874320	21313572	27013978	50756457	4045562	46648821	50309147	32907957	33634056	51217128	111816069	49946410	105783488	51527449	89442579	48194198	104410394	50795548	80515180	126397688	98382241	92943622	101997661	72438665	106357937	94931356	75695055	74546126	80623672	67389831	75043180	95908981	85268608	76797343	80360005	79541422	99406305	71177978	78856534	66741758	77072015	77262085
Oryza brachyantha	11322922	9416228	16874045	34379634	17033205	55118436	18874319	186536176	30294487	18987542	31699275	1633217	28228738	31373359	22747509	29893092	32002897	76476181	31134417	71924132	32209534	60519980	29985727	70800074	31688160	53263232	88346610	66612703	62304928	69182601	47229714	72691308	63995492	49595064	48749974	53142545	43567269	49107940	64446316	56587563	50413939	52967428	52277531	66961641	46451756	51931024	43238277	50417755	50860138
Oryza sativa v5.00	12680461	10554789	18827404	38846254	19434806	63681467	21313571	30294482	228314929	21229607	35610963	1948732	31858080	35225993	25648806	35558728	35976551	88934043	34961520	83472476	36194114	70119619	33661305	82180990	35642510	61279715	103115637	77107970	71895840	80065129	54120985	84330575	73983270	56943098	55921643	61125050	49747524	56375337	74433999	65178749	57839125	60881531	60008534	77468909	53269263	59709935	49413918	57810204	58458213
Populus trichocarpa	16260676	13524334	25168502	49787221	24421621	76257537	27013975	18987543	21229606	201310561	46241009	2337233	40977771	45850359	33978253	33066779	46637965	104217667	45455517	98635314	46981232	83258640	43810898	97265117	46169778	74886791	117984476	91766467	86586958	95158041	67147132	99234094	88482938	70266671	69144413	74953959	62304345	69633271	89287828	79284245	71215206	74644081	73887706	92685036	65825007	73328663	61596347	71171863	71729724
Solanum lycopersicum vc Heinz v2.40	26733096	22252818	41320248	87691666	40829138	149210625	50756457	31699274	35610959	46241009	398638149	19551759	119488798	338210356	57394562	57825248	240383270	315795988	235006369	288047985	206525414	384968436	371915221	290722419	211608992	396408058	397319926	391317816	396819792	392962349	396099292	380146958	396910766	395996412	385515246	396737555	395241914	384852256	388411011	375446941	396255869	395788100	396150387	397604128	386655845	390179123	396244607	277677535	395739120
Solanum peruvianum	1454591	1269303	2089222	4120082	2213005	9634687	4045562	1633217	1948732	2337233	19551758	24055014	13869219	19374500	2920858	3127480	19795327	21260100	19717963	20568647	19028467	20487736	19429033	20709618	19203438	20263857	21338731	20685172	20552061	20762426	20078427	20906097	20603701	20157484	20148945	20275431	19961794	20168299	20683197	20416629	20195667	20268812	20242631	20729995	20116167	20253005	19976233	21664839	20213613
Solanum tuberosum DM v3	23832603	19812002	36634879	76752238	36346699	132750216	46648818	28228739	31858081	40977769	119488783	13869214	347490494	118914843	50696378	51290870	121092471	213170950	118819747	204311227	121882977	178063258	114909816	204540607	123160745	164660949	230203276	190510040	183084881	195985248	152635714	202160304	185708911	157624345	156002637	165018195	145031293	156632157	188527584	172376485	159545663	164767027	163510454	193035738	151225890	162197372	144115523	164153679	159940838
Solanum pimpinellifolium	26494988	22025067	40987871	86948813	40471663	147866012	50309147	31373355	35225991	45850353	338210227	19374495	118914810	394121804	56924584	57199639	240847198	313512495	236173690	285950341	206686540	348209837	322833151	289613333	212820790	353237172	369610144	362486335	358013723	363622518	349551995	362446589	359263748	351283584	342210534	353382822	347977712	342221281	366772645	368567720	352155430	353180492	352878262	367442577	359672590	353463654	347708755	274851874	351619390
Vitis vinifera	19328724	16074149	30188551	61209956	29884173	96138343	32907957	22747510	25648805	33978251	57394559	2920858	50696379	56924567	258659535	41009787	57896436	133285938	56368750	125971707	58349646	105804383	54340832	124288537	57350963	94782896	150867953	116737492	109954678	121034260	84768509	126421661	112452954	88898147	87384456	94967634	78411388	88063992	113483124	100546889	89994102	94536501	93437700	118013333	83081662	92636128	77500681	89851409	90630741
Zea mays	19519278	16240079	29168373	62348728	30805646	108686002	33634051	29893094	35558728	33066775	57825244	3127480	51290873	57199633	41009783	446978300	58457682	155228761	56668516	145029936	58785883	121100990	54543193	142927874	57965439	104204949	182358038	133530857	123729074	138763006	91254977	146926257	127746271	96466163	94509359	103993825	83287495	95425832	128166672	111356312	97960382	103507961	101699481	133793639	89884624	101293053	82843917	97746508	99162657
Solanum arcanum LA2157 denovo fasta CLC	26956664	22401874	41681376	88503026	41234512	150811304	51217111	32002896	35976550	46637964	240383235	19795327	121092434	240847092	57896426	58457669	405101537	398912248	386691622	293957160	211337781	286443888	229613593	296838483	217608158	280337266	329575357	300473629	295036153	304802741	270448637	310085897	297178542	274684852	273847064	280815698	264244870	274058443	301186816	288378778	276917319	280812945	279555246	304155232	271395861	278549031	263803992	284508806	276587955
Solanum arcanum LA2157 raw	59548976	49557139	92340822	208661045	97573716	395297348	111816057	76476176	88934036	104217662	315795924	21260100	213170913	313512331	133285930	155228745	398912056	1493363046	388452811	691744938	301789952	591380385	297865470	685653494	303056105	521818624	833114101	644722271	609474199	667917990	471938139	698440085	623293472	495873729	486847638	528797867	435812679	491104076	635753510	563531279	502908023	527625344	519073540	657074542	467503371	514737889	432980340	503796624	505606481
Solanum arcanum LA2157 denovo fasta APLG	26281256	21833629	40621110	86079688	40112964	146198363	49946409	31134420	34961519	45455514	235006341	19717957	118819713	236173626	56368743	56668513	386691534	388452688	388871384	284239237	206945321	278394873	226063305	288368225	214249539	271725132	317995625	290627285	285459486	294675631	262445708	299612471	287433045	266391991	265537102	272125903	256666925	265750405	291181452	279179941	268391714	272107444	271005505	294170878	263373214	269950880	256196875	275831969	268061299
Solanum habrochaites LYC4 raw	56315250	46863951	87409637	196966235	91916423	369469153	105783481	71924133	83472475	98635309	288047924	20568646	204311216	285950237	125971690	145029938	293957102	691744500	284239081	1358969443	405533876	540676522	271678582	648521899	297792724	479174454	764421927	591646392	559310166	613201334	432463022	641075701	572192878	454401397	446500082	484802015	399343713	450192922	583251405	517089095	461561081	483879079	475954862	601783748	427817401	471602737	396580100	468329315	463340600
Solanum habrochaites LYC4 denovo fasta APLG	27134210	22542448	41959999	89225840	41505786	151771003	51527444	32209532	36194117	46981238	206525393	19028464	121882956	206686532	58349642	58785873	211337736	301789865	206945145	405533517	405922695	263694645	198259243	300489660	221782493	253361620	313265313	277436896	271002658	282845377	241308947	288766501	273467750	246424476	245236516	253771724	233816497	245591700	277785945	262219936	248995664	253735519	252181684	281054491	240873276	250682151	233058152	262247906	248494564
Solanum lycopersicum cv Heinz raw	47658841	39640903	73748075	164017915	77029049	303307361	89442575	60519980	70119620	83258636	384968375	20487738	178063248	348209737	105804382	121100998	286443839	591380223	278394499	540676304	263694239	1101583293	372376376	537969760	266286368	521659286	707041218	591052028	574378765	605543988	488940370	612610939	583151467	504453403	490384266	525542211	464441332	492888103	583727890	530944689	508392170	524405535	518191611	604425924	479071079	511746088	463393957	416674337	510335621
Solanum lycopersicum cv Heinz denovo APLG	25344865	21066385	39137620	82745805	38639033	140587053	48194205	29985728	33661306	43810898	371915192	19429031	114909808	322833044	54340830	54543198	229613588	297865388	226063071	271678318	198259045	372375852	373068682	275493877	204296628	371145456	372011866	366570470	371538159	368050673	370902068	356452151	371625370	370740989	361259066	371458186	370136288	360706907	363812066	352326249	371119422	370579764	370949497	372229078	362510510	365643786	371014263	262651946	370594018
Solanum pennellii LA0716 raw	55523647	46177110	86161926	193964503	90638881	363960542	104410394	70800072	82180989	97265112	290722397	20709620	204540594	289613284	124288515	142927861	296838422	685653278	288368178	648521708	300489441	537969461	275492928	1338736848	403018032	479448703	752903419	584621405	552912444	605481397	429676846	632936121	565058444	451018801	443398344	480518730	397636142	447160712	575823684	511340015	457375723	479322053	472110387	595186788	425646090	467782430	394851731	470294362	459515234
Solanum pennellii LA0716 denovo APLG	26695560	22185401	41237436	87581161	40861139	149580619	50795531	31688160	35642511	46169782	211608998	19203438	123160732	212820779	57350956	57965434	217608146	303056032	214249508	297792634	221782337	266286267	204296334	403017590	403622672	255412959	312802667	278681065	272438382	283762931	244235881	289741725	274807129	249055177	248159648	256018530	237170329	248591339	279014061	264143042	251474255	255955349	254587980	282514195	244303290	253319944	236589889	271099393	251174587
Solanum lycopersicum LA2706 Moneymaker	42742088	35512814	66398139	146578985	68348911	264355521	80515184	53263227	61279713	74886779	396407975	20263858	164660934	353237103	94782897	104204943	280337246	521818537	271724963	479174333	253361371	521659026	371144975	479448123	255412491	875843328	639277566	558115470	547061972	567768646	484973590	568563898	554091810	499092209	484770243	512996184	467273697	485684168	551344767	510016051	500385197	511772943	507624339	569401319	474515400	499002175	465209946	392311364	499808938
Solanum lycopersicum LA2838A Alisa Craig	67615349	56353109	104641706	238044258	111803818	462011088	126397689	88346608	103115632	117984474	397319893	21338729	230203259	369610055	150867945	182358028	329575328	833113925	317995461	764421604	313265103	707040958	372011703	752902896	312802129	639277003	1896236284	790622040	747913840	819184495	579853392	847853522	767240565	607977094	591503614	647790043	536950531	595880850	768181409	674249312	617508235	645634136	635358002	800092094	566395264	625348724	533849994	539942428	618518809
Solanum lycopersicum PI406760 Gardeners delight	52432792	43606788	81367808	182250737	85119687	339702590	98382228	66612701	77107969	91766462	391317801	20685172	190510032	362486277	116737464	133530855	300473605	644722178	290627258	591646277	277436754	591051860	366570190	584621238	278680408	558114820	790621575	1241039024	626417651	671605683	520930415	685949708	638280771	540587620	525581411	565935858	492485732	528212936	637937919	579612295	545322397	563863079	557508128	661904121	512459345	549028521	490005454	453361216	545932458
Solanum lycopersicum LA1090 Rutgers	49500991	41160724	76816024	171281228	79840763	316194145	92943615	62304926	71895836	86586952	396819771	20552061	183084861	358013670	109954663	123729071	295036137	609474110	285459355	559310076	271002636	574378661	371537809	552912042	272438256	547061581	747913168	626416823	1113384078	642584997	515580441	649293420	618248891	532417571	518138644	556195543	489455144	520628448	617428752	560696629	537977411	553990811	548813952	638407200	503842994	539416602	487783296	437279160	537635296
Solanum lycopersicum EA00325 Galina	54406691	45251548	84428022	189501631	88376752	354450909	101997659	69182590	80065124	95158041	392962322	20762425	195985237	363622446	121034255	138763008	304802760	667917887	294675366	613201290	282845315	605543796	368050604	605480981	283762750	567768407	819183691	671604609	642583709	1300689811	528602797	703656015	654645133	548739383	533973099	576917415	498386473	536849142	655165500	593140653	555185968	574528424	567950430	679553941	518355517	559218901	495685807	465000575	555128555
Solanum lycopersicum EA00488 Taxi	38432728	31934220	59569870	130398733	60842634	232876342	72438655	47229712	54120986	67147127	396099251	20078425	152635703	349551914	84768479	91254962	270448571	471938125	262445620	432462986	241308899	488940186	370901927	429676568	244235593	484973411	579852560	520929946	515579679	528601308	739487607	525151186	520348888	479927554	466886977	491540142	455285571	468185102	516647763	483350184	480889153	491573159	487126850	532403705	458207700	478495396	453692611	367434319	482079656
Solanum lycopersicum EA00375 Katinka Cherry	56780394	47229982	88023745	198150464	92630213	373900722	106357935	72691308	84330576	99234083	380146944	20906097	202160282	362446525	126421638	146926254	310085836	698439852	299612470	641075525	288766469	612610846	356451724	632936119	289741470	568563540	847853062	685948573	649292880	703654918	525149557	1414188148	663196356	546947313	547650779	576909695	492690687	551137567	669996409	601692056	553969960	574994356	567735583	690019997	519404025	561851359	490065055	484022595	555514138
Solanum lycopersicum EA00371 John's big orange	50573749	42060329	78479480	175294809	81829712	325000332	94931354	63995489	73983272	88482937	396910720	20603700	185708862	359263737	112452953	127746249	297178533	623293331	287433065	572192806	273467468	583150732	371625172	565058065	274807175	554091532	767240310	638280356	618247824	654644162	520347872	663194828	1168144836	538243689	523732723	562290348	493253559	526669572	627904549	569179837	543448118	560395779	553844610	648844100	508411914	546281950	491062856	443862122	544389443
Solanum lycopersicum LA2463 Allround	40182407	33395042	62280155	136853753	63887793	245880060	75695061	49595064	56943100	70266664	395996352	20157481	157624351	351283501	88898169	96466166	274684870	495873653	266391742	454401336	246424384	504453102	370740924	451018601	249055118	499092061	607976688	540587181	532417178	548738908	479926438	546945729	538242292	795414531	478446460	504869397	463796384	479422395	535394130	498564596	492548096	503182570	499665951	552093838	468771274	491048263	461385117	380062583	492223380
Solanum lycopersicum LYC1969 Sonata	39570839	32884473	61335152	134566474	62764736	241052744	74546135	48749975	55921642	69144417	385515273	20148943	156002628	342210485	87384463	94509366	273847096	486847596	265537027	446499797	245236476	490383948	361259166	443398158	248159339	484770226	591503454	525580966	518138130	533972788	466886704	547649140	523731103	478445631	772377335	491116900	450866899	486423310	521278363	484301604	479304604	488985525	485903270	536693881	455909143	477795157	448746364	381898046	478694659
Solanum lycopersicum LYC3897 Cross Country	42848196	35608410	66450435	146697645	68405506	265525527	80623665	53142545	61125055	74953957	396737543	20275428	165018208	353382763	94967617	103993831	280815714	528797657	272125783	484801836	253771814	525542008	371457664	480518722	256018267	512995878	647790004	565935680	556195381	576916722	491539702	576909186	562289023	504867944	491115937	878253059	471849036	492849148	560233688	517800518	506944686	519096760	515348475	578235462	479738142	506038162	469405256	397246069	505938317
Solanum lycopersicum LYC3476 Iidi	35703113	29660079	55311490	120366856	56147326	212793099	67389820	43567272	49747530	62304348	395241903	19961798	145031254	347977648	78411361	83287492	264244954	435812572	256666960	399343536	233816281	464441296	370136010	397635519	237170439	467273526	536950302	492485351	489454746	498386294	455284749	492689631	493253220	463795376	450865814	471847444	652338621	451460143	489195771	461073105	464312058	470636023	468616391	502352937	445351406	461412036	443805075	348778995	463567213
Solanum lycopersicum TR00003 Momatero	39828745	33097367	61733630	135522908	63276334	243255815	75043166	49107933	56375340	69633268	384852274	20168297	156632137	342221235	88064023	95425828	274058336	491104035	265750495	450192949	245591516	492888035	360706791	447160478	248591349	485684126	595880450	528212760	520628185	536848312	468184801	551137022	526669118	479421850	486422222	492848270	451458173	784187713	523419936	486493135	480524413	491045867	487724152	540126714	457211498	479906500	449556202	383815318	480583092
Solanum lycopersicum LYC11 Rote Beere	51099860	42513646	79253050	177159120	82478020	328018270	95908989	64446306	74433995	89287833	388411020	20683197	188527567	366772583	113483133	128166666	301186808	635753420	291181161	583251175	277786006	583727692	363812044	575823516	279013818	551344664	768181028	637936970	617428696	655164713	516647763	669995806	627903936	535393767	521277193	560232807	489194712	523417882	1160154440	586114064	542574608	559710117	553089816	650853536	507352704	544995676	486987602	451612587	541254044
Solanum lycopersicum LYC3340	45335589	37700367	70345320	155939383	72665926	284298240	85268596	56587560	65178744	79284252	375446915	20416626	172376476	368567710	100546853	111356301	288378768	563531198	279179957	517088876	262219941	530944587	352326120	511339980	264142910	510015909	674249131	579612044	560696471	593140409	483349623	601692206	569179276	498563727	484301052	517799702	461072408	486491385	586111346	963541350	503178190	518118110	512267413	589426175	476723455	505819392	458113870	415491745	502226652
Solanum lycopersicum EA01155 Dana	40794589	33926872	63244793	139108847	64809043	250450686	76797331	50413942	57839118	71215199	396255886	20195666	159545617	352155379	89994091	97960365	276917344	502907867	268391724	461561059	248995367	508392340	371119196	457375452	251474289	500384874	617508436	545322063	537976850	555185889	480888629	553969138	543448202	492547414	479304239	506943791	464311350	480523704	542572833	503176397	815114079	506513813	502908944	557010461	469687332	493342728	462731361	384796881	494870174
Solanum lycopersicum EA01049 Large Pink	42699048	35495338	66242333	146181463	68129397	264462416	80360010	52967419	60881540	74644085	395788093	20268813	164767036	353180398	94536506	103507954	280812979	527625274	272107154	483879086	253735387	524405363	370579959	479321854	255955341	511772844	645633816	563863232	553990301	574527927	491573268	574993949	560395816	503182415	488984261	519096301	470635021	491045432	559709157	518116034	506512393	874645727	514812470	576981287	477820278	504483368	468689318	396654489	506816778
Solanum lycopersicum LYC3153	42265736	35131865	65598435	144563793	67287979	260532635	79541414	52277529	60008534	73887705	396150411	20242630	163510457	352878223	93437717	101699487	279555285	519073495	271005346	475954726	252181621	518191429	370949666	472110258	254587766	507624342	635357838	557508078	548813908	567950184	487126716	567735209	553843728	499665929	485903142	515347148	468616000	487723780	553089218	512266119	502907229	514811205	848416694	570568635	475153470	500790664	466608468	392367894	501502492
Solanum lycopersicum EA03222	52924022	44010251	82198661	184170780	85810812	342404468	99406292	66961642	77468900	92685031	397604125	20729993	193035721	367442517	118013306	133793630	304155187	657074306	294170906	601783610	281054398	604425879	372228506	595186742	282514247	569401271	800091967	661903836	638407127	679554051	532402880	690019911	648843781	552092800	536693937	578235064	502352346	540126100	650852800	589425567	557008776	576980098	570567321	1224778978	521131016	560660058	499649264	460369057	557000527
Solanum lycopersicum PI129097	37679485	31306731	58412299	127667661	59706045	228387652	71177976	46451754	53269263	65825010	386655863	20116165	151225886	359672602	83081658	89884625	271395882	467503322	263373247	427817296	240873177	479071069	362510184	425645874	244303321	474515375	566395335	512459168	503842759	518355736	458207418	519403161	508411786	468770795	455908877	479738150	445351093	457211210	507352062	476722562	469686751	477818887	475152570	521128481	730500371	474569673	444533744	366565337	470821561
Solanum lycopersicum PI272654	41973690	34902779	65109004	143119128	66860693	258175616	78856542	51931020	59709935	73328666	390179114	20253009	162197358	353463577	92636148	101293053	278549026	514737760	269950584	471602719	250682018	511745645	365643831	467782220	253319811	499002000	625348128	549028533	539416309	559218036	478495659	561850664	546281974	491047925	477794084	506038169	461411131	479905486	544995637	505818334	493342241	504482628	500788622	560657912	474567165	850498139	460384708	390414691	509986096
Solanum lycopersicum EA00990 Jersey devil	35335519	29362035	54745843	118947472	55608039	210970429	66741757	43238279	49413919	61596345	396244606	19976230	144115507	347708701	77500702	82843919	263804020	432980330	256196707	396579856	233058166	463393595	371014758	394851545	236589538	465209847	533849721	490005129	487783328	495685224	453692340	490064665	491061566	461385194	448745226	469404418	443804928	449555248	486987337	458113138	462729412	468688820	466606329	499646744	444531688	460382217	656821912	348813707	463763947
Solanum corneliomuelleri LA0118	40794493	33900908	63245269	139020220	64751594	250105754	77072001	50417755	57810198	71171863	277677547	21664836	164153687	274851869	89851384	97746512	284508835	503796482	275831925	468329129	262247993	416674173	262651233	470294477	271099235	392311043	539942322	453361053	437279257	465000581	367433475	484022558	443861753	380062356	381897950	397245373	348778908	383814896	451611956	415491732	384796245	396653709	392367349	460368392	366563159	390413166	348811527	806456515	385883299
Solanum lycopersicum EA00157 Polish Joe	41066078	34138570	63668802	139884011	65364116	252281392	77262086	50860136	58458214	71729725	395739144	20213613	159940823	351619322	90630726	99162646	276587969	505606380	268061279	463340501	248494362	510335714	370593871	459514701	251174663	499808532	618518651	545932153	537634233	555128796	482079625	555513008	544389138	492222609	478694608	505938013	463565853	480582925	541253458	502225536	494869484	506816144	501501574	556999740	470820087	509984508	463762068	385881113	830843822
Solanum lycopersicum EA02054 Cal J Tm VF	41100497	34185053	63748208	139797031	65256154	251106544	77145382	50702870	58213369	71753795	390335337	20206759	159440588	356946612	90428870	98425051	276361367	499782728	267901755	458209074	247986963	501242169	365736915	454551568	250759481	491515310	608657327	540213842	528856323	549363371	472453371	555282471	535871361	483694544	470471858	497419713	456193416	472661710	538013154	502391617	486793787	496627162	493308780	549423440	463987203	519199567	458995470	382791400	506008020
Solanum lycopersicum PI303721 The Dutchman	36105448	30011371	55869578	121647224	57091810	217449920	68174313	44472614	51014231	62911958	392037808	20002502	145659341	345378549	79268800	85957262	263555860	445030271	255790766	407756737	233646737	470374834	367517959	405098375	236890455	468982114	548712757	498533375	494513584	504682094	457595401	500663942	499273374	464645720	451352929	473773372	444286287	452770164	494539517	465168948	466878022	475274882	469982377	507696971	446834145	467475228	444785186	352920818	471095540
Solanum lycopersicum LA4451 Black Cherry	39334804	32681153	60956826	133649778	62367296	239306457	74085524	48409802	55505720	68743859	390212428	20126571	155131201	354876328	86839046	93748282	272899328	483321048	264786622	442680802	243817020	491471229	365641572	440008819	246838973	485012561	588951578	526179243	518122447	533810738	469194136	539873059	523503879	479286037	466015680	491737859	452804123	467815470	527267588	492146837	480061972	490716897	487286851	536519468	460366299	480834606	450845596	373598514	481149772
Solanum lycopersicum V710029 Anto	39930963	33179219	61943625	135923572	63453202	243863966	75264720	49327827	56616641	69805916	396588288	20147466	157135972	351503377	88213690	95791121	274567529	491366664	266252406	450192608	245942955	501501371	371246818	447232573	248788676	494869824	600938061	535353152	528513271	543695608	476677565	541991494	533696083	487962463	474382086	500447896	461025777	475983381	530714259	494091309	489100711	499450778	496167418	547253461	467078412	492416147	461041057	378681050	492635935
Solanum lycopersicum PC11029 Winter Tipe	39447941	32775605	61201530	134213131	62838407	242010204	74470136	48818450	56116958	69015458	396271465	20143786	155721046	350704026	87378320	95192765	272841414	491168001	264643934	449242237	244051262	502681546	371013843	446260018	247034171	494906404	602197352	536654097	528950349	544663769	477160949	542581831	534767522	489198809	474732818	501326217	461692411	476423076	530900940	494387424	489122823	499569513	495983244	547874393	467883398	492018565	460908083	377050156	492597570
Solanum lycopersicum PI093302 Chang Li	41538126	34518500	64274505	141256725	66289526	256166972	78026420	51647664	59548689	72484648	396233876	20231551	160648344	352045221	91738858	101448576	276678935	511489498	268232902	467970859	248569465	514923693	370964649	464687152	251385818	503053929	626823726	551188072	542110400	561351184	483267143	561001040	548774514	495464623	481510651	510002396	465614730	483368025	545275093	505348655	496343868	507728773	503922424	562609851	473521795	512630439	464779921	387073586	506666603
Solanum lycopersicum EA00892 Belmonte	39506845	32836304	61321701	134108841	62669974	239821246	74292056	48591490	55752702	69078441	396527042	20132322	154993468	350166775	87089596	94086075	271971219	481826010	263811466	441232748	243088607	495773004	371244929	438244111	246041293	489407797	590872996	528296231	521808991	535884406	473398420	535378578	528203808	483704177	469618080	495203900	457999387	471638621	523215125	487991441	484456376	494642356	490833160	539361009	463111538	515730713	457933100	372408055	504532127
Solanum lycopersicum EA01088 Tiffen Mennonite	36390609	30229090	56418994	122980764	57555543	219348931	68794307	44673628	51181306	63589827	395260878	20013853	147257216	347992093	80258353	86183466	266046142	451565308	258310811	413047518	235841397	476401125	370128139	410915211	239156206	474628560	554270471	504647781	500802566	510696183	463629099	506084130	504900391	471061396	457278933	480364339	449330876	458845237	500376835	470860476	471244152	481976165	476489127	515532660	452496462	470492291	449493502	356780855	474821129
Solanum lycopersicum PI203232 Wheatleys Frost Resistant	38410914	31908659	59588129	130483158	61058533	234363843	72570926	47410970	54427608	67193286	395322643	20099855	153021428	349423573	85013035	92127576	270733525	478081250	262627830	437560280	241706507	493604911	370152246	434556816	244612783	486873173	585449566	524976303	519199871	532799254	473105548	529457740	524092805	481807513	468178736	493808908	456363138	469714886	520590365	486335695	482651830	493425806	488142439	536374120	461998197	483432261	455794643	370757906	485935433
Solanum lycopersicum PI311117	37525963	31178828	58209120	127178260	59476802	227569659	70901756	46182122	52948931	65590941	395620527	20057465	150487475	349608806	82874220	89345878	268866546	465928939	260928080	426390284	239284124	485614869	370432054	423831275	242418379	481579739	571416558	516174507	511214738	523092788	467423228	519733212	515802004	477302929	463776696	487845811	453745965	465398709	512279949	479515851	477875201	486540919	483371794	526993762	458790316	479092137	453319286	364638801	479807814
Solanum lycopersicum LA1324	47188498	39227266	73259225	162851367	75862194	297644210	88728440	59279583	68383046	82553714	385002271	20523919	177477205	363911339	104682172	117066940	292706250	580333014	283343631	532659311	266711260	547327962	360917974	531238210	268616985	536148107	699431056	593114251	576244307	607183301	493439743	615219978	584658051	509418754	496042807	529695589	471159176	498179426	588726199	540528774	514192139	528758509	523845601	605972652	491325268	518414954	468574419	423921151	514035497
Solanum lycopersicum PI158760 Chih Mu Tao Se	38316714	31829283	59444040	130095429	60872937	233355638	72377477	47261843	54225647	67017055	396573438	20086136	152668879	349598098	84771593	91744997	270592421	476021940	262544757	435590453	241371479	493245003	371310655	432959643	244422787	487481389	583649504	524539987	518787373	531677046	472959571	528763608	523645999	482427599	469007390	493762059	457056150	470951616	519515447	485336591	482835792	492714054	489129329	535895823	462416670	483100096	456885095	369853414	485470671
Solanum lycopersicum LA0113	35888597	29793688	55657561	121013314	56523833	214140362	67806454	43860608	50112160	62642950	374281435	20065468	145961729	363408514	78851221	83875877	267504246	438349313	259925434	400847048	235733825	450241952	351503981	399816476	239474293	447806147	524623090	476970724	472187104	483968988	435478165	481462985	476097356	443032783	431763336	452283745	423918656	432786477	476774904	457366580	443521746	451180003	448400858	490057728	434302662	447635111	422879013	350412517	444999293
Solanum lycopersicum LYC1410 ES 58 Heinz	40726637	33851845	63167767	138876516	64926312	251134761	76797341	50579992	58125164	71178024	395022128	20193011	159521512	353187361	90016450	98770654	276696649	506493424	268192294	463909854	248470748	511270534	369994975	460287230	251201365	499515518	619260426	546143666	538606489	555952166	479949159	556668819	543942079	491475718	478506502	506522615	462304189	480303956	541868118	501706787	494758022	504488024	501358901	557420239	473091106	495085902	462206875	386231422	496000276
Solanum lycopersicum PI169588 Dolmalik	40220733	33430895	62389401	137070350	64206880	248269557	75912003	50077710	57631283	70328777	396539436	20199366	158105462	351497644	89021219	98121659	275934752	503726014	267435659	461286856	247276483	511751834	371292922	457231865	249992878	501199540	618168954	546689002	538657314	555899563	481812760	554491347	544922895	493668059	480202173	507855434	464747316	481479571	542271502	502831979	496415014	506233066	501966879	557532657	472477093	496111812	464529175	384757505	497488125
Solanum lycopersicum LYC2962	42241635	35108317	65559008	144420157	67532676	262217060	79681950	52647495	60607204	73860511	361443693	20318203	163954772	380397750	93505376	103213286	282303754	526153387	273581314	481875082	254059232	497509195	339792893	478246811	256823583	478864330	620102895	541057027	522680387	550865032	455348089	561605912	529761247	468548739	456242416	485054775	436275474	458670844	543701682	515187035	471732459	484404429	479623898	551319438	462139182	479076838	434951322	396476475	473683861
Solanum lycopersicum LYC2910	44827098	37267636	69643677	153920354	71868295	280205143	84287398	55914276	64410959	78491051	395787969	20369333	170292972	354890406	99361951	109934433	285015479	552106154	276058414	505551043	258383164	539792015	370586114	501207214	260659884	520555421	673277546	580478095	568393973	592471751	496890827	596161831	576153200	509526632	495452503	527795094	474315090	497910794	574264161	528108161	512669543	527676576	521734385	593179929	486283532	535460663	473483303	408433200	526748030
Solanum pimpinellifolium LYC2798	40570671	33726182	62925897	138385327	64859877	251226525	76578883	50523003	58188537	70959757	357258963	20246319	159283305	376426993	89928687	99191694	277997837	510340749	269475125	467200253	249125439	486486304	336183129	463779122	252199461	469367680	601044136	529897444	510496136	537666292	447485530	549690091	517570852	460227801	447934623	475565916	429463163	450146478	533212482	512711825	463125144	474917989	470066133	538092951	455494166	469806551	428263292	387651849	464813973
Solanum lycopersicum LYC2740	42593980	35395374	66138509	145830542	68120521	264698465	80319122	53070974	61081233	74534386	392673273	20390141	165212968	359948943	94368222	104038979	284337858	531410703	275494094	485972829	255230996	523720900	367751238	482100578	257938601	509347808	644222765	566902476	551374497	576837705	485845287	578024239	558120132	499868541	485926349	515679059	467313893	487429875	558635927	520279498	502225314	514177258	510236721	576075163	479979385	505116245	466590193	399723276	504256363
Solanum pimpinellifolium LA1584	47915156	39795583	74436556	165738951	77379929	303292520	90191890	60488620	69981730	84054811	368171830	20574642	179272974	380556571	106757449	120246642	294472168	589949257	285107529	541403304	268322614	540802452	345901857	540613340	270434958	525555795	698955867	592056518	567903316	604733122	481766021	617928439	577145700	498342115	485118748	519331717	457603096	488158151	587975061	550067579	501224115	517955353	512429480	603382359	486466863	509083933	454491219	428178769	502323823
Solanum pimpinellifolium LA1578	43299070	35991068	67191222	148393317	69333571	270219475	81628553	54102139	62315000	75725007	373103362	20504445	167658062	384072306	95928043	106359829	288284630	542781612	279228069	496943854	259463686	514954595	350449955	492706043	262344832	495549755	643663362	560351779	541418863	570729793	470742128	579929618	549084110	484440375	471743020	501715001	450920010	474060286	558713195	528016467	488294058	501163937	495925230	570888251	476024098	496230041	449617149	407212899	490498538
Solanum peruvianum LA1278	48414645	40260108	75445456	167797616	78532316	309198774	91406487	61755029	71530506	85259972	283907901	21764057	182739518	281996574	108534934	123150575	291956685	592689453	282646323	550676272	275185144	475674803	268101511	550259698	282214673	436727228	651152944	524579527	499035684	539577334	402034782	564013493	510492593	419270677	417110796	442696443	376092169	420336706	516183610	466911564	423797014	441264904	435321796	531138796	399811943	433038618	375048568	489087504	427804146
Solanum chmielewskii LA2663	36620541	30420896	56812346	123903064	58016511	221129887	69282214	45089147	51685899	64029158	266788150	20165004	148788628	265296178	80825232	87095691	297736314	474558070	289160102	419327315	240423558	385113436	252703171	417774616	244275321	366412163	485539777	416458184	402854925	425084298	346076232	436019704	408551464	357109168	352277829	370882791	329928089	354101844	414659035	386283884	359500634	370037331	366251583	422762504	346158325	365435569	328853649	357691897	361454141
Solanum chmielewskii LA2695	42789359	35568667	66348682	146445992	68534763	266805327	80677386	53389630	61523005	74817336	280522138	20449677	166222632	278743740	94853041	105018840	309739402	555327845	300215085	493274590	257691513	440809758	264969018	489865323	260778363	410929847	581456577	482297513	463158615	495006642	383467274	510688388	470776814	398232931	392337182	417589531	361616123	394695203	479407426	438746203	402594465	416640802	411868363	489616169	382731675	409824986	360235672	400578083	404777627
Solanum cheesmaniae LA0483	37171876	30887662	57639249	125888248	58845414	224910171	70230576	45722027	52376036	64921990	365702068	20095381	149925692	351308562	81922555	88263606	271606682	462363225	263634394	422820056	240286542	460321910	343962316	420948105	243920974	452595578	548075624	493111139	483490544	499790604	436981046	502886756	488131848	446577963	436356032	458012556	423669873	437800547	490529103	464166850	448670064	457089300	453744416	501343434	438849333	454260068	422781799	363444024	450173430
Solanum lycopersicum CGN15820	38258738	31784788	59368239	129912049	60798995	233166124	72306069	47291721	54295196	66919949	375568032	20139851	152866871	363972840	84592347	91821433	272724750	476955930	264605926	436149075	242418920	477270880	352466899	433669897	245658559	469654917	571781734	514835592	502255623	522017705	452446093	521070239	507632395	463649479	451690681	475613005	437682920	453213398	514484479	490736965	464455525	473798969	470695237	522848460	452627772	468832057	437090262	371091511	466484798
Solanum cheesmaniae LA1401	40355895	33532182	62650129	137729913	64499075	249274959	76238455	50154081	57723291	70670969	368371433	20242665	158751198	354694611	89600365	98203037	277820695	505974347	269436588	462417706	248270923	490683630	346176014	459448701	251280871	476248086	600855541	529242271	515638405	537448188	456045716	542344063	521809285	468400210	455576672	483003218	438612797	457866670	524579031	492482858	469626663	481465552	477138674	538423335	457574152	477560486	437351060	385039301	472200825
Solanum neorickii LA2133	45407797	37736909	70482036	156347674	73230297	287487082	85612930	57066741	65949917	79558519	290579550	20644461	173637697	288424855	101221238	113375317	316061616	592718241	306083186	527242623	265743977	469573997	274267168	522864623	268557473	435027951	628676934	515377215	493008264	529217697	403718626	547145530	502296735	420031367	412995464	441699348	379067266	416030492	509964321	464866619	424413182	440612498	434605226	523036549	402398613	433342193	377495047	419106230	427236521
Solanum neorickii LA0735	37204762	30921026	57676800	125991753	59120442	226190068	70339855	45953262	52783289	65035997	266127953	20266142	150291505	265073879	82227367	89355274	298865130	484929152	290049681	428398860	241842018	391194436	252165903	426388451	245712440	370175940	496951551	423252202	408685765	432316003	348796026	444539704	415207437	360320147	355246752	374823913	331806029	357376089	421370966	391441033	363372519	374064344	369580951	429432109	348679635	374152075	330876622	362041803	367976036
Solanum arcanum LA2157	44205879	36757601	68462642	151405875	70684488	276064030	83175377	55274248	63699725	77104954	286731125	20607614	170187658	284271827	97631251	108660185	402999139	833830719	388479455	506758063	263004510	451803049	270525703	501980761	265583032	421625610	600177338	495311819	475471497	508962899	392087577	526906602	483703273	407053915	402636532	427440436	369604912	404811680	492783640	449530902	412675529	426971957	421659658	502972963	390748339	421681573	368006972	415008099	415414144
Solanum arcanum LA2172	52333506	43540758	81537130	182368818	85389582	339557300	98502533	67244095	78105228	92137554	299089482	20971431	191439241	297146075	117523499	135442624	327952084	669049931	317183685	597530201	281471324	519081063	281833325	590947982	283289710	472713580	721357428	573567766	543902115	590855844	432434849	615014576	557429057	452171773	444078396	478905150	402621404	447873647	564128701	507323710	457555557	477516398	470211276	581095905	429697160	474187940	400878432	456094094	465350222
Solanum peruvianum LA1954	45109227	37497102	70095950	155228833	72656927	284077092	85116954	56624202	65422304	79058015	275096461	21391511	174160585	273121270	100425586	112167226	284145606	559259301	274939817	520875334	267584063	450447043	259785278	520451435	274577580	417415619	607061887	495355994	473586492	509175199	385770372	532251938	483223135	401794135	400174389	423063298	361784359	403308580	490204037	445758187	406129419	421981623	416143318	502759602	384311902	428050527	360828223	468919132	416259821
Solanum huaylasense LA1983	48009388	39894418	74626854	165931422	77718536	305787653	90564330	60598819	70181212	84239643	293654645	21363912	182531049	291883851	107184306	120967946	306389363	606983916	296353598	555206625	277373683	485369274	277143047	553577258	283725110	448620266	656900817	533167716	508999187	548125272	413094558	571999010	519930285	430528050	426305805	453689829	386856835	429942229	526742792	478369000	434791602	452383290	445530169	541430832	411690147	461760462	385615139	465028277	447651892
Solanum huaylasense LA1365	46058912	38290744	71558304	158600714	73925450	289828434	86951112	57814177	66647095	80579285	287551155	21883521	178908455	285731819	102036077	113940446	297791237	572665898	288332850	531809746	277262971	463853455	271702917	532124967	285027959	430287062	621870587	508376092	486629639	523005800	397455825	546363234	495691957	413246943	413374119	435138324	373644751	416006631	504262961	458845483	419285266	434622166	428960574	516057174	396031668	426241257	372727496	502175301	420438247
Solanum chilense CGN15532	49864128	41475502	77427129	172439308	80530602	318610326	93865741	63266230	73204541	87210797	293510630	22024348	188482237	291562494	110652445	126043903	303564988	617741776	293562636	573749658	285303529	494693277	276913922	572279687	292291711	453435929	678603246	544742575	519117286	561780675	415911943	588878631	530630725	433673113	433138620	458823382	389012407	436024427	539268034	486019337	441118657	458430930	451883346	552207361	413863439	457772693	388273616	519899267	448085827
Solanum chilense CGN15530	44939777	37351490	69800937	154663863	72191244	282438347	84833240	56252796	64849593	78670673	278336300	21446440	174676325	276623894	99851001	110870103	288374429	557886084	279214499	522883669	275881793	450041475	262910429	520100630	278716068	417583288	604538445	494463967	473197212	508464529	386548982	534047040	481727828	402142191	405628372	423382650	363059441	408433718	489856701	445691877	406818320	422353941	416987620	502404297	384915702	414677781	361936740	481643110	408748408
Solanum habrochaites CGN15791 F glabratum	43077314	35796976	66910335	147803124	69012915	268403750	81269062	53712856	61853619	75441280	254560769	19891603	167303810	252587323	95692906	105375639	259311900	517837856	250863719	605393067	405601755	419186352	240511128	493199083	264793930	388084932	565058456	461032243	440937192	474291813	358702033	491616630	448845213	373682596	368807193	393689334	336183367	371399966	456654278	414817732	377896529	392859775	387869061	468150723	356586368	385194683	334398186	387337427	379681724
Solanum habrochaites PI134418 F glabratum	45014976	37418624	69915713	154981507	72356746	283157856	84944808	56392595	65037786	78852221	265212372	20315491	174450556	263391904	100160501	111244404	270693679	547538878	261910730	583851859	349814793	441672464	250476995	521715514	277601659	407151264	598461771	485856000	464126903	500198202	375653433	519028200	472899149	391717679	386670544	413130337	351687392	389331868	481123880	435955431	396373584	412190516	406810931	493147688	373441193	404014474	349911109	407757783	398328366
Solanum habrochaites CGN15792 F glabratum	42252028	35124552	65568260	144801103	67629083	262527975	79745754	52764292	60761387	73949667	263181272	20080033	165921585	260679141	93776834	103558811	262459565	511955938	253878172	588592575	393445480	421844352	248571775	487354991	266835697	392378972	560087023	460910902	441957354	473473918	363595837	489833793	449954430	377959552	372877409	396960694	342107514	375245403	457439229	417515968	382581117	396367618	390953698	467816615	361876193	389621176	340515789	386998917	384143092
Solanum habrochaites LA1718 F glabratum	46170934	38390228	71639940	159177651	74163411	291158669	87053705	57935250	66807192	80750817	277918643	21054591	179469191	276291357	102528688	114298074	285206969	567373273	275897787	592040758	348238454	458741903	262482124	538223846	288159108	422749329	619130882	502794162	480622075	517813179	389835460	538365341	489582076	406131758	402465511	428177990	365474299	404915701	498756065	452077179	411639662	427480036	421825922	510604875	387593647	418844600	363817921	441223997	412895152
Solanum habrochaites LA1777	47208091	39195400	73223782	162989400	76313588	298428294	88957173	59555915	69013731	82839586	266480920	20334614	178960207	264488655	105374615	118789732	271984082	564080577	263185459	586200537	333858687	454371960	251646772	541023711	278341419	426015151	622061725	500001029	475862658	514718978	382280830	535346304	485528277	399560256	393827757	421958578	357019577	396864197	491905455	445107540	403084764	420337255	414533874	507047161	379894974	411010811	354240200	413269656	404658309
Solanum habrochaites LA0407	43515339	36194487	67485355	149352928	69742017	272139474	81955108	54552879	62907579	76055321	256909344	20006630	168794995	255078743	96491350	107435479	262001418	526758560	253348932	600543404	389058951	427672732	242666376	500908537	267844487	393646151	576401070	468230089	447424654	481974998	362881163	500054805	456228592	378069525	373237443	398705444	339773719	375575224	464567863	421313063	383390213	398231408	392351188	475103754	360383461	389711182	338077130	392077352	384411988
Solanum habrochaites LYC4	38718876	32170064	60066764	131500838	61198740	234036246	73004814	47646460	54500062	67590101	242762865	19642387	154821812	241115793	85130466	91651960	247561197	452259496	239762883	675158829	405529278	373800969	229787934	435327780	253764808	351465672	489034166	407369565	391987999	418405420	326505574	431813863	398288123	338258222	334904600	354336844	308972371	336462401	405404698	371856460	342854136	354048823	350094923	413321250	324690973	347017703	307054338	352668048	342825646
Solanum spp LA1272	43839803	36443389	68043914	150563085	70401951	274617046	82802945	55049397	63522912	76744357	276156155	21677706	171790764	274346497	97349785	108703360	286249234	546715461	277190424	509650952	268363502	443674847	261044053	508683643	274555771	412264980	591378072	485989118	465480920	499260146	382098824	522002145	474212780	397240211	398105480	417637490	359317428	400774961	481712971	439720939	401928761	416853331	411214868	492827752	380695926	409562290	358595473	488624842	403983953
Solanum pennellii LA0716	41172733	34197870	63880879	140590048	65660208	253290969	77750177	51191841	58868529	72010755	258101807	20091159	164564016	257108273	91030304	99947119	264202308	495226597	256401237	477645514	267070229	406855979	244693525	723238520	403171696	387139747	536428849	443206255	425130102	455130102	351352216	471081948	432540718	364710925	360910361	382628882	331544975	363025856	439723027	402202877	369241154	381976611	377510304	449711602	349925151	374778727	329538024	385221015	369998804
Solanum huaylasense LA1364	46814553	38915141	72648983	161283543	75477877	295967616	88226265	59047932	68321654	81961446	285075415	21557640	179206570	283246831	104045903	117442146	295686290	582640303	286185832	539966674	275164659	469667499	269291492	538921659	282087538	433348202	632845790	514192429	491128186	528824062	399092453	554635865	501691051	415657334	415625421	438030960	374178454	418620063	508504161	461867011	420463101	436983151	430517053	521682023	397393717	447326440	373281122	490045506	433103608
Solanum lycopersicum TR00018 Large Red Cherry	38257875	31810667	59304561	129874537	60621786	232434019	72143842	47325273	54245108	66793185	396493778	20161044	152704497	350783379	84297728	91581188	272013634	472293563	263855922	433782797	243925177	490442824	371212605	430255394	245896639	485451576	579732414	520518031	514153097	527934574	468235592	525110027	519596091	478716289	465617635	489635099	454895450	466467212	516572514	482498446	480677587	488859704	485599720	530873138	458582045	478802633	454223552	370345834	481044832
Solanum lycopersicum EA00940 Porter	39925384	33206872	61919771	136046158	63474578	244674855	75211217	49535303	56872485	69758970	395174194	20161149	157031759	350704702	88161045	96324171	274382630	493395034	266037478	452298558	246053373	503912091	370090957	448568554	248707324	493391727	604083477	535952393	528726757	544721472	476789418	543405242	533844431	485921952	472899484	499590072	459005247	474509126	531667474	494461546	488726892	499586494	495332165	547049761	465077885	489532084	458465042	378597976	491482920
Solanum lycopersicum TR00019 Bloody Butcher	38912001	32338798	60377245	132320822	61748041	236766324	73391437	48114832	55179421	68029666	395251088	20103392	154196441	350661664	85903591	93193288	271796123	478630184	263689323	438590142	242845485	493721555	370127161	435653232	245725596	487460516	586671895	524973499	518452815	532848678	471301710	530207828	523582294	480696596	467580511	492483617	455818120	468776546	520740182	485889134	481994042	492122674	488129187	535810489	460814235	482059058	454892702	371152583	483800500
Solanum lycopersicum EA01019 Brandywine	38353761	31862382	59536830	130233593	60942125	233349968	72459052	47395770	54403827	67101458	395626640	20090302	152575008	349456861	84773697	91969325	270316842	474079749	262239579	434090426	240978384	490492186	370476237	431333803	243998085	486272321	581960502	522726890	516789578	529917157	471951110	527424094	522032213	480252483	466885863	491543211	455432816	468818269	517614053	484211788	481446492	492671477	487410172	533558134	460615661	485091283	455478840	368999129	487712401
Solanum lycopersicum TR00020 Dixie Golden Giant	42378199	35222659	65830904	145017433	67882932	262789150	79831273	52811292	60877020	74275941	396952595	20280915	163496527	353262386	94137151	103784358	279381947	525026087	270716020	480558007	251738290	524639996	371611379	476472078	254313910	511848821	642371367	562666211	552442361	572021020	490230029	573742858	560100460	503099815	488683060	518124773	470690068	491504793	556015550	514376067	504264387	516783953	512002132	574703226	480008315	523604458	470356527	394686795	516518995
Solanum lycopersicum EA01037 Giant Belgium	50677252	42141088	78659387	175755928	82160261	326889418	95263939	64310465	74422912	88705806	396803591	20622535	186721251	359220555	112876593	128660923	297923586	631918021	288174073	578801116	274312246	590793142	371518687	572412121	275838220	557740143	774094027	642963431	622893705	659144082	522711231	668375002	633330685	540985510	525710944	565359247	494651071	529394687	633450733	572780413	546189741	564305086	557437404	656141477	512168605	550051223	493593724	447300494	548220823
Solanum lycopersicum TR00021 Kentucky Beefsteak	39574536	32877384	61443288	134844705	63177842	243145366	74769018	49184281	56601938	69322099	394107968	20149080	156163034	352508364	87790918	96194133	273618811	494040563	265329213	452257100	244820924	503066385	369089516	448886800	247726842	495569995	604641080	541601751	530437547	549285964	477596024	547414546	536193823	488880627	474597257	501793076	460652702	476677947	531963595	499412289	489783758	501006128	496735271	550986736	468213233	490746438	460729438	379394351	492685918
Solanum lycopersicum TR00022 Marmande	46472829	38589957	72209655	160349248	74910847	292254810	87479962	58486440	67601529	81557767	396498541	20413067	174569699	355047741	103512069	115870030	287305447	568188308	278269995	521547551	261727083	551126022	371267345	521019272	263622913	543991858	694543295	593871890	579288979	606215428	502366966	610521088	587474692	517587771	503409755	536824369	479587826	505781062	584938644	536488993	519352379	534300955	529853659	606628487	491372313	524020808	477083459	415835868	521987843
Solanum lycopersicum TR00023 Thessaloniki	38342699	31846300	59514946	130280268	60955101	233554158	72435806	47391542	54402334	67110644	396540189	20090738	152659473	349729132	84851390	92065504	270566091	475631701	262473130	435597848	241394782	492677476	371232131	432636264	244315638	487789719	584280736	524828206	520297190	532527114	471904027	528973113	524094715	482028419	468734395	494488627	456800110	470072500	519649314	485579333	483563965	492174627	489391948	535509776	462476755	482958602	456835054	369806059	484482310
Solanum lycopersicum EA01640 Watermelon beefsteak	37723404	31340867	58548465	127804026	59712102	227726746	71140578	46357278	53105467	65944818	392745301	20052028	150571497	350490251	83149627	89397196	268557945	462242942	260648839	423148603	238846858	480670379	367902410	420919346	242055939	476969668	565614744	513785178	505349718	520574397	463846114	517663694	510037489	471510868	458108342	481812915	448643747	459683216	505419201	477552658	472287664	482781123	478646495	522772423	452802649	483860280	448282875	362056028	482202157
Solanum lycopersicum LA4133	36060994	29959836	55924799	121836086	56908697	216201129	68137148	44260312	50625254	62981063	393289323	19983949	146293215	348652617	79358799	85039934	265607413	442880879	257885413	405859564	235316562	468293374	368369083	404005578	238654998	468713652	544267091	496946809	493164411	503675474	456454094	498286095	497043637	463766383	451499567	473316148	445360327	452162775	492920538	465064919	465105187	473181682	469582673	506179673	447795699	465660167	443939625	352983567	466988781
Solanum lycopersicum LA1421	38084252	31639889	59114981	129382379	60523253	231715195	72027858	47130090	54103601	66662872	390195224	20230175	152798804	367107645	84256103	91500540	275252548	475875628	267072632	435324325	244218255	486016289	365717596	432889361	247840217	481314143	576463735	519783877	511237362	525036661	464849766	527112256	516703149	475154022	461746662	486192064	451012880	463634057	519929806	489591632	475977027	485169981	481424669	530888100	462838178	478845754	450156094	372370436	477482691
Solanum galapagense LA1044	46113188	38312054	71646069	158990036	74230887	289566580	86782645	58010860	67006084	80873117	374417803	20450747	174007135	358903895	102564755	114694383	289721374	565867802	280718284	519498115	263451649	531112806	351615730	519198780	265288633	520445889	674829030	575956452	557271531	587631581	479339179	597378459	565584020	494488730	482479393	513613126	457351806	484918592	568560254	526481556	496989786	512269645	507591071	586738006	477686728	503812001	454482646	415608437	498052271
Solanum lycopersicum LA1479	38920612	32327153	60440963	132458345	61986661	237872934	73564945	48162180	55356786	68176647	361752408	20215196	154927037	372923618	86272176	93806168	275327571	485772782	267101159	444624126	245244322	472653392	340244616	442061797	248501366	462133574	573088844	512009735	497079639	519300529	443510552	523499539	502949463	454765298	442708073	467820016	427513386	444748772	510702285	491049160	455717210	466791404	462681288	521261205	449939675	462818225	426239375	376096571	457878763
Solanum pimpinelifolium CGN14498 raw	29033334	24126030	44936307	96039769	44802922	165741424	55045007	34751792	39267601	50370671	347295020	19678076	126083864	357461349	62804123	64363852	244963020	347100833	239212161	317443946	212538340	375670894	327596368	319412176	217193074	377427986	411301916	395479796	388770953	397295385	371778896	397524248	390365665	375160652	365306102	379558525	367121471	365414857	399317847	398494177	375963557	379118513	378324990	398856778	377744631	377143157	366746794	294850587	376291732
Bos taurus	49181823	41048508	77983639	173245473	81248786	314780017	90354081	67328828	78880144	89012198	160009340	8885714	141336219	158540248	113788785	137557986	161708714	463680962	156580802	430594145	162794392	354995604	150585000	424027346	160486380	301849128	548225591	394799746	363673880	411066975	262854715	436351916	376778987	278776142	272193590	302427904	237617179	275438073	377520679	325003942	282973976	300779960	295241226	396412925	257141143	293177787	235809085	280859455	287163948
Canis familiaris	50051681	41740570	79516029	177086800	82976658	322514643	92293618	68853225	80764253	90754617	163881445	8989127	144594061	162359450	116475961	141130729	165619088	475832834	160360410	441931707	166775049	363938218	154210047	435345150	164365450	310072902	562243723	405147496	373182792	421736348	269765839	447620471	386553270	286253924	279423469	310476972	243866102	282800719	387209805	333491869	290289829	308645653	302960060	406889307	264071249	300704537	241939998	288206335	294522861
Equus caballus	51065201	42583250	80734653	179545503	84617969	329124136	93700564	69921490	82098048	91994178	165787036	9246619	146490086	164237681	117769574	144137879	167578877	486197268	162208926	451158790	168681158	371800140	155980636	444357011	166311934	315228819	576536933	413628579	380499645	430646307	274041847	457590543	394402727	290902719	283895905	315787043	247469732	287380648	394821300	339489956	295151895	313978313	308080717	414972189	268245210	306088305	245685291	293032542	299746797
Gorilla gorilla	52038289	43420319	82931158	184915342	86488176	337072756	96136552	71253632	83365215	94512652	170993557	9397854	150785289	169559523	121062479	145108081	172813033	497388739	167316233	461836273	173995147	380049730	160885184	454704594	171520119	323005918	589083301	424543575	389952999	441297835	281064169	468131959	406922622	298263116	291152176	323742559	254350761	294629874	404682124	348037141	302862524	321984739	316069137	425098974	274944166	313695265	252673920	300855932	309558817
Homo sapiens	53081763	44287110	84638858	188986133	88368217	345243344	98192257	72902256	85370856	96452674	174813659	9615708	154110352	173371678	123662790	148787139	176670502	510096269	171037363	473536370	177879766	389490233	164466001	466207491	175350598	330869588	604609971	435597077	399691014	452533931	287761999	480061400	418038202	305463772	298157585	331624869	260427710	301735217	414788891	356563622	310158631	329815821	323702470	435775742	281521498	321277199	258805662	308158338	317758973
Macaca fascicularis	52961778	44187539	84280231	188214055	88046706	343908954	97793691	72570243	84957166	96051550	174167001	9574826	153520723	172657978	123045308	148131215	176019526	508080821	170406475	471674895	177236526	387871867	163851416	464354606	174714459	329474013	602046552	432842071	397979804	450510500	286576847	478172811	413805163	304112155	296884146	330200219	259112232	300416288	413173140	355118400	308940465	328456822	322395646	434007506	280308986	319944142	257293396	306726278	314500123
Macaca mulatta	52763606	44021655	83953702	187441479	87682702	342341884	97415183	72268369	84584559	95677292	173456140	9531257	152897346	171949104	122542575	147436615	175305208	505655964	169716219	469451828	176510619	386066951	163184615	462164386	173996038	327995273	599122200	430831583	396153575	448405840	285317245	475919073	411888404	302764109	295572422	328717498	257996403	299088509	411269686	353508223	307557604	326974441	320952615	431988535	279078532	318512154	256173021	305371303	313094755
Mus musculus	49007423	40960634	77392570	172736212	81383285	316794782	89676147	67391280	78979285	88731355	159243993	9009719	140781095	157784548	113813197	138545544	160959415	469850077	155799875	435680322	162021089	359399999	149912433	428851762	159864901	302816900	557257083	398461354	366382933	415089904	263432693	441346077	379919005	279667316	272872404	303792934	237778865	276249000	380810530	326963059	284169002	302217596	296281617	399844243	257741843	294134913	236179908	281688784	288229882
Pan troglodytes	52946893	44168765	84410793	188434606	88109683	344152793	97916964	72608279	84983800	96199550	174343798	9577586	153689896	172879923	123313820	148069371	176190374	508355162	170573110	471974128	177416343	388143790	164021391	464646639	174880254	329837873	602359694	433828664	398365434	450957676	286914905	478431767	415860005	304519112	297246798	330591464	259596085	300809631	413435910	355442641	309216204	328791686	322718589	434354282	280660176	320287262	257907978	307166243	316168031
Rattus norvegicus	49710167	41533489	78233348	174709978	82653226	322507600	90818386	68421944	80317349	89682488	161085927	9145673	142434319	159606561	114990343	141524779	162848432	479159721	157591264	444052962	163904568	366114486	151621766	437254462	161771907	308044440	569827318	406247886	373208511	423198677	267685475	450366038	387097671	284350432	277371754	308996653	241429059	280848750	387689737	332631604	288785961	307294141	301182751	407350940	261989431	299141328	239844411	286309509	293069794
Aspergillus fumigatus uid14003	683730	578164	951455	2038491	1099439	4165130	1133886	1030563	1285318	1080835	1841542	157521	1671721	1816627	1362469	2302025	1868169	6162441	1798024	5652814	1865230	4706008	1733704	5556776	1857008	3770939	7566984	5164661	4678734	5372909	3253179	5805460	4894206	3474769	3382449	3793804	2898611	3429202	4880410	4132346	3542207	3782665	3675991	5111504	3211980	3714173	2921672	3506403	3628134
Aspergillus nidulans FGSC A4 uid13961	660189	559497	913543	1948909	1071960	4078524	1094876	999739	1248932	1040946	1762368	151780	1606665	1738189	1308245	2266572	1788028	6014819	1720024	5515554	1785617	4603213	1659272	5425672	1780525	3663318	7439603	5044579	4560757	5249027	3148276	5682935	4775610	3368438	3275500	3684688	2802523	3322877	4748147	4012506	3427505	3669990	3564763	4983375	3114416	3605488	2826995	3400757	3522881
Aspergillus niger CBS 513 88 uid19263	870921	741128	1204908	2559707	1415443	5083677	1438175	1333729	1667271	1378525	2287057	199668	2089165	2250514	1730778	2894844	2319553	7512628	2232778	6910562	2316415	5781681	2154439	6806309	2303952	4678950	9169304	6316331	5733596	6552648	4034672	7078754	5989458	4309308	4194658	4688726	3607252	4254447	5956622	5081186	4368186	4665784	4532489	6253592	3995254	4586079	3631994	4328680	4482429
Aspergillus oryzae RIB40 uid28175	1046934	884511	1454122	3044463	1640548	6001584	1715530	1449324	1764775	1646547	2803175	218175	2529878	2768368	2057848	3095945	2837352	8846938	2738361	8152429	2843898	6766222	2643743	8016952	2823348	5536073	10790933	7467300	6801217	7773656	4793593	8362961	7084645	5110834	4977370	5564611	4302492	5047136	7063996	6022386	5197460	5537912	5394219	7411375	4733596	5428271	4315812	5154027	5303655
Candida albicans uid14005	105507	89912	151440	274280	143764	399324	161819	113380	125829	166038	259250	19038	233119	256674	191622	183005	261649	527541	255582	503236	263869	428479	246680	495590	259102	393371	590112	471514	448380	487522	357450	505685	456870	372367	366771	393852	335604	368720	460232	414075	376570	392948	389718	475996	351123	389275	332397	376497	380144
Candida dubliniensis CD36 uid38659	1463528	1235312	2136359	3941873	2025155	5787534	2276616	1581350	1755883	2346203	3724422	219898	3330657	3691096	2731002	2599909	3756451	7662160	3667923	7300352	3776599	6221045	3542557	7191435	3710403	5708653	8593777	6852736	6514328	7091769	5175082	7362347	6636593	5388109	5315786	5706626	4843402	5344865	6692114	6010980	5462399	5696817	5649737	6912685	5075683	5643302	4796228	5457219	5509644
Candida glabrata CBS138 uid12376	778590	656670	1133115	2242776	1123472	3704303	1265191	905138	1024225	1254841	2124882	130756	1889532	2106957	1509674	1625146	2147138	5147243	2088479	4834022	2157845	4032611	2011549	4749648	2123094	3545547	5970628	4479291	4191790	4667831	3161353	4899488	4302601	3316366	3260257	3560562	2914226	3283666	4346347	3799486	3386260	3555533	3507809	4505011	3097923	3494914	2892359	3368540	3413653
Cryptococcus gattii WM276	555956	474036	760837	1617092	887367	3137242	897190	764062	948743	868397	1458432	130209	1330537	1437872	1098268	1637905	1478250	4639585	1424969	4285327	1479861	3575671	1375739	4213146	1469967	2924258	5590322	3908990	3563239	4053323	2531372	4357482	3709990	2700173	2629578	2934543	2270526	2667425	3703568	3171870	2736574	2916549	2844790	3886293	2500464	2874337	2277219	2714480	2806084
Cryptococcus neoformans var JEC21 uid10698	549367	469614	749928	1604768	885501	3141346	889164	773045	965883	859283	1441044	130729	1316129	1419896	1090900	1675371	1463898	4653847	1410287	4288814	1462214	3586559	1358488	4222479	1451911	2921864	5622379	3919889	3564886	4062900	2526258	4370327	3717885	2696984	2625766	2932271	2261032	2662648	3707729	3168547	2728223	2913510	2837546	3891211	2496092	2874481	2270844	2707239	2802183
Kluyveromyces lactis NRRL Y-1140 uid12377	627493	529807	892145	1793958	910013	3073432	1006093	706165	812145	992295	1704088	114150	1512388	1691850	1202631	1310337	1721990	4332413	1672543	4053437	1731067	3351490	1611726	3981086	1706249	2924865	5075747	3748815	3498197	3912800	2597019	4126372	3597165	2732802	2683964	2944531	2382404	2706053	3632573	3151116	2793676	2937159	2896585	3767118	2542665	2899057	2365149	2776541	2824026
Neurospora crassa uid132	1189861	1005270	1636358	3313366	1836549	6099692	1916310	1767505	2174223	1843550	2962829	234925	2710510	2912708	2257479	3643635	3002882	8818159	2899754	8162220	3001259	6911513	2797659	8060317	2978135	5735239	10591813	7514001	6865650	7761220	4978160	8331621	7147848	5299273	5164197	5714286	4495309	5234110	7093130	6139894	5334016	5679263	5538160	7443733	4941813	5592053	4512983	5316127	5470169
Saccharomyces cerevisiae uid128	786896	663734	1133737	2185059	1118387	3571513	1265529	891293	1006421	1250587	2065915	129837	1846286	2049277	1496110	1570933	2086800	4910014	2031275	4618568	2098266	3870640	1958876	4546807	2066876	3426952	5691472	4297427	4030723	4471303	3058245	4691864	4129704	3208132	3152883	3435133	2823823	3176849	4160977	3654139	3262355	3424741	3380381	4322081	2999761	3376385	2801025	3253219	3297762
Schizosaccharomyces pombe uid127	956381	801884	1396564	2642207	1344603	4139846	1528113	1067634	1182168	1531806	2497723	136604	2223940	2478456	1809893	1807649	2521034	5611594	2457919	5300203	2535529	4461067	2368867	5225426	2494412	4005773	6455660	4957898	4668290	5149134	3594987	5385565	4772934	3758242	3700958	4012575	3337623	3724925	4810426	4251937	3817341	4000054	3962303	4987957	3526100	3948614	3308138	3821504	3854479
Yarrowia lipolytica CLIB122 uid12414	613842	520453	827109	1713098	958819	3289278	964119	872974	1068904	936302	1537439	131889	1409341	1515281	1153313	1841581	1560458	4813731	1504925	4435825	1559162	3744297	1452591	4371872	1551407	3037547	5840279	4056205	3693709	4214620	2621122	4535854	3855861	2794521	2723978	3036496	2358616	2759332	3839054	3277512	2837688	3019725	2938583	4017413	2590782	2969348	2365360	2814522	2903185
Zygosaccharomyces rouxii CBS 732 uid39573	561146	474963	814215	1620287	826180	2775272	909978	637209	735234	898720	1535151	108925	1367894	1523524	1098180	1188758	1552283	3919967	1507362	3666372	1560653	3034891	1452885	3602924	1536740	2646231	4585903	3387170	3162478	3531399	2348782	3725864	3248266	2471522	2426111	2665389	2154392	2448063	3273553	2850374	2523259	2654917	2618115	3407479	2296530	2621875	2137881	2508165	2552590
K-mer size: 21	Arabidopsis lyrata	Arabidopsis thaliana TAIR10	Citrus sinensis	Glycine max	Malus domestica	Nicotiana benthamiana Niben v0.4.4	Nicotiana tabacum tobacco	Oryza brachyantha	Oryza sativa v5.00	Populus trichocarpa	Solanum lycopersicum vc Heinz v2.40	Solanum peruvianum	Solanum tuberosum DM v3	Solanum pimpinellifolium	Vitis vinifera	Zea mays	Solanum arcanum LA2157 denovo fasta CLC	Solanum arcanum LA2157 raw	Solanum arcanum LA2157 denovo fasta APLG	Solanum habrochaites LYC4 raw	Solanum habrochaites LYC4 denovo fasta APLG	Solanum lycopersicum cv Heinz raw	Solanum lycopersicum cv Heinz denovo APLG	Solanum pennellii LA0716 raw	Solanum pennellii LA0716 denovo APLG	Solanum lycopersicum LA2706 Moneymaker	Solanum lycopersicum LA2838A Alisa Craig	Solanum lycopersicum PI406760 Gardeners delight	Solanum lycopersicum LA1090 Rutgers	Solanum lycopersicum EA00325 Galina	Solanum lycopersicum EA00488 Taxi	Solanum lycopersicum EA00375 Katinka Cherry	Solanum lycopersicum EA00371 John's big orange	Solanum lycopersicum LA2463 Allround	Solanum lycopersicum LYC1969 Sonata	Solanum lycopersicum LYC3897 Cross Country	Solanum lycopersicum LYC3476 Iidi	Solanum lycopersicum TR00003 Momatero	Solanum lycopersicum LYC11 Rote Beere	Solanum lycopersicum LYC3340	Solanum lycopersicum EA01155 Dana	Solanum lycopersicum EA01049 Large Pink	Solanum lycopersicum LYC3153	Solanum lycopersicum EA03222	Solanum lycopersicum PI129097	Solanum lycopersicum PI272654	Solanum lycopersicum EA00990 Jersey devil	Solanum corneliomuelleri LA0118	Solanum lycopersicum EA00157 Polish Joe
Arabidopsis lyrata	42651144	17916765	866632	1872032	692299	2126594	696569	418090	478802	1079945	1317742	76422	1209799	1261250	1250862	607733	1370474	3446258	1331420	3164040	1370241	2306256	1212367	3085656	1318958	2354836	3790487	2688312	2597693	2859740	2093330	2925401	2591164	2206363	2202140	2348901	1968072	2204916	2767985	2402960	2059456	2256597	2293052	2925057	2020379	2203789	1834491	2315134	2120496
Arabidopsis thaliana TAIR10	17916765	36676538	620845	1333574	530543	1565921	507588	306266	361695	751936	1024717	82063	885351	925186	882308	467542	996105	2503692	960116	2295378	989228	1681805	885797	2238308	956760	1694925	2966476	1954312	1882799	2079873	1498618	2131850	1885772	1580590	1576682	1685282	1407646	1575166	2011209	1739680	1499122	1630636	1654227	2120401	1454053	1600764	1324859	1663445	1542797
Citrus sinensis	866632	620845	49690523	3816859	1348893	4087542	1282688	731936	800260	2302150	2571331	118177	2270621	2461785	2728254	1045102	2664967	6493736	2573813	5970930	2662330	4331983	2343895	5820248	2544771	4493625	7099088	5109006	4933736	5434683	3996797	5537606	4922799	4201015	4198366	4470422	3751623	4195742	5262852	4568955	3899206	4291067	4374917	5575589	3850793	4193165	3495144	4408533	4024763
Glycine max	1872032	1333574	3816859	146333193	2754451	10919371	3030539	1856163	1953590	5175253	6835225	177209	5811376	6495216	6193007	2676289	6994133	18242590	6741990	16701591	7056502	11704424	6085935	16218901	6659371	12130193	20219422	14015896	13490798	15050804	10557189	15333250	13449795	11142286	11150597	11955809	9827509	11101998	14456887	12335180	10359976	11512959	11757284	15464059	10154668	11197005	9174410	11880101	10708289
Malus domestica	692299	530543	1348893	2754451	44421343	3201202	984147	593214	702517	1626719	1876111	120314	1715769	1802820	1988754	943196	1943694	5018012	1873968	4606272	1944819	3337147	1720263	4491898	1875057	3370718	5483398	3905797	3762629	4150788	2983041	4257860	3766754	3151756	3141305	3362903	2793253	3143203	4014261	3468797	2980769	3248601	3286364	4236797	2898357	3179875	2633196	3297533	3065722
Nicotiana benthamiana Niben v0.4.4	2126594	1565921	4087542	10919371	3201202	332201913	66787532	2148004	2404554	5296290	15037168	2758921	15418399	14544087	6617053	3789918	15283553	34953663	14682486	32287776	15222524	24168644	13846677	31699102	14877337	23906342	37659934	27701183	26876645	29334770	21535582	30037501	26905071	22577574	22563733	24003781	20297076	22506395	28859898	25133376	22187270	23600878	23739874	29788522	21205500	23014711	19609401	24163064	22457285
Nicotiana tabacum tobacco	696569	507588	1282688	3030539	984147	66787532	117026870	647777	738215	1647411	5366921	1386765	6063121	5223447	1971906	1046617	5465917	9959210	5343833	9302145	5465408	7491335	5082666	9188151	5400442	7407618	10256474	8126195	7953909	8468752	6827542	8606939	7960722	7065989	7049780	7365992	6560139	7045274	8393272	7576433	6880715	7239071	7280047	8644029	6753599	7129874	6374665	7567073	6995060
Oryza brachyantha	418090	306266	731936	1856163	593214	2148004	647777	41865343	10346614	973276	1308134	51496	1133567	1231296	1143215	2252569	1336634	3476550	1286616	3183292	1342687	2285002	1175424	3100075	1285586	2310290	3859309	2685193	2573780	2867142	2017604	2937874	2584859	2133676	2129486	2282747	1883034	2125615	2758204	2359419	1998354	2203447	2238041	2932487	1965839	2155018	1776035	2256275	2070273
Oryza sativa v5.00	478802	361695	800260	1953590	702517	2404554	738215	10346614	46853472	1051903	1401733	70421	1260043	1320714	1227155	2765804	1440544	3872430	1384469	3548890	1441924	2561896	1265697	3460690	1388957	2568656	4226263	2977502	2859515	3167165	2250824	3251713	2868741	2387690	2377434	2547896	2103824	2378144	3056498	2628141	2246134	2455439	2484129	3240783	2199420	2411911	1984904	2511992	2320689
Populus trichocarpa	1079945	751936	2302150	5175253	1626719	5296290	1647411	973276	1051903	61071415	3421896	122384	3008784	3253187	3544594	1340380	3521910	8599008	3413698	7917737	3550897	5731010	3098782	7709930	3368273	5988597	9346452	6745264	6525399	7179401	5310789	7306728	6504233	5590768	5588629	5947485	4991669	5586850	6929748	6029214	5126751	5672979	5790505	7380480	5100253	5527481	4615458	5865794	5305357
Solanum lycopersicum vc Heinz v2.40	1317742	1024717	2571331	6835225	1876111	15037168	5366921	1308134	1401733	3421896	540757934	17750472	57954565	427381745	4152031	2026263	244341604	281866583	237139613	217676626	181274587	503281013	490205659	229163493	191518898	535822016	536372947	520788081	536180973	524639673	535466823	486804950	536316570	535088546	513070856	536457523	533393803	511312881	513349490	483961821	534185906	534276680	535316013	538359812	514461848	521255563	535510086	264410483	534148522
Solanum peruvianum	76422	82063	118177	177209	120314	2758921	1386765	51496	70421	122384	17750472	24221886	10598916	17578694	163733	83668	18084176	18474745	18008482	17417781	17020977	17862829	17649313	17766694	17298441	17885861	17973162	17926981	17910598	17933830	17851775	18011634	17910323	17864419	17894658	17886500	17839890	17905564	18022695	17955436	17886287	17883188	17879908	17989054	17943073	17893755	17868842	20222369	17883681
Solanum tuberosum DM v3	1209799	885351	2270621	5811376	1715769	15418399	6063121	1133567	1260043	3008784	57954565	10598916	229074901	57717058	3656260	1780505	59471883	79531289	58577312	77001435	59876310	66763612	55941966	81047690	63027029	65926255	75368030	68618899	68355521	69941424	63701600	70624088	68217724	64685457	64713533	65907427	62536944	64588131	71270645	67630441	64725501	65855888	65804824	71418636	64138389	65210220	62300417	73317653	64863665
Solanum pimpinellifolium	1261250	925186	2461785	6495216	1802820	14544087	5223447	1231296	1320714	3253187	427381745	17578694	57717058	528690973	3961013	1917711	245393136	279578983	239473887	215908101	181951539	413034718	399640386	229852987	194142707	435984315	441349796	444903309	437066803	444899188	433746246	438300909	438575163	435098415	416514727	435911889	433929452	416076241	457645276	468899563	434822387	435512572	435677807	457643170	456690006	437613309	433743320	259764769	434405659
Vitis vinifera	1250862	882308	2728254	6193007	1988754	6617053	1971906	1143215	1227155	3544594	4152031	163733	3656260	3961013	78990670	1649234	4290664	10651948	4138556	9785357	4303791	7038657	3760902	9552703	4093795	7332607	11624282	8342605	8062447	8882949	6512334	9049503	8032822	6858111	6861536	7314855	6109687	6859826	8592843	7450406	6319992	6992863	7137955	9132991	6256937	6804841	5658463	7198220	6535108
Zea mays	607733	467542	1045102	2676289	943196	3789918	1046617	2252569	2765804	1340380	2026263	83668	1780505	1917711	1649234	68649427	2074233	6011185	1976835	5494704	2064510	3913888	1811412	5349841	1995516	3853281	6733087	4611180	4393027	4915381	3336272	5081590	4436474	3545945	3536322	3822067	3090740	3530387	4719414	3998526	3398894	3706432	3724203	4984274	3266013	3630878	2948855	3729332	3506298
Solanum arcanum LA2157 denovo fasta CLC	1370474	996105	2664967	6994133	1943694	15283553	5465917	1336634	1440544	3521910	244341604	18084176	59471883	245393136	4290664	2074233	551086465	535192357	520293797	227352845	188738210	251915697	228411026	239298614	201130861	261731280	277018700	267094685	266167431	269008498	257598831	272232380	266612306	259521540	260152862	261874647	255439447	259567370	273982885	267902312	260288920	262117917	261564666	274412865	262055648	261187242	255715290	276171669	260034311
Solanum arcanum LA2157 raw	3446258	2503692	6493736	18242590	5018012	34953663	9959210	3476550	3872430	8599008	281866583	18474745	79531289	279578983	10651948	6011185	535192357	2064094999	522994182	415817154	228145908	388479995	261114037	423698554	238328105	376423213	473931463	414939449	411069261	424768289	361466252	432558524	412326044	374218025	370778544	387638563	345035010	372016077	441033934	408363539	375482431	388185185	384076670	444523255	364475717	378139768	342346065	386290146	374804086
Solanum arcanum LA2157 denovo fasta APLG	1331420	960116	2573813	6741990	1873968	14682486	5343833	1286616	1384469	3413698	237139613	18008482	58577312	239473887	4138556	1976835	520293797	522994182	524209774	218016626	183843744	244490888	224463267	232519645	197897062	251618859	265235314	256359034	255409852	258011400	247915266	260929002	255749717	249596033	250062904	251647715	246066473	249548463	262475514	257084765	250075157	251838190	251472537	263277209	252183330	250981359	246248678	265517166	249845507
Solanum habrochaites LYC4 raw	3164040	2295378	5970930	16701591	4606272	32287776	9302145	3183292	3548890	7917737	217676626	17417781	77001435	215908101	9785357	5494704	227352845	415817154	218016626	1733490729	554282927	307836833	201495248	410096189	241134001	300210174	383542331	332048018	329002760	341104367	285983898	347556723	330269214	296727815	294725275	308336582	272333373	295402005	354266759	326730748	299207900	309108645	305275087	354438362	287480038	299935405	269993810	327141063	297419213
Solanum habrochaites LYC4 denovo fasta APLG	1370241	989228	2662330	7056502	1944819	15222524	5465408	1342687	1441924	3550897	181274587	17020977	59876310	181951539	4303791	2064510	188738210	228145908	183843744	554282927	555462528	195000103	171382907	246340586	208051012	199182540	215889193	204110957	203726499	206622879	194161024	208986275	203834156	196414094	196849747	198921474	191830157	196369851	211154639	204370791	197340349	199142732	198383485	210507979	196351223	197511088	191800095	225690249	196573670
Solanum lycopersicum cv Heinz raw	2306256	1681805	4331983	11704424	3337147	24168644	7491335	2285002	2561896	5731010	503281013	17862829	66763612	413034718	7038657	3913888	251915697	388479995	244490888	307836833	195000103	1336357361	490847252	317656537	205205151	566205969	624033675	574523661	586482789	583000714	555149569	550136208	588018607	563038147	539178311	572757484	541662390	539113763	580625094	535888862	563224047	571521470	568108481	607083096	535769041	552953222	542102076	310189657	563110669
Solanum lycopersicum cv Heinz denovo APLG	1212367	885797	2343895	6085935	1720263	13846677	5082666	1175424	1265697	3098782	490205659	17649313	55941966	399640386	3760902	1811412	228411026	261114037	224463267	201495248	171382907	490847252	492619195	215131322	183087363	488008013	488579685	474721614	488415861	478104580	487836614	444560548	488549557	487319237	467762828	488681271	486087640	466335779	467689189	442239734	487097851	486673998	487662809	490220674	469416348	475377561	487930852	244714705	486758268
Solanum pennellii LA0716 raw	3085656	2238308	5820248	16218901	4491898	31699102	9188151	3100075	3460690	7709930	229163493	17766694	81047690	229852987	9552703	5349841	239298614	423698554	232519645	410096189	246340586	317656537	215131322	1693882698	547113894	310274064	383615553	334608860	331393758	343172113	291035653	350162746	332132327	301040831	299629960	311895931	278485613	300448692	355498046	328991896	302908005	312362548	309550432	357671163	293481462	304375075	276346021	347740748	301737611
Solanum pennellii LA0716 denovo APLG	1318958	956760	2544771	6659371	1875057	14877337	5400442	1285586	1388957	3368273	191518898	17298441	63027029	194142707	4093795	1995516	201130861	238328105	197897062	241134001	208051012	205205151	183087363	547113894	548796876	207296554	223637686	212723346	212116716	214999890	203204167	218058035	212333493	205195360	206144078	207552457	201084774	205833137	219522098	213015127	206115337	207728382	207238174	219751623	206095943	206587023	201277917	248004702	205632337
Solanum lycopersicum LA2706 Moneymaker	2354836	1694925	4493625	12130193	3370718	23906342	7407618	2310290	2568656	5988597	535822016	17885861	65926255	435984315	7332607	3853281	261731280	376423213	251618859	300210174	199182540	566205969	488008013	310274064	207296554	1138174613	656034895	611766640	622013336	616927391	595420872	582033104	625260850	608337785	581280669	612088110	586310035	578479914	613208114	569155912	605020815	610980354	609188026	640702326	574370308	589530320	584810261	321573537	601466496
Solanum lycopersicum LA2838A Alisa Craig	3790487	2966476	7099088	20219422	5483398	37659934	10256474	3859309	4226263	9346452	536372947	17973162	75368030	441349796	11624282	6733087	277018700	473931463	265235314	383542331	215889193	624033675	488579685	383615553	223637686	656034895	1980264848	699837399	705533018	715057051	637464264	681401885	711879688	654187059	627503065	671865207	616258101	626244458	706759254	638987277	656764575	669744477	665591778	736135109	612304455	639284106	612213143	372814268	649310423
Solanum lycopersicum PI406760 Gardeners delight	2688312	1954312	5109006	14015896	3905797	27701183	8126195	2685193	2977502	6745264	520788081	17926981	68618899	444903309	8342605	4611180	267094685	414939449	256359034	332048018	204110957	574523661	474721614	334608860	212723346	611766640	699837399	1407751276	644675710	662319306	600176623	641040601	649062220	614156303	587594958	625365189	585747831	586326986	642838061	602362819	613260498	622395243	620317407	673214613	588082773	601414343	583560788	343374830	609735578
Solanum lycopersicum LA1090 Rutgers	2597693	1882799	4933736	13490798	3762629	26876645	7953909	2573780	2859515	6525399	536180973	17910598	68355521	437066803	8062447	4393027	266167431	411069261	255409852	329002760	203726499	586482789	488415861	331393758	212116716	622013336	705533018	644675710	1367206281	655934434	613975661	619642926	659356239	624648828	599074937	639134283	598206503	598800284	649985252	596994592	627658671	635345217	634511498	677885206	591325554	612724034	597921299	341940659	622927259
Solanum lycopersicum EA00325 Galina	2859740	2079873	5434683	15050804	4150788	29334770	8468752	2867142	3167165	7179401	524639673	17933830	69941424	444899188	8882949	4915381	269008498	424768289	258011400	341104367	206622879	583000714	478104580	343172113	214999890	616927391	715057051	662319306	655934434	1492793181	606028226	640630181	659238277	618899058	593161118	633922975	590486899	592385442	653915290	613004337	620651370	629724468	627745685	683958098	589376030	608458553	587898608	349030876	615562658
Solanum lycopersicum EA00488 Taxi	2093330	1498618	3996797	10557189	2983041	21535582	6827542	2017604	2250824	5310789	535466823	17851775	63701600	433746246	6512334	3336272	257598831	361466252	247915266	285983898	194161024	555149569	487836614	291035653	203204167	595420872	637464264	600176623	613975661	606028226	977828715	569910517	615825300	600197138	575489459	606753506	582083095	575059149	601369809	561104742	598308827	608542585	603675147	629454606	568195543	584195234	581137673	314442887	600227189
Solanum lycopersicum EA00375 Katinka Cherry	2925401	2131850	5537606	15333250	4257860	30037501	8606939	2937874	3251713	7306728	486804950	18011634	70624088	438300909	9049503	5081590	272232380	432558524	260929002	347556723	208986275	550136208	444560548	350162746	218058035	582033104	681401885	641040601	619642926	640630181	569910517	1526714935	624484332	583293672	606116689	596899956	554702926	606238175	640882507	595227621	585388278	594636811	592451309	649917269	568050974	580662532	552368847	368278648	583219387
Solanum lycopersicum EA00371 John's big orange	2591164	1885772	4922799	13449795	3766754	26905071	7960722	2584859	2868741	6504233	536316570	17910323	68217724	438575163	8032822	4436474	266612306	412326044	255749717	330269214	203834156	588018607	488549557	332132327	212333493	625260850	711879688	649062220	659356239	659238277	615825300	624484332	1397780473	627634730	601959000	639956235	600264203	602417547	654263973	600995457	628851353	637268732	633744525	679840673	592785765	615971729	598684717	342898568	626321322
Solanum lycopersicum LA2463 Allround	2206363	1580590	4201015	11142286	3151756	22577574	7065989	2133676	2387690	5590768	535088546	17864419	64685457	435098415	6858111	3545945	259521540	374218025	249596033	296727815	196414094	563038147	487319237	301040831	205195360	608337785	654187059	614156303	624648828	618899058	600197138	583293672	627634730	1059096655	585474395	617213453	590299681	583532716	615130623	572307024	607621667	614926675	613417060	643125175	577678993	593840972	587883300	321315830	605226090
Solanum lycopersicum LYC1969 Sonata	2202140	1576682	4198366	11150597	3141305	22563733	7049780	2129486	2377434	5588629	513070856	17894658	64713533	416514727	6861536	3536322	260152862	370778544	250062904	294725275	196849747	539178311	467762828	299629960	206144078	581280669	627503065	587594958	599074937	593161118	575489459	606116689	601959000	585474395	1023037419	591789653	564924668	607618344	590260823	545975375	582398061	588019150	587247256	615666893	553264341	569425393	562935532	335201788	579613917
Solanum lycopersicum LYC3897 Cross Country	2348901	1685282	4470422	11955809	3362903	24003781	7365992	2282747	2547896	5947485	536457523	17886500	65907427	435911889	7314855	3822067	261874647	387638563	251647715	308336582	198921474	572757484	488681271	311895931	207552457	612088110	671865207	625365189	639134283	633922975	606753506	596899956	639956235	617213453	591789653	1160230909	593633433	591164219	628631675	582436202	616094514	623286885	622603248	656894328	583416143	601694014	591451306	329064582	611459483
Solanum lycopersicum LYC3476 Iidi	1968072	1407646	3751623	9827509	2793253	20297076	6560139	1883034	2103824	4991669	533393803	17839890	62536944	433929452	6109687	3090740	255439447	345035010	246066473	272333373	191830157	541662390	486087640	278485613	201084774	586310035	616258101	585747831	598206503	590486899	582083095	554702926	600264203	590299681	564924668	593633433	870926963	563660911	585742688	548151312	588248836	591855768	591514552	610874482	561623691	575414442	575576155	306275566	585865784
Solanum lycopersicum TR00003 Momatero	2204916	1575166	4195742	11101998	3143203	22506395	7045274	2125615	2378144	5586850	511312881	17905564	64588131	416076241	6859826	3530387	259567370	372016077	249548463	295402005	196369851	539113763	466335779	300448692	205833137	578479914	626244458	586326986	598800284	592385442	575059149	606238175	602417547	583532716	607618344	591164219	563660911	1037092500	588494735	545901528	581516567	588440513	587409461	616666966	552852400	569850091	562347993	335540901	579858738
Solanum lycopersicum LYC11 Rote Beere	2767985	2011209	5262852	14456887	4014261	28859898	8393272	2758204	3056498	6929748	513349490	18022695	71270645	457645276	8592843	4719414	273982885	441033934	262475514	354266759	211154639	580625094	467689189	355498046	219522098	613208114	706759254	642838061	649985252	653915290	601369809	640882507	654263973	615130623	590260823	628631675	585742688	588494735	1558250179	644878920	619572857	628571372	624614267	676657324	586541706	607395862	583429006	358607611	612865060
Solanum lycopersicum LYC3340	2402960	1739680	4568955	12335180	3468797	25133376	7576433	2359419	2628141	6029214	483961821	17955436	67630441	468899563	7450406	3998526	267902312	408363539	257084765	326730748	204370791	535888862	442239734	328991896	213015127	569155912	638987277	602362819	596994592	613004337	561104742	595227621	600995457	572307024	545975375	582436202	548151312	545901528	644878920	1278301397	574098930	584706209	580169587	625516005	552250413	567922248	544577773	340313856	569953390
Solanum lycopersicum EA01155 Dana	2059456	1499122	3899206	10359976	2980769	22187270	6880715	1998354	2246134	5126751	534185906	17886287	64725501	434822387	6319992	3398894	260288920	375482431	250075157	299207900	197340349	563224047	487097851	302908005	206115337	605020815	656764575	613260498	627658671	620651370	598308827	585388278	628851353	607621667	582398061	616094514	588248836	581516567	619572857	574098930	1088653213	615498510	614141215	643334290	576020241	593002568	587592313	323998214	605385017
Solanum lycopersicum EA01049 Large Pink	2256597	1630636	4291067	11512959	3248601	23600878	7239071	2203447	2455439	5672979	534276680	17883188	65855888	435512572	6992863	3706432	262117917	388185185	251838190	309108645	199142732	571521470	486673998	312362548	207728382	610980354	669744477	622395243	635345217	629724468	608542585	594636811	637268732	614926675	588019150	623286885	591855768	588440513	628571372	584706209	615498510	1166394052	622269482	656097776	580302384	599341131	590753973	329129746	615412469
Solanum lycopersicum LYC3153	2293052	1654227	4374917	11757284	3286364	23739874	7280047	2238041	2484129	5790505	535316013	17879908	65804824	435677807	7137955	3724203	261564666	384076670	251472537	305275087	198383485	568108481	487662809	309550432	207238174	609188026	665591778	620317407	634511498	627745685	603675147	592451309	633744525	613417060	587247256	622603248	591514552	587409461	624614267	580169587	614141215	622269482	1135373169	653539886	579941856	598194968	590297775	326875151	609712918
Solanum lycopersicum EA03222	2925057	2120401	5575589	15464059	4236797	29788522	8644029	2932487	3240783	7380480	538359812	17989054	71418636	457643170	9132991	4984274	274412865	444523255	263277209	354438362	210507979	607083096	490220674	357671163	219751623	640702326	736135109	673214613	677885206	683958098	629454606	649917269	679840673	643125175	615666893	656894328	610874482	616666966	676657324	625516005	643334290	656097776	653539886	1589567870	609109978	630690003	608519456	357971206	638463103
Solanum lycopersicum PI129097	2020379	1454053	3850793	10154668	2898357	21205500	6753599	1965839	2199420	5100253	514461848	17943073	64138389	456690006	6256937	3266013	262055648	364475717	252183330	287480038	196351223	535769041	469416348	293481462	206095943	574370308	612304455	588082773	591325554	589376030	568195543	568050974	592785765	577678993	553264341	583416143	561623691	552852400	586541706	552250413	576020241	580302384	579941856	609109978	965150476	579139909	561480862	318650156	576029939
Solanum lycopersicum PI272654	2203789	1600764	4193165	11197005	3179875	23014711	7129874	2155018	2411911	5527481	521255563	17893755	65210220	437613309	6804841	3630878	261187242	378139768	250981359	299935405	197511088	552953222	475377561	304375075	206587023	589530320	639284106	601414343	612724034	608458553	584195234	580662532	615971729	593840972	569425393	601694014	575414442	569850091	607395862	567922248	593002568	599341131	598194968	630690003	579139909	1136326756	574985384	325411651	622240004
Solanum lycopersicum EA00990 Jersey devil	1834491	1324859	3495144	9174410	2633196	19609401	6374665	1776035	1984904	4615458	535510086	17868842	62300417	433743320	5658463	2948855	255715290	342346065	246248678	269993810	191800095	542102076	487930852	276346021	201277917	584810261	612213143	583560788	597921299	587898608	581137673	552368847	598684717	587883300	562935532	591451306	575576155	562347993	583429006	544577773	587592313	590753973	590297775	608519456	561480862	574985384	858635098	308953940	588234437
Solanum corneliomuelleri LA0118	2315134	1663445	4408533	11880101	3297533	24163064	7567073	2256275	2511992	5865794	264410483	20222369	73317653	259764769	7198220	3729332	276171669	386290146	265517166	327141063	225690249	310189657	244714705	347740748	248004702	321573537	372814268	343374830	341940659	349030876	314442887	368278648	342898568	321315830	335201788	329064582	306275566	335540901	358607611	340313856	323998214	329129746	326875151	357971206	318650156	325411651	308953940	1035358799	323981090
Solanum lycopersicum EA00157 Polish Joe	2120496	1542797	4024763	10708289	3065722	22457285	6995060	2070273	2320689	5305357	534148522	17883681	64863665	434405659	6535108	3506298	260034311	374804086	249845507	297419213	196573670	563110669	486758268	301737611	205632337	601466496	649310423	609735578	622927259	615562658	600227189	583219387	626321322	605226090	579613917	611459483	585865784	579858738	612865060	569953390	605385017	615412469	609712918	638463103	576029939	622240004	588234437	323981090	1107643347
Solanum lycopersicum EA02054 Cal J Tm VF	2117681	1542894	4022960	10706601	3052921	22220056	6945809	2063005	2308474	5297732	522039488	17878126	64353159	446677840	6517211	3474804	259937914	366811956	249873391	290783050	195994576	545476161	476052878	295693352	205241183	584262956	626776291	601018997	604137155	606381122	579439668	591752121	608772730	587577589	562462618	593817708	570205264	563591802	609230821	575951625	588038545	593057028	592324640	623718043	562677704	642579211	576061720	319645171	623140165
Solanum lycopersicum PI303721 The Dutchman	1720859	1260927	3220920	8351843	2510302	19040266	6264315	1650671	1897373	4218193	523672726	17844184	61260689	425806751	5191875	2843403	250932279	342103299	241461583	270689335	188622089	537644649	478426701	275701864	197694680	577001311	608433759	578416065	591575096	582574362	577410378	548434684	594127184	580843664	554971617	584777847	566771402	555368051	578307659	542243196	583133096	589791242	582382566	602327362	554166053	573637399	568998036	304283442	588712950
Solanum lycopersicum LA4451 Black Cherry	2166801	1552588	4126458	10924496	3084702	22165241	6962850	2088221	2326969	5493897	522365677	17869403	64262538	444349572	6739780	3447456	259465028	367846983	249709726	290914926	195414295	546062074	476300664	296362159	204794829	584477983	629322162	594726363	603537992	598769521	582548858	590124761	606223457	589405871	564463383	595929760	570431584	564882294	613031517	571009328	586725938	595148098	593149938	620372589	565789513	578673107	568831042	318170599	587460566
Solanum lycopersicum V710029 Anto	2200094	1585879	4204837	11222357	3161057	22781065	7103523	2150444	2399522	5572405	536512621	17867433	65125214	436030476	6844769	3586408	260588115	372515447	250543133	295330995	197048494	561553343	488489846	300491461	206141308	602965491	646158316	608088216	621580358	613725342	596824775	579058184	623040598	606228003	580331470	611951527	587097990	580148675	610279888	567510884	603868744	611221162	609986503	638459128	576807398	599350732	589016448	322276405	608438585
Solanum lycopersicum PC11029 Winter Tipe	2050820	1481438	3899161	10296752	2954759	21636442	6827896	1994890	2234743	5149695	535619697	17867730	64095138	434783476	6336270	3348404	258345437	371524449	248525461	293341054	194786349	563634163	487906211	298284282	204027953	603179255	649265114	611392291	622624219	616789584	597571692	580956241	625753862	608625287	581117267	613877968	588621282	580818642	611586887	568553301	604441064	611490178	609829257	639811529	578114799	598776338	588651627	319838918	608468237
Solanum lycopersicum PI093302 Chang Li	2157223	1561022	4096676	10880820	3108101	22443080	7013482	2111808	2374017	5416569	535458299	17872254	64626959	435328216	6657807	3559960	259503255	375065662	249534361	296307201	195783142	565289040	487683703	301360371	205057100	602888242	653003637	612655139	625435757	621232817	598509412	584862538	628582094	607653319	581793162	615188607	587742814	581344627	615467128	571420204	604795164	611656850	610180403	642202176	578323942	624149159	587862011	321787540	620809294
Solanum lycopersicum EA00892 Belmonte	2077963	1505319	3954923	10476701	2984436	21579787	6831461	2016630	2257767	5219865	536227097	17858961	63629741	433948860	6411942	3375995	257470326	361586814	247677778	285492110	193921412	557120229	488429501	290739097	203115544	596701850	635668463	601328545	614606950	605515770	593998737	574668619	618959860	601628605	574605070	606276622	583720449	575315846	601642622	560653864	598980067	606589522	603844318	629505753	572323461	649585215	585501351	314829086	634995223
Solanum lycopersicum EA01088 Tiffen Mennonite	1908924	1377878	3631449	9523097	2738184	20262994	6513297	1841395	2063843	4795333	533510685	17856109	62864390	433043648	5890271	3066459	256200745	355301965	246684720	279913551	192399841	550847032	486136776	285477998	201640468	590594063	625324150	593411709	606939286	597663816	591667025	562347291	608414010	595679633	568958147	600086166	578984365	569344870	592924544	555602018	593331268	605847363	597734321	621082638	567389236	582842254	580886287	311420180	599329170
Solanum lycopersicum PI203232 Wheatleys Frost Resistant	2014265	1453385	3831947	10119577	2896126	21301511	6749749	1955200	2187196	5065099	533598036	17865617	63896811	433358257	6232488	3270267	257816304	367053638	247976533	290236720	194613370	558724964	486084711	294801682	203515135	595505545	639230973	602676407	616367255	608965082	596555181	572035529	617866030	600746215	575056054	607708980	582313253	574679835	604555056	563151380	598803257	608480163	602215498	631575930	572554483	590419197	582666439	317908852	603721893
Solanum lycopersicum PI311117	1980488	1429184	3776045	9954604	2843956	20938207	6671590	1921187	2147540	4986804	534360330	17858474	63500161	434983265	6133257	3196286	257560074	362130616	247859144	286018073	193992667	555371331	486779532	291167030	203140252	594790432	634982039	600626161	613684608	605607868	591592741	571280256	615588442	599996296	574162170	605438843	582444096	574459425	602476382	560941548	597748451	603733512	601941809	628032282	573380011	591021114	583097809	315731453	599473177
Solanum lycopersicum LA1324	2632936	1902568	5005814	13719997	3785262	26826015	8008643	2607304	2891594	6672190	506194877	18027121	69045977	455287481	8199881	4383330	271032735	407438215	260169346	325686681	206233938	553054454	461831647	334876326	215035814	607282729	654695669	605503666	612496409	615055350	575716027	590181969	614679291	587164027	563258890	597048592	565305076	562728848	620211013	580062931	589171941	596604270	594986328	639600294	578416128	585113799	562716425	341118555	585694594
Solanum lycopersicum PI158760 Chih Mu Tao Se	2042866	1472422	3893160	10291061	2938033	21436825	6793688	1985824	2222230	5155426	536510497	17856376	63903737	433972186	6330107	3313507	258173263	366430893	248399061	289507220	194700757	560731986	488716166	294704851	203846584	598967090	641332359	605410028	618486936	610016693	597562278	575067131	620285962	603851190	578611927	609679932	584880852	579352827	605540089	563297838	601268665	608905318	606634710	634273886	574840465	591597576	586309168	317809674	604690067
Solanum lycopersicum LA0113	1992892	1427274	3805363	10026927	2839824	20496729	6632251	1923996	2148753	5043599	489309366	17985860	63459092	466556001	6185481	3157649	262062002	350081953	252591399	274694764	195417112	501947170	447385393	282010639	205335199	536956182	567426036	540166448	550175509	546891022	535184530	518908291	551950308	540030860	518943374	544625243	528105811	518422937	551169712	539145785	537946389	543411250	541318528	573980135	534755698	540154345	527383429	309373592	539432928
Solanum lycopersicum LYC1410 ES 58 Heinz	2112002	1529696	4012228	10664696	3048246	22396074	6972364	2060508	2310409	5304544	532456822	17874323	64962243	438146278	6524569	3473055	260628603	377194845	250461545	299314852	197086558	563953379	485373146	303830657	206148523	599755788	650887279	609687712	624716152	617264752	594434870	587010154	625245929	602540307	578588292	612319761	582398698	578736715	613697794	567630582	604368950	608428094	608533925	638513136	580882501	593319318	584186090	324996356	604137731
Solanum lycopersicum PI169588 Dolmalik	2039294	1479585	3862954	10225158	2955918	21899366	6852637	1988596	2237307	5094433	535683883	17902222	64599710	434806608	6272804	3379991	260888682	377716256	250673617	299662082	196933642	568598875	488123781	303357504	205851689	606306905	657806781	616229882	629397469	623395304	600350554	587108189	632046143	609677973	584572754	618031614	589372190	583273730	620320324	573712872	610905994	615185759	612695238	644365640	580482421	598293716	590457728	325308599	609818323
Solanum lycopersicum LYC2962	2239803	1620418	4263392	11381849	3230954	23459966	7301910	2190976	2453284	5636016	453321625	17978812	66377324	499513961	6939246	3692280	267299664	390012327	256880480	310102673	202191364	495787617	415192595	314932919	211619655	523539543	579314124	557646863	546994556	561354623	516715035	557482114	549977642	525773699	504254587	533955234	506427202	505299350	585967243	581060300	526179698	534037212	530808104	582598097	539707912	531794043	505506915	331532574	527363481
Solanum lycopersicum LYC2910	2397570	1734782	4561198	12295872	3453147	24648878	7514067	2353551	2621704	6042333	534203356	17907173	66643507	436806499	7433909	3963805	263579262	393027294	253180129	311690970	199841841	574745786	486560140	315992002	208818204	608754787	670176888	622576489	635918551	630442409	605701713	598295718	638773012	611580039	585878228	621847209	589080693	586321902	627814298	581754535	611623974	623594083	617839940	655252529	583751471	644281604	589670472	331570875	636623903
Solanum pimpinellifolium LYC2798	1994614	1455173	3749249	9869315	2904356	21691703	6771370	1927713	2192887	4926645	444212560	17951375	64669380	489621660	6078314	3325021	263013943	381872876	252834283	303486524	198430680	486818466	407746406	308344937	208144289	513234523	566930982	552583178	536128023	552706143	506843049	555983737	539790396	516033820	494448386	523720234	497185045	495226970	581654687	592133632	517636100	523775813	520162235	571671923	531859951	521468593	496408423	325970080	517495129
Solanum lycopersicum LYC2740	2297859	1658296	4383603	11764839	3312806	23955206	7362454	2256149	2516884	5815116	526919502	18073309	67019006	451609229	7147150	3777832	270202936	395815057	259588222	312485476	202844728	565231680	480047372	317059524	212233703	602966998	658611367	629506147	625712074	634976694	593546340	601875192	628373036	605693461	579659801	613597635	583274585	578320214	624490119	590826787	604417320	611284685	610101815	651220329	583233550	597705763	583749469	335367495	605495992
Solanum pimpinellifolium LA1584	2957550	2112646	5626349	15509093	4213876	28769845	8519948	2918594	3246742	7602769	463160538	18074269	70089276	497266504	9298001	4850237	273981486	415393010	263146606	332240931	208249388	516665163	423981921	342270759	217607887	563941670	615902487	582193757	570538276	587338941	534443410	576725467	573647547	545084836	523022916	555136368	521919079	524007622	603772724	596396641	544258683	554737208	551939337	611595436	555855453	547804746	518363767	344028632	542679145
Solanum pimpinellifolium LA1578	2313097	1669840	4399663	11787260	3334822	24234761	7431507	2267984	2539022	5829244	479356210	18213225	68102029	507471094	7166878	3826555	275914336	404660617	264985945	321549413	208267538	523784376	438664805	326182186	218302769	553847791	613486744	588990728	578663592	593161217	546150926	582093658	582013313	555575742	533026917	564293153	535465908	533682404	605035284	598880934	556983868	564527847	560747050	615208743	565775671	563490296	534533012	343735190	558511033
Solanum peruvianum LA1278	2661470	1921227	5055770	13745117	3852769	27190636	8224794	2650732	2966443	6707680	249791803	20034123	73836924	247849518	8286388	4475938	264750392	397215916	254303849	341058614	221890845	308117184	231068549	359952296	243142524	317157764	382961914	347481793	343061729	352841616	309401792	369175277	346791816	317877662	326979019	327120405	298706271	327910827	361059165	340874535	319032667	326708784	324127440	362461672	313358915	322194603	299488276	502334526	321848797
Solanum chmielewskii LA2663	1965054	1416449	3734602	9814869	2815398	20659339	6632423	1896377	2128381	4941414	258809210	18073537	64377347	256916705	6068971	3145182	322483936	419205906	310834585	289977982	200229731	299197188	239581180	296708063	210606476	311213742	352963243	330477167	328348390	334030908	306028927	335521666	329660018	312446206	308720146	318364307	298229505	309091912	342654874	329196688	312881758	318191515	316033708	343388173	310720618	316038161	298021269	309742933	314362435
Solanum chmielewskii LA2695	2269488	1645309	4295892	11485452	3283302	24047411	7331607	2221931	2494040	5678116	264099876	18148170	67802107	262045650	7000422	3755128	328678381	460537844	316193801	322883360	207207414	320817799	243718197	328397436	217438237	330650533	392280795	359540196	356744201	365383187	324101418	368048217	357824334	332613565	328866723	341357478	313552973	329179602	376435672	356167710	334780487	341362747	339109772	375153946	329133928	337396587	313154369	332531056	335924994
Solanum cheesmaniae LA0483	1925950	1395974	3660654	9614687	2776472	20621176	6579994	1863409	2093676	4826563	468075383	17937701	63724175	437886906	5937193	3121402	263582729	363118617	253743641	286027342	196783019	492693889	429065561	292576505	206833316	523833687	563434066	541027028	541939864	543701419	519951311	528390036	543524069	526929822	509013699	532933952	512898577	509094078	546480072	525414067	527550147	532098733	529940654	560666875	527394279	532280319	512547660	316567385	528471496
Solanum lycopersicum CGN15820	2030184	1465669	3865162	10196840	2921278	21465041	6782101	1969034	2206809	5106335	489981919	17938191	64326765	465497805	6282368	3295051	262495132	370213438	252553150	292029642	196797679	517505640	447604203	297535138	206302129	552639619	596116085	576726822	571733505	580961792	547202677	550974973	574107054	556891943	535218399	562869284	538477445	534902537	590842468	578222877	554619747	559955127	559077321	595912407	550965513	555138969	538853787	320781286	556101166
Solanum cheesmaniae LA1401	2083910	1507377	3959177	10490238	3014622	22120282	6926009	2031180	2284767	5230741	471301659	17965985	65031178	441824992	6441776	3431722	264677027	382059732	254635621	301229426	198589199	508696521	431506642	306410669	208072487	538345091	589543457	561904656	561123399	564769586	533488233	546355204	563209603	542590816	519717871	550159205	523799226	520516572	568116609	545233709	540989612	548538861	545807370	583824393	541557146	548234023	522976866	325149738	543098366
Solanum neorickii LA2133	2318056	1686272	4386292	11760571	3373929	24644476	7484148	2278920	2562844	5783186	275925110	18290035	68871999	273164478	7149394	3904956	333947077	479186112	320994974	336720261	211466167	338648136	254588898	341562548	221839657	348502062	417379607	380289004	376293383	386011601	340696430	388596568	378524408	349793395	344762351	359496118	328687360	345728093	395930915	374777053	351573046	359485616	355950380	397356425	345563078	355876345	328027432	341238045	353197443
Solanum neorickii LA0735	1811608	1321497	3390454	8824861	2629145	19865673	6408916	1734815	1986874	4448147	253666329	18171479	63797671	252909083	5477029	2982138	321169286	421233431	309282878	291238789	199259851	297286473	235297175	297614207	209797995	307628461	351007978	327759112	325283248	331224241	302266694	334088751	327542671	308843524	305017405	314931135	294225055	305779841	340622283	327028970	310616257	314912815	311790122	340324515	306804230	321928195	294314965	308748523	316141155
Solanum arcanum LA2157	2335722	1693957	4423124	11883323	3369163	24581469	7480418	2283588	2555837	5827163	272166018	18327717	68748204	268554925	7194182	3879226	548176072	1222949157	523088841	329767582	211626337	328427629	250714113	332676722	221026237	341192756	404196784	368853582	366304293	375127877	332655223	382156372	368012761	340969276	340757677	350173505	322063104	340812942	386993278	364847783	344340302	350885734	347886495	385381223	337300330	350728321	321369235	353278097	347011556
Solanum arcanum LA2172	2741909	1994238	5185054	14129415	4002934	28035866	8310906	2749311	3086857	6835190	270748907	18380780	71351230	269037145	8469930	4734668	342674056	501693350	329077036	352583058	216530620	339964818	249338874	355742051	226290115	349360668	425836605	383864120	378587013	389844722	339362415	394725190	383585562	349387934	344857436	359948817	326485668	346111959	400341988	377160726	350769318	359696085	355936082	401801661	343568041	368557743	325646197	351946538	361094887
Solanum peruvianum LA1954	2448565	1770704	4652011	12559725	3533363	25544304	7774362	2407605	2697016	6165683	240971299	19583438	71872590	238744280	7591447	4079359	257921914	391287176	247240352	337874106	217672154	299867391	222580663	354826203	237744598	309229369	372453305	337230736	334240499	343083289	301022991	361447362	337252238	309554175	318101390	318644289	290113975	319422752	353188914	332997353	311160640	318618551	315353826	353271281	305134910	343458839	290840524	480056340	327719557
Solanum huaylasense LA1983	2682839	1935118	5085524	13863019	3868868	27492261	8307564	2646768	2965136	6769748	273853566	19372461	74579773	272280062	8325274	4503330	300635597	449116454	288233067	357422636	226874951	338316126	252898641	372073467	246271046	348930402	417309458	378252918	374846091	384460341	338848695	399601484	378821848	348051117	351463447	357910640	326624732	353152828	395711843	374118379	349139300	357811920	353457663	396935877	343706026	391941250	326829796	433515184	371371346
Solanum huaylasense LA1365	2660841	1914835	5070077	13893071	3806765	27478942	8319349	2627965	2917361	6750734	265817749	20375540	76911131	263904826	8301435	4385937	285922381	420237269	274586395	357206434	235048225	326128015	246033626	377031924	257163214	336308593	403155423	363956207	360930418	370992894	325721381	391549819	362761627	334103840	347192457	344157354	314973109	347879319	381465353	360131419	337718631	344795930	341778520	380932051	330226510	338705674	315742165	564782892	336653784
Solanum chilense CGN15532	2845753	2060728	5412127	14903040	4108121	29436599	8730086	2833326	3158705	7174440	264656845	20455712	78220863	262745318	8846418	4808400	284857363	432866700	273108267	370732295	236837044	332127481	244457145	389521892	258811775	341099459	417356533	372808918	369488801	380904612	329274052	403657028	372998055	338335395	351999983	349663291	317648888	352469433	392639660	367461888	343274878	350680825	347161566	390322537	333869166	363440251	318746882	570632328	353304332
Solanum chilense CGN15530	2497031	1798113	4758738	12936961	3587740	25902660	7885241	2458525	2737227	6315136	248631142	19690582	73438647	246926109	7778914	4117335	268010266	399714637	257251210	355619292	237051883	306260786	229741001	363859894	247138391	315776792	379881852	343713272	340718595	350039770	307323462	379753116	342029252	315633877	338210126	325182863	296666295	339112564	359896407	339317210	317473292	325011787	322322379	360878363	311453001	320457698	297234310	519608161	318073528
Solanum habrochaites CGN15791 F glabratum	2326896	1683108	4427446	11935591	3351660	24221216	7414435	2286018	2557610	5869459	204258829	17254496	68423088	201946494	7227806	3822399	211143500	333619513	201920320	684737356	554573275	260047347	188687579	335585357	225414193	267735642	326308004	293347200	290776340	299150915	260071695	304448086	291727327	267988054	267272234	276305627	249913059	267865631	308075798	289203974	269536929	276613872	274204706	307632406	262652135	271645563	248988476	296331459	269821378
Solanum habrochaites PI134418 F glabratum	2468573	1783692	4692475	12744294	3561689	25814608	7817502	2439166	2721799	6237061	218241887	17790391	72665698	216355414	7673640	4100696	226821242	359167980	217216602	549221108	415234529	278999735	201598536	364046176	245004327	285863872	350083255	313927674	311062864	320271672	277558441	326369935	312446121	286218144	285738614	295134493	266757887	286221675	330094286	309398468	288065136	295315608	292659604	329055666	280428652	289987669	265889976	320895794	288255563
Solanum habrochaites CGN15792 F glabratum	2254016	1628498	4275677	11500100	3241678	23649964	7335413	2209235	2467697	5681175	226200905	17583446	69370410	222568862	6977394	3711587	220725023	339238541	211069344	649202669	525316705	279988050	208753486	339105730	232448968	289001832	343468769	311710589	309590470	317124322	280469530	321351775	311162374	288084860	286218543	295872190	270884600	286654797	326609806	308368152	290459117	296397766	293116518	325814220	283554556	293050092	270173909	304287639	290609676
Solanum habrochaites LA1718 F glabratum	2563723	1849463	4868181	13293164	3684520	26764682	8098167	2533206	2820166	6475653	239896731	18913609	76526195	238459758	7958305	4261591	252664104	386604529	242001369	543217509	407521786	302026487	221800625	383784932	262119040	309214343	374055439	336342056	333608079	343148110	299465671	353175881	334967014	308160477	311342302	317394554	288706249	311574609	354189036	332712448	310867147	317809800	314891265	352759018	302839806	312230684	288208359	393280174	310216765
Solanum habrochaites LA1777	3047664	2199346	5740588	15844719	4319634	29245256	8699353	2982436	3343017	7830444	214250156	17703543	73268899	212212175	9560990	4952321	222854295	352935295	213575170	502880192	371847362	275164151	197969956	364227241	240317391	293439165	347660219	308696014	305391870	315220561	272440831	321342498	306814145	281266746	280627829	290039994	261953463	281112072	323093048	303510056	282029521	289775725	287108818	324241476	274663007	282739444	259592080	313100407	280641244
Solanum habrochaites LA0407	2256653	1635572	4270632	11497838	3250515	23811913	7332998	2217476	2477313	5650896	206392191	17386524	68921432	204455641	6951892	3744605	214108915	337782219	204652113	645219463	514102094	266059960	190640082	340267239	229422056	271991336	330860992	296781368	294051729	302630612	262906185	308286830	295867084	270799624	270183514	279345384	252446263	270459209	312898120	293692838	273519017	280030380	276408074	310828927	265160649	274168472	251554957	299828161	272684779
Solanum habrochaites LYC4	2202787	1573461	4200605	11204831	3128876	22373486	7055492	2130865	2368336	5601585	199752276	17189788	66378757	197823848	6854347	3499126	206939903	301499102	198132611	973321033	554438267	242142577	184890671	308933351	221633762	252015017	295906159	268973806	267467607	274154575	243532951	278359294	268416767	249517598	249655887	256103996	236270669	249502513	282388452	267208340	252041784	256755846	254727334	280553905	245672127	251515384	234960763	278029767	250415347
Solanum spp LA1272	2408204	1741629	4575819	12379304	3463254	25249394	7762606	2364904	2646998	6086271	248525321	20108370	73232561	246566867	7478086	3979239	267841087	395524881	257190945	341287496	225001801	306051162	230067218	356599102	242630035	315251071	376569449	342109546	339163686	348118316	306905975	369656030	341075242	314981380	329215945	324127327	296440981	330106761	357951398	338681927	317262770	324390288	321180622	357113674	310902360	320309838	297538904	548484067	317997252
Solanum pennellii LA0716	2286960	1642785	4356314	11694295	3273942	23673889	7370219	2233504	2487267	5798388	220022901	17698216	72123518	219657447	7129759	3719820	229830303	338468391	221456636	337655658	234792155	270128224	204727795	1029210993	547612849	286620549	328314548	297691480	295359360	303133393	268143372	309002872	296627131	274864954	275383126	282187364	259864233	275574667	312129197	295014073	277593146	282770968	280705013	311385994	271373992	278072166	258656589	319727322	276642667
Solanum huaylasense LA1364	2576063	1863477	4868129	13223414	3712456	26548278	8148726	2534822	2850630	6472333	257403699	19773449	74051733	255694450	7951234	4331808	278453367	414538769	267323519	349896848	227292213	319318482	238217870	366921074	247779341	327680212	391394491	354325960	351251508	360502146	317443023	384765758	355118307	325905849	339653201	335435699	306438496	340538661	370941562	350435258	327926627	335513708	331506037	371016931	321602249	371143225	307405535	519695699	349986674
Solanum lycopersicum TR00018 Large Red Cherry	1984987	1436612	3777614	10008463	2849610	21059609	6700463	1934410	2155949	5000594	536093412	17968556	64048626	436133263	6122916	3224396	260534195	360859481	250586010	288811753	199544932	556084346	488333280	292106185	206376554	597036148	633458426	598665522	610222689	603606960	589349690	568659963	613181346	598744187	573495529	603153392	582328631	572056535	599946514	558895868	597781524	602139412	600767148	625113472	569406745	584920665	582537755	320738781	597016569
Solanum lycopersicum EA00940 Porter	2066461	1494045	3925252	10443470	2966968	21786464	6848058	2014244	2244066	5193968	533102072	17875532	64259107	433832054	6372489	3363778	259082682	368170478	249109250	292293379	196041009	560524901	485825459	296631082	204787465	596078058	640480077	602835682	616425868	608623882	595118781	573852762	616989489	598712438	574158652	606734332	580930833	574312737	604958585	563287999	599486702	607801663	604535954	630963764	570527959	590504726	581502476	318884274	603651331
Solanum lycopersicum TR00019 Bloody Butcher	2107133	1516262	4019896	10701767	3011583	21790817	6884168	2049659	2279922	5342625	533423626	17858575	64069864	435341089	6545781	3383193	258226514	362558733	248479039	287042669	194801415	555279105	486005491	292081064	203799425	594477309	634952029	598556793	610903130	604085866	591406098	568824593	613064024	597131088	572221065	602952657	580398425	571448059	600805847	559450197	595480177	603428082	599933841	626021767	569335499	586124430	580239233	315837384	597651796
Solanum lycopersicum EA01019 Brandywine	2069564	1488833	3943949	10405422	2965252	21489812	6842392	2001414	2237767	5236471	534350569	17859959	63686560	433623185	6419231	3324227	257470266	361937504	247702799	286090495	193817277	554853519	486871243	291168567	202932144	595372357	635224834	599923408	613226323	604862205	595496762	570630867	615410559	598971270	573660759	604489200	581304531	574337190	600302989	560605998	597837657	609076242	602531075	628160667	570689748	594167853	583161057	315854259	608467760
Solanum lycopersicum TR00020 Dixie Golden Giant	2268968	1640411	4306158	11474202	3259752	23282915	7229742	2207875	2472803	5715869	537042241	17902042	65312784	436531027	7013303	3724559	261120247	383614258	250922713	303615628	197507628	572470060	489092133	307630486	206593828	611003821	663667454	621378799	633864836	626687091	605841159	594301413	638011202	615125441	588490908	622295385	592554849	590105577	623353019	577813550	612735979	620991424	618123596	652713754	584362162	637385300	594038339	326686871	632486586
Solanum lycopersicum EA01037 Giant Belgium	2590448	1886464	4911930	13387472	3769219	27101272	8008249	2585674	2878716	6476357	536023769	17925389	69117698	438160628	8006622	4451155	267676916	424231063	256789178	338470957	205029044	598026507	488269722	341388603	213734411	629809454	719459070	654729343	665621962	664212641	618890137	630656456	668660045	630856650	603795744	643474094	601843781	605766842	661946423	605223801	632574011	643300557	638965653	690965821	598152980	621224247	602683811	347458963	632162948
Solanum lycopersicum TR00021 Kentucky Beefsteak	2121119	1529096	4028949	10668080	3048059	22116340	6929922	2055696	2306290	5351139	530724085	17869863	64352695	438522925	6567126	3451650	259323559	374277082	249366507	296336070	195663882	560325079	483641943	300642284	204813298	599704938	646836378	619137144	621353874	624077523	595517642	588743590	623082671	604130993	577022646	610951306	583497241	577638351	608795368	577057688	602373598	610973074	608098911	643250132	575451722	593000569	585570616	322298049	605580085
Solanum lycopersicum TR00022 Marmande	2811220	2009321	5355304	14701705	4010991	27434692	8219107	2770386	3081708	7228805	535968077	17892782	68031292	435526071	8847241	4597899	263553475	396772530	253236580	316942807	200902695	579059533	488210381	326618718	209421308	637076575	679604011	627467813	639595352	635982188	606220444	601348176	641701757	616329371	591249660	626771415	592354194	590673369	631220181	582510677	614344579	623168731	622332117	661692118	583642734	607995312	590252621	332260286	615538034
Solanum lycopersicum TR00023 Thessaloniki	2076493	1492190	3953389	10452903	2972357	21583578	6824216	2007855	2244072	5257500	536331913	17860894	63839365	434182565	6441929	3338236	257913883	364316956	248093304	288400159	194562637	558626180	488481764	293079482	203499671	598398117	640848020	604601912	621584682	610920310	594568257	573890674	619860261	602263776	577230063	610941261	583744228	576557326	604576912	562731159	602191936	606664933	606636375	632362816	574386697	590683853	585622397	316997978	601444545
Solanum lycopersicum EA01640 Watermelon beefsteak	2042277	1468591	3891109	10265224	2915414	21066775	6729827	1968650	2195547	5162361	528299955	17847344	63288161	437002729	6322704	3252588	256728794	354884879	247127503	279876721	192904846	545040360	481531373	285757540	202233045	584334710	619443188	597045751	600208371	601630620	584719191	568247566	601876510	587819396	562049999	592379194	571859035	562224507	585943281	558518847	585667909	596307310	591887588	619204804	560904179	597748232	572874147	310911136	602854721
Solanum lycopersicum LA4133	1948638	1405313	3721802	9808297	2793529	20498137	6578391	1887212	2106163	4934358	529301277	17844570	62933916	434855440	6039518	3130976	256661643	348174869	247111626	275408821	193023011	540451633	482399000	281637012	202281398	582217843	614245009	583944860	596678668	590799147	580040417	554121931	597763796	584425235	560788784	590185565	573782809	559516989	583812558	549624828	583949776	590989127	587312651	607909848	561749583	578263946	571749572	309051275	586506591
Solanum lycopersicum LA1421	2094736	1503216	3987648	10562847	2994429	21690315	6892838	2031213	2274567	5312241	521996574	18090660	65117135	472174175	6498264	3365721	268564644	374118933	258427420	295060164	201289610	544945200	476171250	301120486	211614173	583944758	624416411	595834338	601183501	595316430	578982301	576105042	603950515	587227551	561908317	592486923	571163130	562651121	611218567	577294336	585572429	591713701	589188263	624929198	576913124	583148997	570902824	326341994	586327092
Solanum galapagense LA1044	2722627	1952002	5192557	14239227	3894774	26872602	8077362	2690751	2985884	6976249	480671400	17975005	68427804	444621465	8545461	4462497	270285236	401510660	259894391	321503087	206262910	525978887	439706171	331323401	214383434	575897176	619094160	579704337	579387070	584861998	547043827	568273276	581655751	556770653	537273188	566020259	535655810	537327764	587207499	559041986	555729308	565358215	563504887	607294333	549987359	558095238	532552291	336137123	554279434
Solanum lycopersicum LA1479	2156755	1548339	4111078	10892856	3086084	22263005	6994198	2087880	2336956	5470174	458402436	18020671	65213294	484527569	6704763	3475480	265674782	376200097	255624058	297816784	199702494	491116782	420045553	303349671	209426235	522182093	568458494	551160703	542004194	553987282	517272688	537776452	544687799	525544907	504002379	532119888	508055097	504651906	564583595	567084107	523508269	531497267	528574398	573774087	537054147	530342661	507055868	324203976	525407059
Solanum pimpinelifolium CGN14498 raw	1475995	1071877	2844199	7440668	2100067	16343820	5621075	1418091	1550542	3745029	441752745	17809706	59033975	463607922	4582116	2243003	244584866	296151069	237235184	231357328	182219992	433850632	405849406	242187486	192284078	458158266	471412292	473832138	464207068	472898496	456458546	466712110	465119925	458829453	439147286	461187898	454080312	438334122	488184495	501696085	457783155	460563350	460371919	481715011	471828701	458769563	453963177	271038551	458698699
Bos taurus	2065145	1467022	3955160	10566204	3017733	13944656	3548222	2252277	2555603	5142236	7489019	149699	6344809	7166463	6449348	3796244	7687467	24326380	7403681	21978347	7757063	15119778	6720568	21371683	7401849	15075103	27744201	18416973	17306720	19661110	13026561	20288551	17794600	13770198	13678507	14960867	11874073	13711046	18606629	15552022	12923884	14331301	14510288	19973281	12347414	13907646	11060902	14367465	13578842
Canis familiaris	2306669	1636742	4412494	11859895	3387395	15423380	3955607	2526760	2918340	5852890	8321685	161878	7086062	7948666	7279485	4308725	8554931	26898821	8236093	24343348	8635941	16753439	7456336	23664395	8230174	16844898	30496834	20397008	19208524	21749729	14514143	22434141	19731892	15428674	15325293	16723854	13321407	15379504	20595493	17291914	14371221	15944945	16167367	22140737	13840814	15481367	12356034	16065022	15118846
Equus caballus	2024410	1461323	3851599	10425634	3010154	14205255	3564320	2243437	2566268	4997834	7482240	155211	6319428	7162257	6308170	3880415	7648522	24617196	7344530	22241092	7715999	15272840	6684552	21632458	7363373	15118337	28235533	18652407	17447208	19883098	12950168	20532135	18089099	13747801	13645746	14955327	11810074	13666690	18743396	15618650	12971538	14364600	14528559	20152800	12355634	13996330	11079761	14358178	13743259
Gorilla gorilla	2373869	1700717	4531598	12346224	3488073	16373549	4172309	2591215	2933688	5908553	8742092	169482	7390080	8618772	7437987	4393649	8958203	28373076	8610119	25641259	9038218	17608468	7818986	24927783	8615040	17603428	34299017	25048778	20600654	24021001	15019188	24064749	29211236	16160617	16032205	17565484	14487289	16063500	21773189	18084223	15010507	16688250	16885659	23325086	14380736	16272787	14146726	17352093	21581757
Homo sapiens	2500929	1790699	4770353	13051390	3672267	17276518	4411267	2744447	3108912	6229003	9238164	177523	7800231	9180427	7837852	4642662	9461117	29976864	9097565	27092718	9551745	18589971	8257540	26332189	9101820	18621115	36820146	27631791	21898867	25716373	15865000	25530285	33690019	17134268	16993694	18622573	15543740	17025211	23025114	19103950	15848469	17635529	17841691	24659513	15213784	17215538	15381718	18554046	24761967
Macaca fascicularis	2460060	1764314	4681426	12744001	3612149	16921780	4279195	2665612	3018818	6091560	9023997	175214	7634034	8776037	7690070	4544789	9246201	29346332	8894528	26515976	9336897	18191660	8073265	25779740	8896697	18148037	34457519	23879920	21063400	24243402	15504175	24671146	25380738	16584448	16463745	18028026	14554554	16488808	22447548	18687022	15512081	17217477	17426007	24093364	14824400	16756735	13876535	17569128	19014801
Macaca mulatta	2447610	1753473	4655261	12655633	3588489	16797391	4255521	2650578	3001067	6055356	8962370	173884	7584482	8712511	7646185	4516638	9187579	29135318	8837793	26327426	9275840	18063681	8020745	25594752	8840003	18031976	34207495	23714113	20918316	24078951	15405515	24498524	25186412	16479548	16362337	17913564	14467952	16388517	22292143	18560707	15410785	17103653	17313466	23925469	14731689	16645318	13790600	17457346	18882595
Mus musculus	2045557	1478498	3823534	10106104	3089544	13448995	3468022	2262847	2676578	5023922	7143052	158516	6108216	6796672	6211625	3931233	7331317	23237484	7056140	21059521	7400259	14610663	6407459	20463534	7080916	14487797	26186756	17538530	16537967	18701922	12405586	19328505	16887299	13257677	13155450	14344689	11418937	13190215	17756682	14916881	12433272	13750556	13897876	19018978	11950505	13400181	10675677	13795742	13004122
Pan troglodytes	2484804	1777413	4741369	12961439	3640876	17171711	4372927	2719956	3072486	6180079	9182161	175023	7751450	9059853	7790776	4604497	9404426	29775481	9040526	26913695	9490304	18462027	8204504	26162802	9046533	18482594	36080248	26442610	21645600	25264225	15772620	25273122	31018153	16973088	16843552	18453776	15244981	16874983	22858607	18985460	15754505	17519278	17730348	24500973	15109763	17081972	14908720	18251711	22904197
Rattus norvegicus	1986719	1439980	3706663	9850573	3033360	13270677	3398478	2232931	2649993	4869430	6988234	158531	5956894	6659132	6013769	3904987	7169931	22906677	6894294	20753649	7243781	14401782	6266769	20161099	6929063	14199169	25878018	17258620	16255295	18407258	12133955	19039278	16610431	12968045	12862217	14048431	11139779	12893799	17457241	14635476	12191144	13486576	13613683	18704071	11690213	13141538	10443857	13499874	12748837
Aspergillus fumigatus uid14003	18905	15836	26731	45928	24942	68194	26673	22305	27652	29142	35567	4962	34561	34188	33870	38289	37865	102695	36157	94059	36959	72349	33651	91958	36420	67393	114402	80848	76884	84872	60864	89050	78346	63198	62805	67473	56216	62908	82352	70254	60931	65800	64964	84548	59331	66407	56094	64403	64163
Aspergillus nidulans FGSC A4 uid13961	16820	13555	23109	41209	22277	61743	22529	18313	23046	26233	30962	3792	30278	29965	30972	32763	32812	94047	31665	85475	32061	65855	29565	83778	32232	60198	105203	73341	68934	76788	53430	80955	70540	56234	55898	60530	49072	56024	73941	63509	54553	58770	58046	76261	52547	59069	48603	57824	57019
Aspergillus niger CBS 513 88 uid19263	31211	26229	46326	81050	44706	113053	44809	38653	50743	52272	59811	7297	58155	57493	62612	65495	62937	164280	60286	150899	61341	116909	55801	147686	61156	112144	175355	129643	123616	134086	100383	140582	125522	104890	104454	111046	93940	104603	132407	115177	100282	107724	106584	136454	98496	110580	93099	107243	106293
Aspergillus oryzae RIB40 uid28175	38922	30665	60999	106363	51862	141210	57176	38996	47868	69643	77296	6820	74461	74689	81963	64399	81825	202542	78873	187726	80363	144457	72738	183096	79042	140170	221885	162902	155023	169191	126690	176171	157199	132577	132327	140247	118620	132257	165100	144081	125073	135894	134887	171504	123433	135771	114339	134637	131006
Candida albicans uid14005	6442	5187	9371	15766	7996	19168	8414	5452	6456	10282	12184	1491	11588	11786	11765	8220	12976	29210	12732	27033	13034	20364	11705	26091	12529	21021	31233	23516	22639	24755	18853	25332	22967	19820	19809	20829	17980	19776	23884	21198	18688	20136	20259	25140	18444	20413	17192	20194	19526
Candida dubliniensis CD36 uid38659	99853	73738	149276	257828	117669	301363	124348	72238	86721	167060	184764	12924	177410	180593	192812	111271	201530	471667	197214	437913	198167	327907	179190	427690	195987	345505	507429	382859	371646	401614	313700	411431	372499	327871	328028	345100	298880	328098	393520	350031	306527	330860	334719	408529	302648	332742	280370	333818	319343
Candida glabrata CBS138 uid12376	19807	15700	30766	65775	25679	89035	29588	17949	21068	36640	50169	4027	44923	48971	42625	30145	52431	145874	50330	132709	52295	94957	46153	129585	50607	93932	164054	111934	106710	119938	82443	123485	107644	86957	86225	92916	76340	86554	115397	97464	82875	90524	90997	120969	79114	90272	73118	90206	86214
Cryptococcus gattii WM276	15789	13470	20813	36965	20453	56128	20971	17667	22662	23112	29090	4785	28965	27723	26754	29930	30596	87459	29224	79882	29705	61128	27345	77783	29975	56739	94732	67297	63947	69764	50094	74278	65355	52748	52705	56428	46411	52702	68769	59344	51250	54511	54340	70982	49657	56310	45624	53968	54265
Cryptococcus neoformans var JEC21 uid10698	13188	11410	16945	32692	17818	52126	18139	15665	20444	19413	25208	4010	25246	24333	22834	27673	26708	81108	25284	73585	26063	55426	23408	72162	26210	50515	88629	61616	58136	64079	44585	67847	59529	47289	46747	50737	41173	46919	62409	53354	45896	49331	48598	64624	44183	50719	40630	48410	48935
Kluyveromyces lactis NRRL Y-1140 uid12377	18440	14556	25501	48398	21825	68854	24996	16039	18304	28375	39046	4171	35723	38161	33388	25948	40937	109561	39340	100651	40207	73553	36496	97648	39480	71286	124611	85320	81681	90906	63226	94007	82561	66791	65868	71283	58690	66100	88198	75123	63856	69092	69703	91726	61169	70575	56926	68315	67212
Neurospora crassa uid132	57194	45419	88607	166712	77124	204551	81046	70569	88699	101061	117222	10693	111583	110585	116950	110365	124256	295270	119081	274183	121062	211790	108564	267784	119534	211900	318880	240098	229120	249098	191389	256910	232729	200437	200012	210723	179891	200045	243547	215440	186656	202690	204266	253821	189239	206604	173745	206308	198802
Saccharomyces cerevisiae uid128	30226	22882	46891	89950	36696	112869	46050	25841	28821	53474	68611	5039	62137	66440	63374	39991	72017	173112	69613	159166	71008	118468	64086	155156	69723	119347	191642	137036	132479	145070	106648	149972	133108	111630	111622	118201	99521	111361	140859	122162	103938	114354	115985	147595	103220	115280	94647	114733	109550
Schizosaccharomyces pombe uid127	29964	22199	48941	101907	38536	125136	43498	25177	28576	59564	75477	4165	67075	73471	69608	38195	78074	203210	75620	185764	78367	133720	69690	181844	75451	136323	228340	159056	153338	169976	120819	174660	152472	126830	126112	135450	112901	126122	162553	138917	118949	130399	132268	172812	115035	128899	106144	131518	123065
Yarrowia lipolytica CLIB122 uid12414	27833	21777	40507	69214	38466	89251	37166	28926	35346	48023	52206	5235	50994	50125	53681	47309	55912	127179	53452	118683	54524	93321	49390	115942	53446	91644	138407	103914	99329	108264	82817	111706	100203	86852	86746	91164	78529	86734	104643	93091	82250	88132	87806	108733	81064	88445	75137	88516	85574
Zygosaccharomyces rouxii CBS 732 uid39573	21591	17424	31212	53619	25658	71976	28543	16929	20635	33771	42487	5173	39647	41671	39686	29062	44775	111145	43041	103539	43904	76834	39858	100721	43714	76572	124520	89129	85746	93870	68852	97243	86329	71473	71100	75882	64009	71031	91273	79197	68999	73937	74005	95219	66066	76120	62347	73306	72558
K-mer size: 31	Arabidopsis lyrata	Arabidopsis thaliana TAIR10	Citrus sinensis	Glycine max	Malus domestica	Nicotiana benthamiana Niben v0.4.4	Nicotiana tabacum tobacco	Oryza brachyantha	Oryza sativa v5.00	Populus trichocarpa	Solanum lycopersicum vc Heinz v2.40	Solanum peruvianum	Solanum tuberosum DM v3	Solanum pimpinellifolium	Vitis vinifera	Zea mays	Solanum arcanum LA2157 denovo fasta CLC	Solanum arcanum LA2157 raw	Solanum arcanum LA2157 denovo fasta APLG	Solanum habrochaites LYC4 raw	Solanum habrochaites LYC4 denovo fasta APLG	Solanum lycopersicum cv Heinz raw	Solanum lycopersicum cv Heinz denovo APLG	Solanum pennellii LA0716 raw	Solanum pennellii LA0716 denovo APLG	Solanum lycopersicum LA2706 Moneymaker	Solanum lycopersicum LA2838A Alisa Craig	Solanum lycopersicum PI406760 Gardeners delight	Solanum lycopersicum LA1090 Rutgers	Solanum lycopersicum EA00325 Galina	Solanum lycopersicum EA00488 Taxi	Solanum lycopersicum EA00375 Katinka Cherry	Solanum lycopersicum EA00371 John's big orange	Solanum lycopersicum LA2463 Allround	Solanum lycopersicum LYC1969 Sonata	Solanum lycopersicum LYC3897 Cross Country	Solanum lycopersicum LYC3476 Iidi	Solanum lycopersicum TR00003 Momatero	Solanum lycopersicum LYC11 Rote Beere	Solanum lycopersicum LYC3340	Solanum lycopersicum EA01155 Dana	Solanum lycopersicum EA01049 Large Pink	Solanum lycopersicum LYC3153	Solanum lycopersicum EA03222	Solanum lycopersicum PI129097	Solanum lycopersicum PI272654	Solanum lycopersicum EA00990 Jersey devil	Solanum corneliomuelleri LA0118	Solanum lycopersicum EA00157 Polish Joe
Arabidopsis lyrata	10310289	10080486	43247	57663	42967	68832	31149	18033	26288	36037	57080	12293	49779	38648	52779	30987	51401	81121	46262	76372	47111	66267	43412	74364	48577	76768	106591	79157	77835	79588	76413	79579	77904	77933	79776	78542	71547	78168	84638	79497	67054	76009	80495	82332	76043	78018	66330	75095	74988
Arabidopsis thaliana TAIR10	10080486	10519776	40051	58815	49243	70049	25445	16723	28289	27866	119177	19967	54638	46167	48195	33009	56535	80954	46019	79478	49073	72620	48952	78835	48478	75058	268960	82802	82179	84093	76413	84975	81858	78337	80168	79663	74613	78259	89675	82990	76029	80322	83019	84030	78380	80827	71983	79740	79838
Citrus sinensis	43247	40051	744213	107461	89860	128213	46295	23881	37371	103928	83150	17781	72940	68914	134868	41117	87421	128927	76430	121039	77029	102217	69367	120215	78005	131551	133955	125839	125150	127020	120040	125961	124398	122565	124740	122020	112735	121437	134873	126399	108436	121209	126935	132323	121402	125720	108902	120828	119889
Glycine max	57663	58815	107461	1229074	140845	234542	80448	46981	70005	120986	162871	24698	130875	110444	181039	84440	146357	219064	137683	205403	142209	180084	125665	208167	146651	202736	219788	203603	199608	206554	193683	200543	199945	198121	201752	194161	174974	191807	223283	205226	164503	196804	213926	223006	197852	208194	171161	185686	189513
Malus domestica	42967	49243	89860	140845	777123	146193	48379	31747	54397	87359	96049	22270	84334	77572	136066	58244	97110	152101	87776	143310	90355	119920	80798	145470	91801	135798	154349	145088	143570	147385	135460	147162	142446	140368	142778	139526	127753	138557	158724	145701	125869	140619	147359	151637	137947	143692	124463	138839	138115
Nicotiana benthamiana Niben v0.4.4	68832	70049	128213	234542	146193	57636688	37181885	53573	94669	119001	2417806	1106751	2889326	2304587	197084	132001	2464582	3626906	2290441	3493305	2336320	2993473	2240423	3506370	2341291	3071804	3540423	3369110	3373845	3437689	3100488	3464800	3347309	3167767	3215853	3255824	3024406	3179509	3663200	3418162	3271335	3298977	3343438	3433641	3154071	3264584	3033733	3419861	3278663
Nicotiana tabacum tobacco	31149	25445	46295	80448	48379	37181885	51831844	23022	34880	55351	1032133	516750	1337903	999638	71184	56023	1039724	1259981	1026106	1206817	1031521	1134341	999832	1218216	1045091	1110497	1157977	1127235	1124586	1129678	1092026	1132894	1130739	1102150	1102911	1109682	1079324	1099752	1170214	1130571	1093252	1110513	1112795	1149692	1102593	1115259	1079654	1198012	1112700
Oryza brachyantha	18033	16723	23881	46981	31747	53573	23022	4729953	4363742	26242	38234	5501	32775	29090	35991	447652	37613	51277	35145	48336	35700	43935	32672	49585	37067	49796	52353	50149	49033	49939	47177	49428	49334	48726	49283	47776	43866	47127	53816	49557	40308	48051	51700	53256	50661	51999	43844	45943	48191
Oryza sativa v5.00	26288	28289	37371	70005	54397	94669	34880	4363742	4968161	37817	64690	12296	49246	49411	53980	562404	63403	92707	58290	89035	58749	76174	53012	91056	60764	85248	93374	87881	87093	88915	81944	88077	86978	84147	85888	83837	76706	82525	96371	89051	74906	86218	92188	94126	86147	89921	76672	82160	84345
Populus trichocarpa	36037	27866	103928	120986	87359	119001	55351	26242	37817	788547	83686	9452	70056	58649	142271	41874	76369	111885	77270	102997	77486	92224	68812	103953	80265	104953	109308	101733	98771	101581	98756	99131	99413	100388	102513	98687	88584	97491	110329	102241	77726	98218	106697	112263	99773	104938	84731	95067	93566
Solanum lycopersicum vc Heinz v2.40	57080	119177	83150	162871	96049	2417806	1032133	38234	64690	83686	626387879	15220029	28187670	447471382	137264	75606	203682130	229871801	195251452	152684101	130866787	569170448	550860699	166340307	141634625	617952399	618487076	593308761	618292343	599230986	617427142	540113165	618563909	616926738	585591747	618753633	613679448	582882835	580611692	532395378	615819470	615142826	617072312	622006235	582487497	593136328	617325760	216893013	614998896
Solanum peruvianum	12293	19967	17781	24698	22270	1106751	516750	5501	12296	9452	15220029	24106639	7362547	15068920	24903	13919	15656878	16021003	15560728	14702260	14327485	15300347	15107750	15202429	14719088	15328328	15359672	15362468	15343122	15359880	15304171	15456941	15339988	15312922	15355400	15329193	15297612	15368354	15470787	15411113	15342033	15327530	15325328	15423622	15416586	15345628	15330267	18271632	15335918
Solanum tuberosum DM v3	49779	54638	72940	130875	84334	2889326	1337903	32775	49246	70056	28187670	7362547	90386535	28060360	123120	65088	29186798	34616621	28677580	33887600	29231622	29930899	27216697	36929445	31556226	29994986	31303292	30451817	30536820	30691287	29565787	30938778	30411019	29812175	29915114	30051034	29307011	29805985	31703112	30753518	30003679	30157769	30112261	31335828	29990970	30083540	29399246	35308988	30039787
Solanum pimpinellifolium	38648	46167	68914	110444	77572	2304587	999638	29090	49411	58649	447471382	15068920	28060360	599504395	103536	60745	203917198	225507393	197552438	149497171	130907331	423762529	412218677	166407713	144217088	454787444	456801113	467311041	454792636	466288855	452689495	458895560	456738109	454201352	428468340	454525509	453524589	428008963	485705898	506703259	453918028	454044077	454402064	486656932	488998917	457688078	453395001	208706572	453098531
Vitis vinifera	52779	48195	134868	181039	136066	197084	71184	35991	53980	142271	137264	24903	123120	103536	1339182	62884	137749	212845	120048	193632	121574	166382	113277	192445	124931	202905	223489	207306	203989	209196	200928	207302	202934	206851	211243	205772	187444	205292	225785	208843	170291	198815	213656	221028	200684	207518	173905	200741	194058
Zea mays	30987	33009	41117	84440	58244	132001	56023	447652	562404	41874	75606	13919	65088	60745	62884	1373528	80664	152179	68343	146717	68799	125150	60744	146613	69617	141575	155799	150147	145464	149856	136558	149147	149985	140497	144784	142114	129931	140216	158524	148622	130437	143706	147426	153477	140470	145942	132160	140690	144838
Solanum arcanum LA2157 denovo fasta CLC	51401	56535	87421	146357	97110	2464582	1039724	37613	63403	76369	203682130	15656878	29186798	203917198	137749	80664	641249513	616778985	594696961	163069287	138713444	200749246	186333576	177079354	152174113	214409654	220033534	216982012	216321724	217542345	212064278	221032484	216511591	213253081	214213595	214382589	210908600	213524375	223595612	220237709	214086541	214867988	214413470	223581414	217627473	215079867	211636604	229904447	213991616
Solanum arcanum LA2157 raw	81121	80954	128927	219064	152101	3626906	1259981	51277	92707	111885	229871801	16021003	34616621	225507393	212845	152179	616778985	2181096992	598674543	270109813	159689688	280794112	208129184	282804811	171940130	287514181	328418010	308309188	308552395	311979663	282981193	317949394	307596478	291435406	289851495	298351091	273106289	290286256	333527887	314456638	293464873	300193784	297670620	331014333	288685949	295655119	272447398	301921612	293845320
Solanum arcanum LA2157 denovo fasta APLG	46262	46019	76430	137683	87776	2290441	1026106	35145	58290	77270	195251452	15560728	28677580	197552438	120048	68343	594696961	598674543	599625129	153574831	133795742	193177122	182323679	170602755	149267095	202797211	207124490	204875972	204092441	205206960	200847124	208221761	204215637	201770955	202446403	202606524	199990645	201852598	210236935	207633539	202141402	202992154	202799327	210931189	206071476	203220642	200560677	217396506	202139326
Solanum habrochaites LYC4 raw	76372	79478	121039	205403	143310	3493305	1206817	48336	89035	102997	152684101	14702260	33887600	149497171	193632	146717	163069287	270109813	153574831	1738146928	642020998	191909503	137533578	278663354	176662724	199367756	230983694	214713845	215396441	218269602	194667583	222566868	214526749	201187672	200878236	206810464	187342564	200861273	234994638	220219548	204333276	208749705	206481477	229723735	198031010	204685561	186763528	232192502	203574784
Solanum habrochaites LYC4 denovo fasta APLG	47111	49073	77029	142209	90355	2336320	1031521	35700	58749	77486	130866787	14327485	29231622	130907331	121574	68799	138713444	159689688	133795742	642020998	642857017	133166414	121709784	183337277	158761102	139816167	144308447	140856504	140968043	141792013	136931857	143801166	140740767	138211989	138801617	139156339	135958472	138287566	146633449	143294219	138947892	139561544	139020612	145377861	139451810	139211127	136382699	166859623	138493134
Solanum lycopersicum cv Heinz raw	66267	72620	102217	180084	119920	2993473	1134341	43935	76174	92224	569170448	15300347	29930899	423762529	166382	125150	200749246	280794112	193177122	191909503	133166414	1332925547	552460346	205719736	144492583	612034790	639247923	601044204	624633975	608244506	606197377	554241675	624748920	611900170	579621333	618598865	594656040	578435465	602332147	546925808	611868245	616424787	614786408	641332039	574444179	592584586	597357010	234342367	611875655
Solanum lycopersicum cv Heinz denovo APLG	43412	48952	69367	125665	80798	2240423	999832	32672	53012	68812	550860699	15107750	27216697	412218677	113277	60744	186333576	208129184	182323679	137533578	121709784	552460346	553815932	153534653	134084800	547347236	547992523	526008898	547844263	531098323	547149706	479961987	548090074	546411964	519187363	548259995	544061265	517044954	514259600	473547926	546395085	545025475	546762344	550805032	517143008	526366315	547189347	195140761	545255823
Solanum pennellii LA0716 raw	74364	78835	120215	208167	145470	3506370	1218216	49585	91056	103953	166340307	15202429	36929445	166407713	192445	146613	177079354	282804811	170602755	278663354	183337277	205719736	153534653	1689491587	638384332	210623389	237073090	221932952	222212912	225194023	203258532	230174806	221209691	209127753	209435733	214296835	196696811	209549575	240763745	226954205	211886311	215823681	214422324	237602370	207396869	212643135	196330988	262213650	211438706
Solanum pennellii LA0716 denovo APLG	48577	48478	78005	146651	91801	2341291	1045091	37067	60764	80265	141634625	14719088	31556226	144217088	124931	69617	152174113	171940130	149267095	176662724	158761102	144492583	134084800	638384332	639603634	148764687	153868170	150809397	150593310	151577790	146944686	154343403	150541054	147976079	149132843	148897521	146093294	148760287	156330372	153285735	148739698	149197390	148930302	156188410	150160798	149239393	146703811	193879255	148486636
Solanum lycopersicum LA2706 Moneymaker	76768	75058	131551	202736	135798	3071804	1110497	49796	85248	104953	617952399	15328328	29994986	454787444	202905	141575	214409654	287514181	202797211	199367756	139816167	612034790	547347236	210623389	148764687	1224540519	714392071	673776474	694838962	677247995	675865750	619411212	697930797	691752419	652815573	690519580	669001715	647328116	671662170	610264772	686905627	689390018	688783452	712963263	641020855	659065137	669273076	256499104	682335186
Solanum lycopersicum LA2838A Alisa Craig	106591	268960	133955	219788	154349	3540423	1157977	52353	93374	109308	618487076	15359672	31303292	456801113	223489	155799	220033534	328418010	207124490	230983694	144308447	639247923	547992523	237073090	153868170	714392071	1713347116	724945981	747260418	734839898	705041071	674162021	750866334	720405869	683671615	730496892	688855049	679391379	732455656	653887007	722344755	727556286	725622886	770222138	666284273	692949518	687495943	282590559	714812003
Solanum lycopersicum PI406760 Gardeners delight	79157	82802	125839	203603	145088	3369110	1127235	50149	87881	101733	593308761	15362468	30451817	467311041	207306	150147	216982012	308309188	204875972	214713845	140856504	601044204	526008898	221932952	150809397	673776474	724945981	1393085062	697809742	711438668	666758916	675000367	700591063	681637085	644487894	688296851	655804190	640930575	683915429	637401452	680203080	684148375	684178725	727700480	648297573	658881788	655560756	270620538	676180113
Solanum lycopersicum LA1090 Rutgers	77835	82179	125150	199608	143570	3373845	1124586	49033	87093	98771	618292343	15343122	30536820	454792636	203989	145464	216321724	308552395	204092441	215396441	140968043	624633975	547844263	222212912	150593310	694838962	747260418	697809742	1410238739	707732141	692938456	647049540	724582602	702629070	666898850	715629028	678143578	665278232	702319497	633039115	707831917	710070596	711953237	742931883	656546321	680938027	681123841	271508296	701889919
Solanum lycopersicum EA00325 Galina	79588	84093	127020	206554	147385	3437689	1129678	49939	88915	101581	599230986	15359880	30691287	466288855	209196	149856	217542345	311979663	205206960	218269602	141792013	608244506	531098323	225194023	151577790	677247995	734839898	711438668	707732141	1447075393	672778338	663340794	708900588	685278804	649460235	696811625	660589225	646630456	692564121	648414479	687271096	690489685	690759275	736006783	646797118	666141527	660109405	273558416	681577778
Solanum lycopersicum EA00488 Taxi	76413	76413	120040	193683	135460	3100488	1092026	47177	81944	98756	617427142	15304171	29565787	452689495	200928	136558	212064278	282981193	200847124	194667583	136931857	606197377	547149706	203258532	146944686	675865750	705041071	666758916	692938456	672778338	1095276661	613810764	694168406	684006742	649439797	689194485	665398862	647786324	665576905	606929650	682811022	693080478	686755700	708681520	636480389	656909094	666690809	254686849	686673224
Solanum lycopersicum EA00375 Katinka Cherry	79579	84975	125961	200543	147162	3464800	1132894	49428	88077	99131	540113165	15456941	30938778	458895560	207302	149147	221032484	317949394	208221761	222566868	143801166	554241675	479961987	230174806	154343403	619411212	674162021	675000367	647049540	663340794	613810764	1449311812	650046832	626816742	663877338	635617818	603029132	662552902	669733498	618622735	629444793	632826236	632856255	677536282	613077774	617275247	602782531	299436698	626439769
Solanum lycopersicum EA00371 John's big orange	77904	81858	124398	199945	142446	3347309	1130739	49334	86978	99413	618563909	15339988	30411019	456738109	202934	149985	216511591	307596478	204215637	214526749	140740767	624748920	548090074	221209691	150541054	697930797	750866334	700591063	724582602	708900588	694168406	650046832	1418427691	705650282	670028210	714565971	680286328	669277878	705866080	636211120	707213015	710522557	708257144	742657700	657095513	682189869	681161090	271114671	703754332
Solanum lycopersicum LA2463 Allround	77933	78337	122565	198121	140368	3167767	1102150	48726	84147	100388	616926738	15312922	29812175	454201352	206851	140497	213253081	291435406	201770955	201187672	138211989	611900170	546411964	209127753	147976079	691752419	720405869	681637085	702629070	685278804	684006742	626816742	705650282	1184616382	660664645	700097562	675621108	656267053	679507867	618150805	693084837	697578672	697098515	721670508	647540990	667457671	674890080	259660942	690053781
Solanum lycopersicum LYC1969 Sonata	79776	80168	124740	201752	142778	3215853	1102911	49283	85888	102513	585591747	15355400	29915114	428468340	211243	144784	214213595	289851495	202446403	200878236	138801617	579621333	519187363	209435733	149132843	652815573	683671615	644487894	666898850	649460235	649439797	663877338	670028210	660664645	1137350287	664610410	639343152	693722705	644754984	580835657	657197482	659269176	659827034	683191273	612974272	633325327	638885410	281394874	653414133
Solanum lycopersicum LYC3897 Cross Country	78542	79663	122020	194161	139526	3255824	1109682	47776	83837	98687	618753633	15329193	30051034	454525509	205772	142114	214382589	298351091	202606524	206810464	139156339	618598865	548259995	214296835	148897521	690519580	730496892	688296851	715629028	696811625	689194485	635617818	714565971	700097562	664610410	1271746268	676641294	662160256	689523701	625122353	700155457	703087236	704530161	731271520	652012541	673923531	676766999	264633067	693841373
Solanum lycopersicum LYC3476 Iidi	71547	74613	112735	174974	127753	3024406	1079324	43866	76706	88584	613679448	15297612	29307011	453524589	187444	129931	210908600	273106289	199990645	187342564	135958472	594656040	544061265	196696811	146093294	669001715	688855049	655804190	678143578	660589225	665398862	603029132	680286328	675621108	639343152	676641294	984987357	636534832	652791843	596651710	673638092	674646721	675375752	692082189	631909025	650256402	661818283	249546970	670248730
Solanum lycopersicum TR00003 Momatero	78168	78259	121437	191807	138557	3179509	1099752	47127	82525	97491	582882835	15368354	29805985	428008963	205292	140216	213524375	290286256	201852598	200861273	138287566	578435465	517044954	209549575	148760287	647328116	679391379	640930575	665278232	646630456	647786324	662552902	669277878	656267053	693722705	662160256	636534832	1153048830	640464503	579650773	655001899	658968155	659228893	683249838	611473540	632733022	637649230	281539634	652801240
Solanum lycopersicum LYC11 Rote Beere	84638	89675	134873	223283	158724	3663200	1170214	53816	96371	110329	580611692	15470787	31703112	485705898	225785	158524	223595612	333527887	210236935	234994638	146633449	602332147	514259600	240763745	156330372	671662170	732455656	683915429	702319497	692564121	665576905	669733498	705866080	679507867	644754984	689523701	652791843	640464503	1672208268	702166658	685909252	689532978	686310122	726166188	641783330	664222635	651683615	287056052	677445204
Solanum lycopersicum LYC3340	79497	82990	126399	205226	145701	3418162	1130571	49557	89051	102241	532395378	15411113	30753518	506703259	208843	148622	220237709	314456638	207633539	220219548	143294219	546925808	473547926	226954205	153285735	610264772	653887007	637401452	633039115	648414479	606929650	618622735	636211120	618150805	580835657	625122353	596651710	579650773	702166658	1395150855	621114249	629270742	624736062	664353372	594386118	611309899	594158233	273935398	617316627
Solanum lycopersicum EA01155 Dana	67054	76029	108436	164503	125869	3271335	1093252	40308	74906	77726	615819470	15342033	30003679	453918028	170291	130437	214086541	293464873	202141402	204333276	138947892	611868245	546395085	211886311	148739698	686905627	722344755	680203080	707831917	687271096	682811022	629444793	707213015	693084837	657197482	700155457	673638092	655001899	685909252	621114249	1227830787	698971105	699160331	723052385	646625696	667647034	675333481	263668388	691295746
Solanum lycopersicum EA01049 Large Pink	76009	80322	121209	196804	140619	3298977	1110513	48051	86218	98218	615142826	15327530	30157769	454044077	198815	143706	214867988	300193784	202992154	208749705	139561544	616424787	545025475	215823681	149197390	689390018	727556286	684148375	710070596	690489685	693080478	632826236	710522557	697578672	659269176	703087236	674646721	658968155	689532978	629270742	698971105	1292929402	704191845	730903491	647858340	670975925	676343999	265660673	701378331
Solanum lycopersicum LYC3153	80495	83019	126935	213926	147359	3343438	1112795	51700	92188	106697	617072312	15325328	30112261	454402064	213656	147426	214413470	297670620	202799327	206481477	139020612	614786408	546762344	214422324	148930302	688783452	725622886	684178725	711953237	690759275	686755700	632856255	708257144	697098515	659827034	704530161	675375752	659228893	686310122	624736062	699160331	704191845	1252687885	729926155	649111347	671303875	676975957	263983313	694076121
Solanum lycopersicum EA03222	82332	84030	132323	223006	151637	3433641	1149692	53256	94126	112263	622006235	15423622	31335828	486656932	221028	153477	223581414	331014333	210931189	229723735	145377861	641332039	550805032	237602370	156188410	712963263	770222138	727700480	742931883	736006783	708681520	677536282	742657700	721670508	683191273	731271520	692082189	683249838	726166188	664353372	723052385	730903491	729926155	1648274573	676786740	699117857	692707654	283181173	717381862
Solanum lycopersicum PI129097	76043	78380	121402	197852	137947	3154071	1102593	50661	86147	99773	582487497	15416586	29990970	488998917	200684	140470	217627473	288685949	206071476	198031010	139451810	574444179	517143008	207396869	150160798	641020855	666284273	648297573	656546321	646797118	636480389	613077774	657095513	647540990	612974272	652012541	631909025	611473540	641783330	594386118	646625696	647858340	649111347	676786740	1088678065	649197902	633184290	260337546	645483909
Solanum lycopersicum PI272654	78018	80827	125720	208194	143692	3264584	1115259	51999	89921	104938	593136328	15345628	30083540	457688078	207518	145942	215079867	295655119	203220642	204685561	139211127	592584586	526366315	212643135	149239393	659065137	692949518	658881788	680938027	666141527	656909094	617275247	682189869	667457671	633325327	673923531	650256402	632733022	664222635	611309899	667647034	670975925	671303875	699117857	649197902	1266768083	651009936	264572777	692308730
Solanum lycopersicum EA00990 Jersey devil	66330	71983	108902	171161	124463	3033733	1079654	43844	76672	84731	617325760	15330267	29399246	453395001	173905	132160	211636604	272447398	200560677	186763528	136382699	597357010	547189347	196330988	146703811	669273076	687495943	655560756	681123841	660109405	666690809	602782531	681161090	674890080	638885410	676766999	661818283	637649230	651683615	594158233	675333481	676343999	676975957	692707654	633184290	651009936	978179594	254539151	675782493
Solanum corneliomuelleri LA0118	75095	79740	120828	185686	138839	3419861	1198012	45943	82160	95067	216893013	18271632	35308988	208706572	200741	140690	229904447	301921612	217396506	232192502	166859623	234342367	195140761	262213650	193879255	256499104	282590559	270620538	271508296	273558416	254686849	299436698	271114671	259660942	281394874	264633067	249546970	281539634	287056052	273935398	263668388	265660673	263983313	283181173	260337546	264572777	254539151	1110740167	264039622
Solanum lycopersicum EA00157 Polish Joe	74988	79838	119889	189513	138115	3278663	1112700	48191	84345	93566	614998896	15335918	30039787	453098531	194058	144838	213991616	293845320	202139326	203574784	138493134	611875655	545255823	211438706	148486636	682335186	714812003	676180113	701889919	681577778	686673224	626439769	703754332	690053781	653414133	693841373	670248730	652801240	677445204	617316627	691295746	701378331	694076121	717381862	645483909	692308730	675782493	264039622	1244150300
Solanum lycopersicum EA02054 Cal J Tm VF	74695	79159	120347	191672	137068	3215205	1100489	48056	84770	95468	595325716	15329748	29836280	472743125	194072	142475	214346431	287761131	202664987	198832096	138415060	588035195	528198399	207332844	148619908	656956171	684291884	667544661	674764516	672353901	654585673	645284292	678395912	663708361	627613185	667916310	645903759	628489572	675098822	631607276	665066681	667515830	668217366	698350339	625754968	706866763	654173981	259906044	696771837
Solanum lycopersicum PI303721 The Dutchman	62895	71742	100485	150565	121636	3069704	1140731	37854	69512	71471	600835016	15303362	29072384	443857187	159026	127800	207219818	271954492	196111020	187550422	133907602	588682716	534347400	196002956	143797656	656795856	678660211	646101721	670262221	650291323	661371773	594792448	672297355	663636361	626476244	665707927	648787902	626601445	643485991	590223455	667712248	674866283	664308908	681749481	622100445	645135407	653537252	249285762	674301372
Solanum lycopersicum LA4451 Black Cherry	79283	79721	123367	199854	140621	3189955	1099210	49026	85518	101381	596056410	15322309	29739291	469067972	208962	140210	213814093	288280087	202531066	198644768	137887883	588615308	528765473	207472965	148203595	655154714	685336924	653672435	671717965	656337414	657070413	644076303	674249609	663600192	628618605	668151618	644603184	628282409	681166586	620179027	661275219	667883193	666379205	688668573	630806608	643662551	644864001	257977127	661896407
Solanum lycopersicum V710029 Anto	80615	81233	129356	219135	149072	3246140	1113908	53617	92367	110734	619052652	15317430	30132834	455459386	218136	151971	214562241	291220850	202927078	201259101	139039310	611632421	548111631	209834317	149134348	684835024	712401962	675246512	701048895	680382037	681276806	623088073	701506164	691902502	654602749	694862306	672283667	653779984	674771644	614143156	689594929	694898698	694679811	718188226	647235675	673450511	677174779	261598805	693711079
Solanum lycopersicum PC11029 Winter Tipe	74559	78020	119304	190869	136175	3172429	1100656	48664	83570	95839	617586625	15318497	29770706	454108610	196125	139251	212763550	291800297	201390113	200747874	137457350	614257349	547193272	209008276	147558855	686291975	718181553	680608176	702612868	685794728	682426852	626787394	705876527	695896191	656805959	698306457	675251694	654964110	678334605	616419225	690943364	695519003	694824528	720520552	649471080	674021278	676941922	260064253	694638537
Solanum lycopersicum PI093302 Chang Li	77076	78964	122411	201302	140600	3173600	1104956	50826	86523	101821	617151727	15319063	29835360	454533435	202085	143054	213417130	292425991	201928245	200999768	137789249	614059928	546682015	209520541	147989804	682539638	717640018	678398344	703322319	688745690	681994656	626837878	705402061	691626302	655442239	697444165	672076558	653176170	680544603	618074705	688949314	692765541	692456528	719866766	647872872	695240201	673985609	260389814	701659310
Solanum lycopersicum EA00892 Belmonte	74610	76626	118269	194426	135498	3097606	1095451	49336	83906	99173	618476490	15310474	29578793	453191930	195703	139418	212242627	284165166	200884700	195017873	137065367	609471981	547939347	203737988	147155350	679867039	705940447	671243114	696175332	674614779	680148599	620991727	699318358	688536097	649850163	690775788	669725423	649659942	668186162	608817698	685946764	692264394	689837369	711773954	643575542	721816527	674333699	255732779	719323441
Solanum lycopersicum EA01088 Tiffen Mennonite	71829	75646	113905	180377	130565	3097463	1083933	46149	80134	89840	614085228	15313019	29499316	452311400	184403	135073	211684772	281981897	200586487	193314588	136398521	603600995	544336091	202066024	146477245	673167025	697368332	663246843	688528181	667445123	679053940	610225895	689314092	681749243	643573711	684180141	663871301	643403573	659963528	605120650	679674386	695102914	683059758	703683669	638078264	658221062	668624159	254464891	688681373
Solanum lycopersicum PI203232 Wheatleys Frost Resistant	74025	77565	117575	190218	135641	3164647	1099742	47633	83041	95001	614273333	15319208	29767037	452321075	192918	140460	212480521	288974168	201013876	199093809	137529920	609184780	544263079	207117860	147333520	675620130	707581906	670321171	695929387	676864574	682774246	616587104	696752592	684849453	648806944	690547359	666147200	647126665	670343679	610190183	683450068	692824552	684634346	711281263	642321570	665268789	668184158	258816755	690320582
Solanum lycopersicum PI311117	75554	77784	120461	198154	137775	3149190	1098811	50046	85835	99927	615371287	15313835	29673816	454579503	199849	138435	212568961	286537753	201265302	197195612	137345726	607285203	545265721	205631663	147352157	676751938	706081429	670476174	694968654	675346402	676300792	619605710	696404975	685693580	649193837	689570063	667383608	648903388	670766500	609560571	683782966	687629425	686404866	709591078	645317626	667637480	669897596	257870560	685039951
Solanum lycopersicum LA1324	82410	83898	131529	215805	149931	3399531	1137896	53063	92304	109525	566451503	15487619	30998013	482658531	219865	153889	222552847	309369656	210063703	215587487	144067076	572791946	502944133	226769284	154082906	657109850	676469252	639800809	656931245	648520254	629905757	606358778	657663562	641884046	608079349	648566754	623555643	606473012	657910602	609279649	645313368	648365342	648586180	685130102	635961939	637426439	622136226	272166692	640758101
Solanum lycopersicum PI158760 Chih Mu Tao Se	75852	78099	120949	199682	139637	3143973	1099557	50004	86352	100970	619103581	15309204	29754454	453081001	201807	140566	212830850	288346570	201473939	198416231	137658625	612926467	548537149	206906725	147666190	681281099	711390448	675072082	699940360	679007714	684416611	621924947	701138792	690161029	654549868	694213516	670374912	655023458	672467381	610682229	687912230	693764114	692155883	716276075	645994165	667509917	674401148	258602812	692226063
Solanum lycopersicum LA0113	72129	75476	117187	183291	133173	3013755	1087369	48991	84905	92846	541702340	15479548	29885527	504133791	191072	137029	219351058	280627732	208168363	190992617	139998162	529809673	482347193	201301811	150839329	586875038	607828902	579865632	599040188	588355366	588481278	543348319	600831840	592542882	563736683	596097486	581611274	562236659	595974586	583634839	591264113	595262149	592715955	630367221	586151855	591771350	581746212	253396888	592681645
Solanum lycopersicum LYC1410 ES 58 Heinz	72139	78741	116927	182340	136539	3250483	1100651	45948	83064	89465	612124326	15326301	30034251	459109157	189294	137654	214354481	294574123	202556064	204023931	138714167	610603853	542969788	212104216	148720844	677029748	712626567	673071385	701755183	680775250	675615196	631816347	700481477	683590641	649927690	692991663	663065931	649532257	675417093	610433361	687386682	687191489	689654243	713721779	652632963	665047861	667661050	264008311	685944951
Solanum lycopersicum PI169588 Dolmalik	71057	77896	115643	181523	134996	3261932	1105964	45391	81303	88428	617532836	15354597	30000168	453596135	183855	140956	214948674	295933105	203046641	204784069	138846205	617560333	547434459	212348301	148730310	688122591	724891458	684004716	709494044	691343549	685446610	631782769	711699033	695551546	660252276	702373250	674877641	657000136	687513806	620376369	698257133	698263978	696670236	724013516	651320594	673493646	678138125	264690495	695707433
Solanum lycopersicum LYC2962	79395	82264	127707	208807	148405	3344975	1176532	51520	91130	105667	482237114	15449515	30606880	555787216	213266	149330	221527386	304824508	209344917	212061069	143233862	492640086	430257008	220529381	153761681	543611835	578674336	577435594	563524567	578042319	541146346	572891499	566090634	549714376	520326013	555548478	533066269	521294658	619159255	626548687	551402867	556701378	553656111	609735915	579319782	558273621	533171752	268520820	552812076
Solanum lycopersicum LYC2910	79871	82035	127972	212984	146125	3288231	1121988	51365	90418	108375	614980925	15348859	30296681	455661877	212821	147672	215969132	302191207	204043975	208692538	139731265	618427491	544754932	216678278	149749467	683889707	724298464	681596899	708659319	688954480	687889207	633078798	709258353	691130455	655201338	700018701	669613712	654384999	685982429	624023721	692578541	703721659	696689487	726517957	651096960	711035876	672792455	266409675	715352015
Solanum pimpinellifolium LYC2798	68573	77315	109297	165000	127734	3263047	1095475	40668	74881	77865	470180814	15424127	30163323	541897451	171439	132992	218110729	299972052	206188360	208850439	140789753	482388278	420744807	217302521	151567970	531064591	565557010	574219570	550800416	569510190	528740822	576802399	554084058	537697155	508459828	543158426	521474427	508798383	618246910	651255135	540920271	544126583	540748635	598038907	570554619	545434157	521620075	264933027	540662768
Solanum lycopersicum LYC2740	78962	82349	127508	209715	147059	3348009	1130511	51580	90495	105333	603312167	15552902	30844257	478609144	210622	148981	224210770	309559574	211850872	212368612	143213571	605935851	534482023	220721704	153692651	677170594	712628788	698689048	695771505	702307021	669840411	647088197	698036578	684148145	646837978	689366305	661774558	643728529	684138566	642282544	682828791	686241140	686664621	725272348	651441738	666153039	664353136	272233360	683285222
Solanum pimpinellifolium LA1584	90406	85776	139842	232318	157006	3369090	1143345	55546	96220	120502	495918057	15544684	31123554	551746321	243888	157585	225761495	314256814	213287188	218978856	145572850	509283232	442270841	231135275	156457531	579803175	601954732	595343004	581717357	596438753	557677211	579068728	583889768	566910153	537063770	573525330	548403210	537575552	626043612	634099676	567829400	574662427	572327731	631047198	595328553	572165481	546293622	273072154	566352226
Solanum pimpinellifolium LA1578	80830	83572	130441	210926	148221	3414040	1148174	52042	91864	106386	523141952	15736367	31488950	568156364	215243	152791	231124226	318413390	218216714	221004307	148720014	532851843	466376691	229896751	160166112	589295600	626781172	623631768	610251317	624686389	586055011	606810268	612868739	595016047	563697524	601239850	577693274	563885236	643910561	651129741	597914646	602617763	598994029	658044268	619062765	605563769	577842827	281285817	599507596
Solanum peruvianum LA1278	83657	85441	136549	216658	157307	3574242	1224367	52340	95566	112135	197136369	18030481	34730102	193186654	232628	160487	214595887	298933421	202666225	235624522	161088483	221503888	177296641	263925586	186945915	242130448	275092471	262165463	260999949	264370033	241061594	284491475	262372707	247064060	261903302	252777370	234250502	262417087	278072054	264985583	249915579	253737871	251967845	274612898	246923979	252351810	236723152	505429189	252659988
Solanum chmielewskii LA2663	75375	77883	118864	191125	137002	3171495	1100819	48655	84495	96735	215204479	15577273	30418090	211245543	197522	141856	298390883	367883438	283773808	203193222	144451661	231401888	193794252	213729004	156194753	253439066	275749965	267089188	266661191	268495292	252635416	268935868	266957842	257496767	254100915	261150450	247259581	254096445	280741202	271613426	259311841	261946492	260280753	278484120	258964482	261890605	248001025	250006149	260861632
Solanum chmielewskii LA2695	84229	90298	132576	222192	157491	3601710	1142820	54498	96487	109542	218170840	15651148	31473806	214054641	223943	159074	303417922	398133636	287809377	224153942	148354380	243370177	195558946	234062722	160086017	266448558	301086919	287618593	287362950	290618148	266057264	292047808	286865524	272631088	269519039	278300482	258743533	269316034	307356224	292796186	276580117	279663983	278244535	301142184	273132636	278578516	259458758	268132869	278006665
Solanum cheesmaniae LA0483	70198	76527	113561	174318	130573	3158908	1087535	44607	78447	85627	506141261	15404035	29924794	458028089	181599	133394	219770379	289470166	208185893	198683764	140289092	504867779	452231519	208435837	151315295	557599584	584197359	570543619	574213444	571179032	556860952	547793722	575075466	563784267	540149745	568417039	551382809	539659731	575261004	551348482	565788718	568042363	566180953	595447981	568359301	571411711	551924412	258739376	566613239
Solanum lycopersicum CGN15820	76667	80402	122368	198211	140276	3270617	1105745	49463	86383	97927	543750577	15407594	30045879	502944087	200774	147739	217974020	293985563	206315482	202346955	139838589	542878811	483350973	211165942	150268409	604422062	634635567	626825312	621909423	630839089	601559812	581425568	623853432	612396265	582879976	616772260	593841848	581659173	647277112	637177874	610595700	612856492	613315637	652247270	606188878	607767415	595924333	262360080	611696860
Solanum cheesmaniae LA1401	72559	77716	117653	185702	135061	3227757	1104265	46605	82107	92122	510791754	15435562	30197378	463887160	189647	139507	219600086	300398625	207897790	206484302	140750359	517886061	455665986	214978621	151131790	571071070	604623167	589181065	591303416	589393575	570308174	560117333	592576954	579278220	548091118	584960919	562708066	548282856	595856424	571311863	578715644	583840010	581374702	616031030	583313122	587429913	562830170	263648419	580990688
Solanum neorickii LA2133	75990	82137	122503	192573	142764	3439019	1141138	48105	85895	94381	231653850	15811836	31801148	226406789	199260	145734	309300519	410910775	293080832	230830258	151441387	258771819	207722364	240518046	163557094	283534353	320237128	305298272	304308603	307681682	282298459	308511611	304780211	289021181	284615334	295173120	274022830	284968480	323726742	309314486	292498837	296435900	293710493	320264853	289594546	295973400	274646977	273571998	294293327
Solanum neorickii LA0735	62868	71638	100639	150713	117397	3111380	1094513	37658	69736	72407	210167968	15702553	30423062	207632278	158127	124936	298589732	370822282	283518291	204521494	144324556	228735339	189674351	214992049	156328246	249773353	272950458	263908642	263082443	265123649	248784815	266935220	264124784	253778256	250366800	257536271	243160325	250738508	278353661	269348742	256815644	258368076	255661329	274974530	254950824	266099578	244257857	249885481	261306079
Solanum arcanum LA2157	82319	86166	129266	210847	150508	3500174	1149977	51467	91664	105250	227876573	15873875	31826207	221187782	217542	154922	638066018	1542821790	598382642	230411745	152545617	251685379	203670650	236159801	163017885	278759859	312868392	297724911	297904058	300811323	276211356	307588458	298009773	282594930	283903508	288501640	268958441	283460886	318722001	302235987	287578871	290574742	288258016	312257679	283031683	292395147	269495052	294486749	290033150
Solanum arcanum LA2172	81664	83878	133721	213159	154323	3463951	1180518	52950	95700	108810	222459895	15924975	32362310	218997023	223597	159404	319274386	425881979	302315332	237516658	154717382	251622545	198944533	245881849	166340263	276386412	313903337	298316680	296784641	300509158	273808082	303575569	299125753	280981072	277472532	287214796	265326379	278045451	317530938	303108566	283976480	288384354	285479940	313467069	280447902	298818025	265933540	280134953	292611130
Solanum peruvianum LA1954	79738	82848	127414	204587	145927	3467843	1177035	49663	88566	105442	187095462	17478205	33689941	182854016	211686	150474	207134141	291409401	194957652	231742022	157017044	211585413	167693827	257856039	181384679	232492003	263543999	250318820	250179357	252935001	230796776	274037709	251148485	236725863	250601789	242257184	223889397	251403632	267652741	254729640	239786610	243458209	241057213	263299686	236585479	267588047	226218215	473044623	253755298
Solanum huaylasense LA1983	78199	78884	125478	197413	141588	3399209	1209039	48379	84706	103276	225332165	17165375	34769539	221892273	208700	145436	260805333	356759941	245644322	245350930	165256444	251902375	202304701	268291023	188714874	276559852	309389500	294593065	294324822	297165793	273392805	313164648	296206222	279776121	286757304	285726403	265307393	287766041	314336113	300711529	282512556	286994354	283216484	310288096	280403923	320103728	267182912	392160285	301491909
Solanum huaylasense LA1365	79577	83411	126475	196684	146485	3596566	1230126	47859	87476	100342	213449203	18445952	36485305	209596073	209675	149672	238403448	322909976	225200385	249375257	173493431	238227416	192261476	279637642	200969026	260912465	293440098	277964463	277947598	281377699	257317840	308127221	277873405	263112589	284152086	269468734	250517329	284567766	297525044	283666196	268075995	271279553	269036136	292180005	263866731	268795888	253243323	597820086	267675560
Solanum chilense CGN15532	84010	88780	135804	214832	157674	3767743	1261081	51531	94493	109439	210209292	18552429	36733436	206301067	226890	162797	235157761	327960850	221546664	256789187	173665753	238597693	188672869	286530142	201157162	261746640	299272620	281410892	281651530	285522147	257655807	314276161	282507575	263945242	285966175	271156728	250392008	286012328	303790812	287023640	270339154	273496337	270907061	296022076	264506735	287148962	253455518	600995508	278713716
Solanum chilense CGN15530	83502	84687	132097	216385	152096	3484310	1188339	51899	94260	110983	194486043	17600313	34431443	190904319	222987	151277	217904527	301268466	205557547	252732541	177934482	218212330	174521047	267419233	190533446	239305032	270932365	257108856	257023851	260050379	237419069	302925791	256672359	243210675	280614340	249290154	230709016	281171476	275047921	261727308	246500966	250251618	248368661	271272473	243446699	248935359	232939182	531931339	247585418
Solanum habrochaites CGN15791 F glabratum	81477	85357	129523	215782	148087	3406234	1127626	52197	101335	107809	147452544	14543012	31642928	143329947	217213	149907	154106061	228654041	144054631	763827363	642196682	171422028	131882775	240413875	168173024	189705811	217967544	205704280	205812220	208376281	188029898	212641622	205346021	193525882	194031518	198341500	181628271	194202936	221649406	209459231	196604333	199922891	198354454	216252840	191958576	197907049	181870859	222136782	197227843
Solanum habrochaites PI134418 F glabratum	81316	85925	132315	217751	150781	3556050	1179470	51853	92839	109178	160485754	15175015	33985741	156731072	221034	154862	169323269	249852498	158768578	522469282	417969352	186622066	143563280	266813993	188520492	205172770	236336030	222783833	222795362	225658773	203477639	230931753	222509755	209560129	210506003	214651753	196696332	210473464	240366969	227047077	212891846	216137693	214338237	234086460	207797931	214020281	197106401	246438077	213330935
Solanum habrochaites CGN15792 F glabratum	77649	81060	123803	201345	140396	3319161	1144378	49230	86388	101942	173303526	14912238	32441928	167025104	205391	141755	163988497	235265808	153295228	706193612	595761671	194912674	154876890	244709576	175359157	215488883	240686463	228678241	229086173	230998662	212575716	233785038	229175503	217835125	216686962	222228797	206642398	216716602	244269730	232348058	221455231	223804632	221320152	239668329	217128998	223235416	207052415	230298554	221689591
Solanum habrochaites LA1718 F glabratum	83114	86127	133355	217825	151373	3585967	1215997	51398	91445	110679	180209272	16421571	36031664	176818676	221428	153005	194248189	274955443	182310960	505020113	402632208	206229486	161589655	282961911	203439668	225916373	256306507	242260376	242439634	245368570	223037132	255833574	242140987	229085602	234895658	234318397	216431268	234685586	261279561	247693746	233095479	236005895	233948675	254736726	228037715	233814519	217363587	333698735	232948650
Solanum habrochaites LA1777	99401	121144	137495	221331	150779	3348044	1164780	52321	89810	117215	154691940	15067594	33287728	151121788	242665	151337	163492764	235660942	153580954	442493529	351126908	178559391	138617276	257341761	182149495	203926353	224434153	210979889	210873540	213600472	193620290	218450446	210737273	199346412	199966665	203817026	187467711	199940382	226503975	215313187	202049510	205325102	203359270	222034862	197286798	201779459	186977504	233140509	200970367
Solanum habrochaites LA0407	77988	81707	124925	203241	140576	3345728	1138087	48754	87299	102320	149425825	14705290	32119446	145698920	204783	147379	157195601	231444733	146824243	692171886	576751511	175417386	133530667	244414741	172473223	193277548	220499045	207760567	207768790	210327774	190182567	214898824	207920701	195604039	196184216	200511791	183627616	196076563	224855126	212701732	199419824	202293245	199566201	218350552	193836023	199635917	183831747	225069595	199120140
Solanum habrochaites LYC4	82899	81539	129016	207756	143961	3187785	1109475	50951	88843	107181	144547299	14486390	31039931	140916799	218739	149110	151672335	207448209	142010578	1191828704	641987193	161174657	129608106	223093640	166188689	179179670	198635946	188575143	189052678	190991656	175628654	194469625	188878365	179658870	180624882	183336730	171323013	180228868	202455801	192930251	183250042	185037039	183530349	197142821	178883012	182307460	171074380	207989844	182047503
Solanum spp LA1272	80005	83117	126791	203627	147127	3506680	1201803	48902	88963	104071	195682458	18125700	34840315	191806221	211395	150945	219036914	300152610	206821554	238122919	165352129	219661733	176123607	262618509	186563068	240380875	270602411	257451738	257290049	260292404	238345165	288670822	257334819	243973025	266804587	249703964	231734796	267369179	274901869	262429302	247534661	251078142	248799823	269709416	244175308	250068399	234539060	579123918	248613880
Solanum pennellii LA0716	80607	81069	129056	207911	144065	3314679	1145359	50623	90344	106439	164652391	15095108	34461127	163066154	215090	147143	175187395	240445494	166200810	244542226	178829505	185642215	149340378	1242150750	638644769	207917901	225177476	213747120	213816071	216241372	198464111	221299721	213648627	202915585	204618294	207040801	193548917	204452959	229066154	218332630	206862452	208765652	207474734	224384567	202948189	206773624	193468973	253425809	206296981
Solanum huaylasense LA1364	74534	76832	120855	187319	138226	3363620	1250395	45513	81993	97640	205320367	17695984	34901448	201681455	199412	143891	231374567	316080277	218467221	240986596	166618781	230524839	184788079	268028364	191979226	251540687	280749756	267090809	266915503	269702094	247943308	299512610	268622073	253647910	275530518	259403587	241092630	275802113	284932932	272356268	256873798	260591342	257356008	280771135	253865312	295070460	243866133	528825398	275730660
Solanum lycopersicum TR00018 Large Red Cherry	73110	77163	117706	193995	135193	3169369	1105855	48002	85442	97203	618191795	15430396	29932044	455719202	191608	143927	215166521	283751629	203593672	199664706	143082971	607417822	547741583	205630485	150087240	680509894	702656905	667124478	689229645	671837478	673272768	614416766	692226173	684773220	648413103	686302191	668027779	645371982	665402062	605836062	683537593	685171294	684865354	704925976	639528965	658918819	669700798	262824602	681861677
Solanum lycopersicum EA00940 Porter	75354	78839	120134	197696	138712	3199744	1103602	48543	86227	98901	613481685	15326455	29786672	452530853	195904	141811	213130165	286976393	201614310	198682062	138336107	608335348	543877304	206662964	147958692	673942588	702616638	666818920	692693815	672025159	678619031	614722146	691250966	679660688	645058488	686809091	662573188	644787029	665486022	606937494	681814326	688775021	685764415	705895836	637857508	661567093	664918406	258084388	687037004
Solanum lycopersicum TR00019 Bloody Butcher	76872	78936	121819	201335	139224	3150438	1099186	49565	86375	101019	613704548	15309360	29670062	454768947	201819	140545	212480761	283060319	201246231	195077293	137351705	604044814	543911392	203586263	147282391	673430534	699605055	663159318	686595151	668568644	674246071	611056958	688634080	678954885	643793536	682798651	662722065	641769032	663446099	603870634	677559636	684256436	680103981	701426433	637248579	658777915	664071958	255569233	680693751
Solanum lycopersicum EA01019 Brandywine	79463	79650	123791	200908	140935	3184377	1121161	49475	86348	101295	615515963	15312081	29610991	452753410	207748	147698	212128767	284215212	200827837	195580484	136818301	605615617	545554830	204105543	146845018	676216356	702852865	666794052	692291784	671622250	681865324	615164857	693613087	683072568	647252706	686667749	664980119	647404379	664663935	607517711	682846038	695418050	686285404	707767041	639882310	666640354	669797681	256578446	695885675
Solanum lycopersicum TR00020 Dixie Golden Giant	81732	84208	125333	208488	143165	3193731	1120640	51057	88741	106916	619781518	15347558	29978381	455793987	213031	150012	214436167	296882195	202690510	204314461	138699902	620347686	548960301	212164804	148789761	691380984	726227440	686594607	711880876	691040012	690649879	635258495	714740210	699723394	662478230	704511719	677013184	663626930	686421456	622134000	697995808	703576607	701480285	730540822	654190040	707228554	681724748	263334069	714331359
Solanum lycopersicum EA01037 Giant Belgium	79981	83718	128463	207429	145931	3418107	1138119	50337	90322	103391	617976874	15355500	30814369	455964685	209397	150874	217520300	318253666	205105960	221694553	141759828	634408964	547541628	228761937	151603325	703275538	759522533	707211682	733036671	714511609	698564828	657537536	734055708	709836454	672118780	718904559	682679580	673992640	715430003	642047833	712908834	719865547	715918634	756227140	663751271	690249904	686889994	276097780	712439843
Solanum lycopersicum TR00021 Kentucky Beefsteak	80079	80675	124159	200887	142996	3237500	1103715	49575	86903	100289	609305512	15319684	29792534	460052010	205726	148539	213422872	292722793	201905260	201982627	137850439	606629478	540121238	209987115	147963774	677298819	708472414	690247824	697367881	694528958	676726010	636612386	697491688	685780504	647250542	690547487	664713012	647107898	669504594	627472305	684726462	691590668	689505610	723177842	642925435	664772374	670189332	261395380	688899020
Solanum lycopersicum TR00022 Marmande	85500	82778	132579	222604	149940	3253664	1127765	53718	92849	115430	618248683	15323371	30213135	453344164	231372	152900	214332326	298021921	202661917	206950495	139142797	620444625	547699138	218369170	148882570	710535970	727232048	682879693	708610449	690484523	684911836	632183712	709317640	694236471	659394460	702394162	672209444	656844451	685216522	618859075	693351749	697944185	698720388	728170432	647806217	673953097	672342016	262667638	692741281
Solanum lycopersicum TR00023 Thessaloniki	78765	79298	123158	203607	140418	3157271	1101173	50111	86739	103201	618729802	15312509	29677144	453317738	207314	142569	212338344	285135926	200963089	196384513	137283898	609747282	548099314	204755054	147202093	679567498	709020692	672717410	704377351	679401245	679299783	618996483	699293957	686932962	651773970	695629133	667752339	649769093	669588888	608700321	688605866	689365510	691641536	712523391	644969292	665531263	672807170	256952116	686549194
Solanum lycopersicum EA01640 Watermelon beefsteak	79149	78058	123376	205698	140284	3087291	1096075	50698	87033	105419	605620200	15301938	29501718	458645737	209087	139820	211811661	279292394	200713494	191451789	136454537	593385298	536962336	200588669	146663237	661551976	684027128	668242682	675546664	672698792	666900267	617171216	675713114	667961751	631207531	670430036	651617726	630532119	645969847	609279670	665987535	677980632	672233501	698797265	626866585	665014507	655016362	252444411	683710520
Solanum lycopersicum LA4133	75303	77344	120027	194416	136343	3111463	1091944	48722	84398	98401	606632963	15301216	29552596	454609063	197920	143335	212047937	275208611	200954976	189484610	136981340	589839191	537863491	198949326	147154297	659672431	681284965	649741992	673217872	658435535	661238553	598807555	673269919	664587783	631081605	669764520	656249346	628643558	646987785	597863395	664941926	671734119	667118066	684378987	630193080	652578630	653657868	251828187	668206178
Solanum lycopersicum LA1421	78801	78686	124611	205044	140856	3164317	1115203	51350	87512	105015	593558716	15595847	30501098	512021736	208691	146326	225038006	297759587	213062120	203870023	144218176	586042399	526976180	214016900	155830513	653335090	680038223	656581549	668547357	651724507	651283148	622124637	670815427	659947026	624307650	663059473	645117151	624581577	679904012	632021894	659126853	663047068	660878849	698370743	647321367	651608409	646328868	267927002	659608931
Solanum galapagense LA1044	87604	83884	138093	237150	158441	3292466	1136694	56898	98004	122088	522875208	15418122	30626910	465275649	239188	156797	222404602	305415827	210533791	213883352	145210548	530300267	465990168	224792562	154201735	603718663	621011605	598866179	603198103	600830200	581425970	574115740	603982213	590029172	564476112	596359029	572862612	563625965	606096678	576967852	590253375	596601692	595577641	631387511	587679254	592778738	571003749	267181946	588599048
Solanum lycopersicum LA1479	81777	81016	127786	210211	144307	3219867	1112717	51139	89140	107782	490816385	15510819	30388045	531829173	217676	147019	221155855	296243490	209395748	204446673	142118342	494234384	438254468	213669858	153008243	546703529	575887305	575721773	563755423	576200015	545754437	550656468	565971020	553608187	524168770	558147267	538400691	524322104	594035237	611202466	552393983	558348760	555629319	604977242	578521178	560928164	538440477	263140085	554696249
Solanum pimpinelifolium CGN14498 raw	54617	62792	89722	152092	105592	2721638	1035238	37429	66940	76445	469652837	15304928	28579140	509808310	142168	95930	204332258	239872065	195875304	162640298	131500652	446583328	421081521	176078532	142365380	482792102	490772437	504071135	487791868	500532520	481866476	495795679	488939636	484307589	457069273	486001125	480079892	455830619	526372752	554956415	483224768	485474603	485452650	515271728	508719952	484610444	480232164	220753994	484121332
Bos taurus	31210	16331	52546	107630	71466	166107	55011	30566	51665	63288	100324	1290	55850	62031	95771	46833	90170	164876	90596	145701	98823	120906	78669	149953	100224	162540	182485	181060	153010	162940	188600	151074	213891	158374	160250	155508	144079	155163	164638	149577	111888	143645	158505	170401	148064	152278	135161	141454	180653
Canis familiaris	52062	25866	95878	157584	117842	264941	88282	42778	74112	108557	131190	1940	97688	91156	204912	122869	137345	278411	131407	238143	135101	167406	102508	230765	140993	282399	306584	301683	264057	279480	297810	271670	342054	292415	297650	295683	271262	301716	283137	265041	201698	246204	265820	282270	256369	254962	230130	286356	294466
Equus caballus	25547	14366	47866	79785	58610	129043	45979	25033	42385	51052	79427	1118	49817	58218	83425	40093	80610	139202	74987	129965	80359	98503	63078	127054	81181	141042	167690	177877	137498	151113	152933	137156	233249	137706	138908	135156	129135	135019	142600	131926	103945	124865	133046	143664	129278	132525	126406	136696	189774
Gorilla gorilla	43568	21632	82454	124010	95928	226555	124564	33816	64020	81456	117572	2038	80606	299790	165020	74512	127065	246987	112783	218222	119134	156875	93971	210141	121841	323649	1706724	3119495	592210	1113496	289054	572149	7068565	439163	418834	449681	851470	428157	339799	250897	194138	265339	268037	289064	284855	318345	1257842	767118	4897011
Homo sapiens	49579	24731	91983	148226	109094	268455	170115	39512	74611	95383	137206	1997	94274	436887	184997	87818	142867	277814	129941	246934	137661	175364	104985	238230	141062	388961	2619832	4900278	820369	1651732	321319	778182	11338331	563431	530782	579886	1244376	539258	414107	277010	209118	308593	306369	335011	337963	391144	1944883	1117012	7868502
Macaca fascicularis	48350	23873	92910	137419	105969	248559	99447	35647	63885	93337	124840	2100	90843	170174	187608	94874	134842	280468	122684	246396	128380	168953	97645	234800	131089	314383	827015	1297703	400489	600566	308158	402782	2663919	366182	361200	367573	498985	367200	319495	275714	215560	267292	279402	299131	280716	289484	609170	472842	1894128
Macaca mulatta	50463	24602	94429	141018	107987	251974	103305	36490	66727	95751	128131	2104	92364	168744	193626	99610	137947	287093	125155	250444	130212	172190	99746	239194	134117	322082	832390	1296893	406513	606687	317545	409703	2635783	375009	370900	378578	510271	378180	326131	281013	219353	272721	286858	306022	287382	295173	613052	481381	1882505
Mus musculus	56532	29524	110747	199764	143072	370681	102060	53939	102920	126255	189854	2083	124593	128413	210817	101519	186681	371686	180028	341704	189968	235480	140386	331093	194078	360765	378646	350582	331932	343632	338804	340601	366501	352390	359877	351160	318826	354726	366572	339348	264369	317693	338917	369695	325450	344854	285822	350927	329857
Pan troglodytes	48032	23991	90907	143064	105413	258946	141500	39750	71679	92835	133559	1843	92959	338660	182062	88488	139281	271726	126134	240925	133515	171922	102602	231756	136646	355631	1926250	3527450	659425	1251114	314402	634432	8017376	481869	460531	495114	949361	468760	375712	272541	208990	290398	294357	319701	314528	351168	1423471	858594	5555027
Rattus norvegicus	53987	28578	105890	191728	136290	355353	97278	52648	100737	119182	189461	2321	120340	132508	195306	98752	189731	370627	179466	342465	190141	238540	140828	333764	193113	363940	379666	353901	334798	346647	337271	342665	369299	351952	357437	346968	315356	350353	370404	342148	267967	317482	339708	370464	327323	339673	289329	346903	333551
Aspergillus fumigatus uid14003	2067	1578	2401	2587	2307	3560	2536	1284	1786	1874	1870	626	2378	2326	2813	2315	2959	3913	2282	3712	2157	3057	1800	3560	2270	4423	4642	4302	4961	4364	4977	4402	4357	4515	4639	4549	4903	4563	5356	4292	3928	4206	4305	4635	4158	4569	5544	4527	4527
Aspergillus nidulans FGSC A4 uid13961	1015	777	1323	1399	1070	2048	1215	630	941	1088	1143	133	1379	1277	1629	1135	1589	2055	1261	2051	1271	1612	1037	1967	1257	2276	2329	2240	2377	2218	2364	2293	2317	2288	2440	2317	2240	2457	2323	2179	1950	2108	2172	2168	2150	2249	2338	2385	2224
Aspergillus niger CBS 513 88 uid19263	2251	1778	3102	3238	2962	4917	3182	1576	3352	2590	2591	596	2578	2957	4667	3014	3701	5118	2981	4906	2959	3883	2261	4807	3084	5704	5838	5603	6213	5582	6188	5686	5542	5797	5871	5823	6213	5881	6707	5619	5145	5324	5497	5849	5403	5875	6855	5929	5750
Aspergillus oryzae RIB40 uid28175	3095	2039	4255	4401	3744	6033	4041	1865	2701	3425	2916	623	3552	3320	5669	3470	4431	6491	3475	5828	3216	4471	2581	5622	3506	7323	7443	7118	7644	7063	7825	7143	7190	7626	7649	7670	7858	7716	7947	6819	6231	6725	6873	7244	6892	7114	7995	7506	7068
Candida albicans uid14005	223	153	380	476	303	778	373	200	274	421	533	0	419	444	442	393	506	657	488	649	442	502	427	646	510	672	642	679	622	618	604	602	659	624	655	592	607	598	681	633	555	616	621	681	623	662	603	660	635
Candida dubliniensis CD36 uid38659	5145	3548	7719	9476	6325	14355	8057	3178	4778	7270	9593	628	8298	8808	10249	6022	11039	15610	9246	14399	9052	10816	7553	14273	9992	17861	18063	16886	16990	16816	17800	16892	16791	17737	18164	17815	17080	17963	18036	17098	14144	16096	16633	17432	16282	17061	16023	17214	16154
Candida glabrata CBS138 uid12376	1006	917	1103	1319	942	2104	2300	579	922	848	1379	543	1322	1674	938	1288	1808	2157	1395	2216	1375	1937	1189	2257	1528	2530	2480	2289	2828	2363	2694	2331	2445	2322	2471	2357	2527	2329	3121	2491	2195	2316	2433	2681	2284	2614	2968	2342	2614
Cryptococcus gattii WM276	1408	1225	1533	1787	1450	2466	1934	966	1336	1250	1523	600	1842	1821	1489	1751	2187	2717	1774	2657	1653	2290	1335	2608	1720	2975	2907	2794	3222	2766	3150	2946	2969	2778	3082	2954	3051	2946	3430	2850	2658	2696	2883	2982	2789	3114	3279	3022	3009
Cryptococcus neoformans var JEC21 uid10698	909	859	983	1115	862	1965	1341	563	957	713	1138	575	1198	1443	718	1287	1618	1944	1130	2082	1173	1687	882	2009	1240	2215	2174	2144	2526	2079	2349	2267	2213	2050	2272	2148	2351	2154	2751	2175	2064	2059	2180	2341	2023	2439	2664	2298	2282
Kluyveromyces lactis NRRL Y-1140 uid12377	1495	1326	1794	2166	1566	3310	3015	1125	1486	1558	2437	512	2116	2627	1742	1934	2777	3231	2289	3311	2294	2912	2046	3350	2453	3710	4120	3417	4017	3466	3780	3453	3616	3607	3577	3426	3565	3449	4345	3640	3117	3434	3587	3895	3386	3841	4044	3384	3707
Neurospora crassa uid132	4434	2828	5571	6582	5352	10232	5221	2931	4306	5044	5153	309	5506	5561	7900	5262	8108	11942	6047	10993	5902	7669	4558	10774	6342	14424	14520	14044	13826	13995	14466	14453	14252	14971	14836	15020	14778	15404	14091	13956	12610	12974	13205	13382	13543	13527	13356	14824	13896
Saccharomyces cerevisiae uid128	2161	1714	2759	3510	2372	4899	6573	1612	2109	2363	3894	567	3216	3801	3287	2756	4430	5118	3554	5113	3559	4470	3152	4968	3714	6004	6014	5612	6058	5646	6204	5683	6378	5794	5939	5741	5683	5718	6560	5898	4740	5451	5738	6260	5459	6095	5960	5390	5733
Schizosaccharomyces pombe uid127	1380	1073	1443	1540	1306	1911	1637	603	982	1022	1112	553	1475	1340	1603	1233	1734	2621	1364	2444	1276	1984	994	2288	1360	2851	2868	2706	3131	2797	3237	2758	2775	2881	3025	2970	3041	2936	3475	2768	2442	2666	2773	2986	2636	3036	3196	2919	2823
Yarrowia lipolytica CLIB122 uid12414	2117	1521	3265	3796	3413	5309	2929	1477	2102	3257	2909	170	3024	2779	4789	2838	4075	4899	3229	4639	3164	3591	2579	4461	3324	5557	5573	5447	5316	5344	5547	5425	5446	5621	5711	5691	5376	5703	5606	5558	4777	5210	5460	5519	5411	5513	5232	5730	5304
Zygosaccharomyces rouxii CBS 732 uid39573	1713	1332	1963	2185	1679	3357	2915	905	1356	1489	2344	595	2229	2576	2186	1976	3029	3795	2205	3673	2157	2988	1777	3650	2483	4772	4776	4476	4792	4639	5051	4544	4670	4598	4832	4656	4726	4760	5126	4627	3964	4297	4491	4895	4326	4736	4899	4447	4646
K-mer size: 21 (extra)	Arabidopsis lyrata	Arabidopsis thaliana TAIR10	Citrus sinensis	Glycine max	Malus domestica	Nicotiana benthamiana Niben v0.4.4	Nicotiana tabacum tobacco	Oryza brachyantha	Oryza sativa v5.00	Populus trichocarpa	Solanum lycopersicum vc Heinz v2.40	Solanum peruvianum	Solanum tuberosum DM v3	Solanum pimpinellifolium	Vitis vinifera	Zea mays	Solanum arcanum LA2157 denovo fasta CLC	Solanum arcanum LA2157 raw	Solanum arcanum LA2157 denovo fasta APLG	Solanum habrochaites LYC4 raw	Solanum habrochaites LYC4 denovo fasta APLG	Solanum lycopersicum cv Heinz raw	Solanum lycopersicum cv Heinz denovo APLG	Solanum pennellii LA0716 raw	Solanum pennellii LA0716 denovo APLG	Solanum lycopersicum LA2706 Moneymaker	Solanum lycopersicum LA2838A Alisa Craig	Solanum lycopersicum PI406760 Gardeners delight	Solanum lycopersicum LA1090 Rutgers	Solanum lycopersicum EA00325 Galina	Solanum lycopersicum EA00488 Taxi	Solanum lycopersicum EA00375 Katinka Cherry	Solanum lycopersicum EA00371 John's big orange	Solanum lycopersicum LA2463 Allround	Solanum lycopersicum LYC1969 Sonata	Solanum lycopersicum LYC3897 Cross Country	Solanum lycopersicum LYC3476 Iidi	Solanum lycopersicum TR00003 Momatero	Solanum lycopersicum LYC11 Rote Beere	Solanum lycopersicum LYC3340	Solanum lycopersicum EA01155 Dana	Solanum lycopersicum EA01049 Large Pink	Solanum lycopersicum LYC3153	Solanum lycopersicum EA03222	Solanum lycopersicum PI129097	Solanum lycopersicum PI272654	Solanum lycopersicum EA00990 Jersey devil	Solanum corneliomuelleri LA0118	Solanum lycopersicum EA00157 Polish Joe
Arabidopsis lyrata	44527733	17916742	866632	1872032	692299	2126594	696569	418090	478802	1079945	1317742	76422	1209799	1261250	1250862	607733	1370474	3446258	1331420	3164040	1370241	2306256	1212367	3085656	1318958	2354836	3790486	2688312	2597692	2859740	2093330	2925400	2591164	2206363	2202140	2348901	1968072	2204916	2767985	2402960	2059456	2256597	2293052	2925056	2020379	2203789	1834491	2315134	2120496
Arabidopsis thaliana TAIR10	17916733	38142095	620845	1333574	530543	1565921	507588	306266	361695	751936	1024717	82063	885351	925186	882308	467542	996105	2503692	960116	2295378	989228	1681805	885797	2238307	956760	1694925	2966476	1954312	1882799	2079873	1498618	2131850	1885772	1580590	1576682	1685282	1407646	1575166	2011209	1739680	1499122	1630636	1654227	2120401	1454053	1600764	1324859	1663445	1542797
Citrus sinensis	866632	620845	53360361	3816859	1348893	4087542	1282688	731936	800260	2302150	2571331	118177	2270621	2461785	2728254	1045102	2664967	6493736	2573813	5970930	2662330	4331983	2343895	5820248	2544771	4493625	7099088	5109006	4933736	5434683	3996797	5537606	4922799	4201015	4198366	4470422	3751623	4195742	5262852	4568955	3899206	4291066	4374917	5575589	3850793	4193165	3495144	4408533	4024763
Glycine max	1872032	1333574	3816859	156761794	2754451	10919369	3030539	1856163	1953590	5175253	6835225	177209	5811376	6495215	6193007	2676289	6994132	18242589	6741990	16701590	7056502	11704422	6085934	16218900	6659371	12130192	20219420	14015895	13490797	15050804	10557188	15333249	13449794	11142283	11150594	11955806	9827507	11101995	14456883	12335177	10359973	11512955	11757280	15464051	10154664	11197000	9174406	11880099	10708284
Malus domestica	692299	530543	1348893	2754451	48091645	3201202	984147	593214	702517	1626719	1876111	120314	1715769	1802820	1988754	943196	1943694	5018012	1873968	4606272	1944819	3337147	1720263	4491898	1875056	3370718	5483398	3905797	3762628	4150788	2983041	4257860	3766754	3151755	3141304	3362902	2793252	3143202	4014260	3468796	2980769	3248601	3286364	4236797	2898357	3179875	2633196	3297532	3065722
Nicotiana benthamiana Niben v0.4.4	2126594	1565921	4087542	10919369	3201202	352103260	66787415	2148004	2404554	5296290	15037167	2758920	15418396	14544084	6617053	3789917	15283549	34953657	14682480	32287770	15222517	24168634	13846668	31699088	14877329	23906331	37659924	27701172	26876633	29334759	21535568	30037487	26905055	22577558	22563716	24003761	20297057	22506376	28859875	25133353	22187248	23600857	23739851	29788503	21205481	23014690	19609378	24163046	22457257
Nicotiana tabacum tobacco	696569	507588	1282688	3030539	984147	66787356	120008843	647777	738215	1647411	5366920	1386763	6063117	5223445	1971906	1046617	5465914	9959205	5343829	9302136	5465403	7491329	5082661	9188144	5400439	7407615	10256470	8126189	7953903	8468748	6827538	8606935	7960719	7065982	7049772	7365986	6560135	7045270	8393267	7576430	6880711	7239070	7280042	8644024	6753594	7129868	6374660	7567069	6995058
Oryza brachyantha	418090	306266	731936	1856163	593214	2148004	647777	44784101	10346606	973276	1308134	51496	1133567	1231296	1143215	2252569	1336634	3476550	1286616	3183292	1342687	2285002	1175424	3100075	1285586	2310290	3859309	2685193	2573780	2867142	2017604	2937874	2584859	2133676	2129486	2282747	1883034	2125615	2758204	2359419	1998354	2203447	2238041	2932487	1965839	2155018	1776035	2256274	2070273
Oryza sativa v5.00	478802	361695	800260	1953590	702517	2404554	738215	10346604	50401809	1051903	1401733	70421	1260043	1320714	1227155	2765804	1440544	3872430	1384469	3548890	1441924	2561896	1265697	3460690	1388957	2568656	4226263	2977502	2859515	3167165	2250824	3251712	2868741	2387690	2377434	2547896	2103824	2378144	3056498	2628141	2246133	2455439	2484129	3240783	2199420	2411910	1984904	2511992	2320689
Populus trichocarpa	1079945	751936	2302150	5175253	1626719	5296290	1647411	973276	1051903	65322933	3421896	122384	3008784	3253187	3544594	1340380	3521910	8599008	3413698	7917737	3550896	5731010	3098782	7709930	3368273	5988596	9346452	6745264	6525399	7179401	5310788	7306728	6504233	5590768	5588629	5947485	4991668	5586850	6929748	6029214	5126751	5672979	5790505	7380480	5100253	5527481	4615458	5865794	5305357
Solanum lycopersicum vc Heinz v2.40	1317742	1024717	2571331	6835225	1876111	15037165	5366919	1308134	1401733	3421896	540761834	17750471	57954539	427381410	4152031	2026263	244341292	281866150	237139166	217676152	181274093	503280160	490204550	229162900	191518373	535820670	536371451	520786528	536179107	524637830	535464746	486803041	536314397	535086245	513068560	536455109	533391159	511310295	513346870	483959167	534182929	534273713	535312845	538356614	514458742	521252304	535506672	264408931	534145203
Solanum peruvianum	76422	82063	118177	177209	120314	2758920	1386764	51496	70421	122384	17750471	24221769	10598902	17578651	163733	83668	18084143	18474703	18008448	17417737	17020934	17862778	17649268	17766650	17298388	17885809	17973108	17926922	17910543	17933778	17851716	18011572	17910258	17864354	17894599	17886445	17839831	17905511	18022637	17955369	17886223	17883121	17879836	17988987	17943004	17893690	17868775	20222299	17883608
Solanum tuberosum DM v3	1209799	885351	2270621	5811376	1715769	15418396	6063118	1133567	1260043	3008784	57954530	10598886	233903159	57716813	3656260	1780505	59471608	79531001	58577003	77001104	59875986	66763264	55941617	81047368	63026682	65925901	75367649	68618506	68355134	69941011	63701205	70623657	68217283	64685025	64713093	65906965	62536510	64587752	71270199	67630027	64725030	65855449	65804363	71418137	64137904	65209789	62299931	73317183	64863207
Solanum pimpinellifolium	1261250	925186	2461785	6495215	1802820	14544084	5223445	1231296	1320714	3253187	427381307	17578642	57716737	528734311	3961013	1917711	245391240	279576883	239471985	215906196	181949787	413031359	399636593	229850930	194140803	435980238	441345445	444898680	437062047	444894440	433741227	438296066	438570233	435093024	416509849	435906649	433923848	416071038	457639961	468894088	434816513	435506960	435671466	457636958	456684129	437607111	433737418	259761824	434399930
Vitis vinifera	1250862	882308	2728254	6193007	1988754	6617053	1971906	1143215	1227155	3544594	4152031	163733	3656260	3961013	84534326	1649234	4290664	10651948	4138556	9785357	4303791	7038657	3760902	9552703	4093795	7332607	11624281	8342605	8062447	8882949	6512334	9049503	8032822	6858111	6861536	7314855	6109687	6859825	8592842	7450405	6319991	6992862	7137953	9132991	6256936	6804840	5658462	7198219	6535108
Zea mays	607733	467542	1045102	2676289	943196	3789917	1046617	2252569	2765804	1340380	2026263	83668	1780505	1917711	1649234	75492104	2074233	6011185	1976835	5494704	2064510	3913888	1811412	5349841	1995516	3853281	6733086	4611180	4393027	4915381	3336272	5081590	4436474	3545945	3536322	3822067	3090740	3530387	4719413	3998526	3398894	3706432	3724203	4984274	3266013	3630878	2948855	3729332	3506298
Solanum arcanum LA2157 denovo fasta CLC	1370474	996105	2664967	6994133	1943694	15283549	5465913	1336634	1440544	3521910	244341275	18084135	59471561	245390915	4290664	2074233	551120779	535189206	520290494	227350207	188735242	251911842	228407095	239295462	201127784	261727232	277014581	267090504	266162926	269003796	257594104	272227721	266607625	259516865	260148365	261869803	255434706	259562538	273977843	267897702	260283583	262112856	261559494	274407725	262050452	261182180	255710065	276167344	260029036
Solanum arcanum LA2157 raw	3446258	2503692	6493736	18242587	5018012	34953655	9959206	3476550	3872430	8599008	281866135	18474699	79530973	279576705	10651948	6011185	535188727	2075804460	522989091	415814195	228143186	388475333	261108991	423694282	238323974	376417732	473925547	414933379	411063111	424762016	361459862	432552486	412319337	374211586	370771891	387631781	345029190	372009867	441027127	408356915	375475688	388178142	384069613	444515931	364468048	378133039	342339076	386284403	374796687
Solanum arcanum LA2157 denovo fasta APLG	1331420	960116	2573813	6741989	1873968	14682480	5343828	1286616	1384469	3413698	237139134	18008443	58576972	239471766	4138556	1976835	520290118	522988727	524205505	218012259	183839799	244485558	224457310	232514626	197892091	251611915	265228100	256351609	255402054	258003836	247907961	260921102	255741735	249587982	250054643	251639711	246058281	249541038	262468946	257076878	250067034	251830331	251463818	263269210	252174927	250973103	246241064	265510269	249837026
Solanum habrochaites LYC4 raw	3164040	2295378	5970930	16701590	4606272	32287769	9302140	3183292	3548890	7917736	217676153	17417740	77001110	215906134	9785356	5494704	227350027	415813691	218011899	1745129308	554277742	307831507	201489327	410090813	241129099	300203951	383535356	332041082	328995565	341097152	285976743	347549686	330261649	296720407	294717892	308328841	272326361	295395103	354259793	326724096	299200329	309101256	305267770	354430674	287472948	299927992	269986357	327134454	297412112
Solanum habrochaites LYC4 denovo fasta APLG	1370241	989228	2662330	7056501	1944819	15222516	5465402	1342687	1441924	3550897	181274108	17020928	59875971	181949636	4303791	2064510	188735077	228142450	183839308	554276077	555472739	194994161	171377539	246335681	208045045	199175667	215882038	204103636	203718786	206615153	194153313	208978744	203826056	196405180	196841246	198912822	191821322	196362371	211147285	204362594	197332003	199134739	198375430	210499842	196343305	197502942	191792258	225682635	196565481
Solanum lycopersicum cv Heinz raw	2306256	1681805	4331983	11704422	3337147	24168636	7491330	2285002	2561896	5731010	503280041	17862776	66763248	413031054	7038656	3913888	251911652	388474728	244484972	307831374	194992801	1342074271	490838125	317650369	205199123	566195248	624021353	574512296	586470644	582988247	555137678	550124359	588006224	563025754	539165169	572744728	541649632	539101098	580613133	535876307	563210218	571507998	568095349	607069673	535756002	552939581	542087590	310179992	563096811
Solanum lycopersicum cv Heinz denovo APLG	1212367	885797	2343895	6085934	1720263	13846668	5082661	1175424	1265697	3098782	490204565	17649265	55941618	399636410	3760902	1811412	228407062	261108824	224456540	201489241	171377438	490835463	492623268	215123720	183078616	487994509	488566543	474707882	488401489	478089949	487821070	444545156	488533808	487301832	467746295	488664387	486070346	466320072	467672653	442222938	487082068	486657607	487645802	490204084	469400645	475362807	487913501	244701875	486741866
Solanum pennellii LA0716 raw	3085656	2238307	5820248	16218900	4491898	31699088	9188147	3100075	3460690	7709930	229162910	17766642	81047358	229850854	9552703	5349841	239295356	423693999	232514409	410090578	246334827	317649818	215122104	1704844516	547106049	310264965	383605919	334598868	331383083	343161479	291025333	350151525	332121020	301029459	299618344	311884227	278473616	300436439	355486561	328980547	302895850	312352000	309539680	357658746	293469438	304364010	276335134	347729910	301724958
Solanum pennellii LA0716 denovo APLG	1318958	956760	2544771	6659371	1875057	14877331	5400440	1285586	1388957	3368273	191518348	17298386	63026671	194140693	4093795	1995516	201127799	238323913	197891888	241129003	208044879	205198281	183078608	547104936	548811544	207288041	223627590	212713267	212106238	214988771	203192795	218046831	212321175	205182704	206131555	207538889	201072280	205820083	219508783	213002823	206102630	207715427	207225939	219739534	206083467	206574422	201265920	247992665	205620059
Solanum lycopersicum LA2706 Moneymaker	2354836	1694925	4493625	12130191	3370718	23906334	7407614	2310290	2568656	5988596	535820641	17885808	65925878	435980053	7332607	3853281	261727144	376417592	251611374	300203169	199175283	566194520	487993039	310264231	207287384	1142136247	656020009	611751742	621997261	616911458	595404578	582016149	625243036	608319177	581262377	612069740	586289899	578461464	613189543	569137840	605002181	610961381	609168308	640682724	574352707	589511268	584790491	321560243	601445529
Solanum lycopersicum LA2838A Alisa Craig	3790486	2966476	7099088	20219419	5483397	37659922	10256469	3859308	4226263	9346452	536371427	17973107	75367592	441345170	11624281	6733086	277014408	473925161	265227873	383535025	215881500	624021584	488565941	383604988	223627613	656018678	2003897217	699820180	705516392	715038681	637445965	681384466	711859920	654167051	627484593	671844306	616237456	626223706	706736987	638966649	656741927	669721506	665570135	736111873	612282217	639264329	612192043	372799585	649287510
Solanum lycopersicum PI406760 Gardeners delight	2688312	1954312	5109006	14015894	3905797	27701169	8126191	2685193	2977502	6745264	520786403	17926922	68618502	444898556	8342605	4611180	267090313	414933205	256351280	332040609	204103014	574511779	474706944	334598461	212712682	611751230	699819085	1417303605	644654743	662297408	600155370	641018464	649038827	614131582	587570979	625340577	585721590	586301427	642811640	602335330	613233730	622367343	620289267	673188278	588057619	601387479	583533267	343357044	609709032
Solanum lycopersicum LA1090 Rutgers	2597692	1882799	4933736	13490797	3762628	26876633	7953903	2573780	2859515	6525399	536179105	17910547	68355072	437061857	8062447	4393027	266162651	411062674	255401884	328995514	203718267	586470129	488400785	331382521	212105774	621996704	705515236	644653224	1374459723	655910453	613950699	619618304	659329056	624622833	599048512	639105891	598177432	598769196	649955214	596964516	627625085	635313670	634479049	677851894	591294137	612696742	597890457	341921768	622895117
Solanum lycopersicum EA00325 Galina	2859740	2079873	5434683	15050803	4150788	29334758	8468749	2867142	3167165	7179401	524637759	17933777	69941002	444894254	8882949	4915381	269003680	424761981	258003476	341097106	206615215	582988264	478089271	343161126	214988355	616910878	715038170	662293920	655908847	1503700046	606000515	640603769	659214201	618868584	593132571	633891158	590453878	592354089	653880072	612971548	620616927	629688662	627710063	683921739	589338987	608422431	587862727	349009155	615526804
Solanum lycopersicum EA00488 Taxi	2093330	1498618	3996797	10557188	2983041	21535568	6827539	2017604	2250824	5310789	535464760	17851717	63701180	433741025	6512334	3336272	257594121	361459803	247907549	285976233	194153192	555137235	487820476	291024368	203192464	595403637	637445522	600152991	613946715	605999195	980318440	569881928	615795740	600165159	575455896	606720240	582048655	575022873	601333944	561068295	598268748	608504748	603634957	629412078	568157835	584155963	581097721	314420098	600190517
Solanum lycopersicum EA00375 Katinka Cherry	2925400	2131850	5537606	15333250	4257860	30037485	8606936	2937874	3251712	7306728	486803007	18011571	70623649	438295962	9049502	5081590	272227663	432552316	260920855	347549535	208977981	550123896	444545021	350151580	218045713	582015774	681383410	641017729	619616773	640600063	569880781	1539589478	624456036	583264873	606086705	596867170	554670578	606204412	640845795	595192195	585351214	594598773	592412475	649877199	568007952	580622284	552328677	368253067	583177513
Solanum lycopersicum EA00371 John's big orange	2591164	1885772	4922799	13449793	3766754	26905053	7960717	2584859	2868741	6504233	536314312	17910257	68217287	438569930	8032822	4436474	266607531	412319413	255741449	330261497	203826061	588005890	488532672	332120568	212320971	625241636	711858998	649037786	659327554	659209118	615793248	624452059	1405644294	627603818	601925763	639923395	600227150	602379780	654225052	600953398	628810679	637227133	633699836	679798595	592745099	615928050	598642073	342873686	626277231
Solanum lycopersicum LA2463 Allround	2206363	1580590	4201015	11142283	3151756	22577557	7065981	2133676	2387690	5590768	535086256	17864354	64684997	435093007	6858111	3545945	259516755	374211300	249587680	296720339	196405084	563025260	487301537	301028712	205182446	608318974	654165954	614131300	624622137	618866599	600162663	583263363	627599404	1061959301	585440265	617184476	590269617	583496411	615091920	572268771	607576564	614884445	613374869	643081895	577640656	593799565	587838169	321290462	605181267
Solanum lycopersicum LYC1969 Sonata	2202140	1576682	4198366	11150594	3141305	22563719	7049776	2129486	2377434	5588629	513068538	17894593	64713077	416509516	6861536	3536322	260148133	370771751	250055054	294717522	196841021	539164902	467745590	299618188	206131411	581262110	627483990	587569181	599048002	593131376	575454757	606084668	601925506	585434603	1025979827	591750790	564890101	607584857	590222711	545935575	582354409	587971356	587196613	615619618	553219342	569376313	562891391	335172356	579565067
Solanum lycopersicum LYC3897 Cross Country	2348901	1685282	4470422	11955806	3362903	24003764	7365989	2282747	2547896	5947484	536454993	17886439	65906966	435906452	7314855	3822067	261869559	387631634	251639545	308329181	198912378	572744430	488663869	311883845	207539587	612068782	671842797	625339891	639103415	633890128	606718857	596865947	639920596	617182848	591741833	1164051079	593594811	591126900	628594889	582398612	616052235	623244487	622556636	656843081	583370587	601650394	591402817	329037509	611410997
Solanum lycopersicum LYC3476 Iidi	1968072	1407646	3751623	9827507	2793253	20297060	6560136	1883034	2103824	4991669	533391168	17839832	62536499	433923809	6109687	3090740	255434490	345028753	246058095	272326033	191821443	541649007	486071135	278473269	201071507	586290359	616236426	585719840	598176461	590453210	582045908	554669128	600226374	590262860	564889330	593588789	872687587	563621227	585701909	548111283	588206416	591804940	591464603	610823061	561571890	575364924	575528164	306247802	585815442
Solanum lycopersicum TR00003 Momatero	2204916	1575166	4195742	11101994	3143203	22506375	7045268	2125615	2378144	5586849	511310307	17905507	64587697	416070911	6859825	3530387	259562319	372009490	249540725	295394715	196361841	539100702	466319180	300437082	205819682	578460708	626222845	586300862	598768429	592352309	575022612	606201950	602376789	583494835	607579360	591126512	563619330	1040006843	588454517	545862606	581473587	588394804	587359579	616615419	552801719	569799325	562296738	335511550	579806521
Solanum lycopersicum LYC11 Rote Beere	2767985	2011209	5262852	14456885	4014261	28859877	8393270	2758204	3056498	6929748	513346737	18022632	71270197	457639666	8592841	4719413	273977831	441027028	262467616	354259559	211146546	580611812	467672231	355485716	219508941	613189474	706736916	642810140	649954489	653879268	601332117	640844747	654223244	615091472	590220422	628591018	585701442	588452644	1565417607	644837168	619525638	628526508	624567472	676606042	586486195	607343701	583374038	358575090	612814891
Solanum lycopersicum LYC3340	2402960	1739680	4568955	12335178	3468797	25133356	7576431	2359419	2628141	6029214	483959142	17955370	67630010	468893910	7450404	3998526	267897349	408356744	257076742	326723447	204362172	535875738	442222957	328979979	213002359	569136731	638965908	602336785	596962333	612971423	561066858	595191164	600955136	572265601	545933640	582397289	548108218	545861225	644832472	1282889036	574059926	584662610	580119155	625463926	552199917	567865646	544529116	340283580	569898892
Solanum lycopersicum EA01155 Dana	2059456	1499122	3899206	10359972	2980769	22187250	6880713	1998354	2246134	5126751	534182984	17886220	64725046	434816374	6319991	3398894	260283528	375475157	250066751	299200211	197331668	563210151	487081613	302895555	206102372	605001586	656740788	613232695	627626045	620615040	598271128	585348628	628808943	607578085	582351093	616049922	588204130	581468670	619523115	574055681	1091529543	615453892	614090890	643279135	575969878	592950898	587538120	323968647	605331369
Solanum lycopersicum EA01049 Large Pink	2256597	1630636	4291066	11512954	3248601	23600861	7239068	2203447	2455439	5672979	534273593	17883112	65855416	435506590	6992861	3706432	262112669	388178036	251829736	309100983	199134496	571507321	486656570	312350954	207715427	610960864	669721473	622366332	635313044	629687716	608502024	594597082	637224405	614882978	587969161	623242566	591803384	588392415	628523460	584655073	615451168	1169875849	622221425	656048545	580253130	599290932	590701230	329098688	615357246
Solanum lycopersicum LYC3153	2293052	1654227	4374917	11757280	3286364	23739852	7280045	2238041	2484129	5790505	535312849	17879835	65804340	435671257	7137954	3724203	261559386	384069317	251464107	305267436	198374789	568094709	487644942	309537905	207225480	609168140	665568502	620288507	634477780	627708320	603633733	592405434	633700932	613373595	587197279	622553563	591462811	587355883	624563808	580116873	614088269	622219196	1138664377	653488625	579896815	598146878	590245517	326844838	609654694
Solanum lycopersicum EA03222	2925056	2120401	5575589	15464055	4236797	29788500	8644025	2932487	3240783	7380480	538356533	17988988	71418140	457636805	9132990	4984274	274407590	444515835	263268597	354430778	210499669	607069115	490202987	357659148	219738323	640682257	736111623	673186019	677850989	683920502	629412055	649874857	679796952	643079791	615620263	656843930	610820191	616614578	676603086	625462989	643281214	656046504	653487874	1598084604	609059068	630645637	608473528	357940673	638408444
Solanum lycopersicum PI129097	2020379	1454053	3850793	10154665	2898357	21205479	6753595	1965839	2199420	5100253	514458650	17942998	64137901	456683886	6256935	3266013	262050374	364468203	252174744	287472337	196342831	535755302	469399455	293469384	206082996	574350938	612281338	588056070	591293119	589339298	568157041	568005552	592743334	577638113	553216878	583371044	561572383	552800633	586489576	552196088	575966072	580251771	579894246	609055701	967326071	579087244	561442877	318625411	575978795
Solanum lycopersicum PI272654	2203789	1600764	4193165	11196999	3179875	23014692	7129869	2155018	2411911	5527481	521252259	17893685	65209766	437607114	6804840	3630878	261181826	378132643	250972306	299927779	197502547	552939269	475360731	304363021	206573636	589510865	639261478	601386989	612693592	608420768	584155092	580621233	615926238	593798608	569374455	601647802	575364668	569797865	607340831	567869316	592947668	599284676	598141950	630645512	579076020	1139228321	574932169	325391482	622198262
Solanum lycopersicum EA00990 Jersey devil	1834491	1324859	3495144	9174405	2633196	19609381	6374662	1776035	1984904	4615458	535506641	17868774	62299919	433737138	5658462	2948855	255709810	342338839	246240124	269986046	191791680	542087635	487912666	276333984	201265078	584789752	612190692	583531707	597887623	587861026	581095216	552325637	598640861	587836519	562887908	591400925	575524506	562295611	583372318	544522326	587536908	590699200	590235407	608466155	561438512	574923015	860284415	308924773	588174638
Solanum corneliomuelleri LA0118	2315134	1663445	4408533	11880098	3297532	24163048	7567071	2256274	2511992	5865794	264408899	20222293	73317178	259761648	7198219	3729332	276167118	386284360	265510145	327134245	225682429	310179867	244702066	347729617	247992982	321560021	372798938	343357595	341921077	349008142	314420068	368252976	342871405	321289885	335172694	329035657	306246760	335510820	358577174	340282862	323965424	329097058	326843785	357938169	318622011	325390144	308919962	1039440549	323955131
Solanum lycopersicum EA00157 Polish Joe	2120496	1542797	4024763	10708282	3065721	22457261	6995057	2070273	2320689	5305357	534145227	17883606	64863198	434399708	6535108	3506298	260028918	374796032	249836736	297411728	196565300	563096193	486740481	301724624	205619735	601445561	649286565	609707355	622893603	615526424	600186724	583175214	626277054	605177332	579562906	611409315	585812945	579804891	612812970	569895378	605329789	615354103	609649779	638405770	575974923	622190333	588171424	323951966	1110411798
Solanum lycopersicum EA02054 Cal J Tm VF	2117681	1542894	4022960	10706596	3052921	22220031	6945806	2063005	2308474	5297732	522036111	17878054	64352660	446672025	6517209	3474804	259932384	366804013	249864570	290775458	195986328	545461800	476034313	295680497	205227840	584242516	626750904	600992070	604101871	606343654	579399873	591710013	608725337	587530775	562410868	593767919	570154106	563537811	609175364	575897799	587979014	593000533	592261026	623654987	562621570	642522536	575994715	319610363	623092063
Solanum lycopersicum PI303721 The Dutchman	1720859	1260927	3220920	8351836	2510302	19040242	6264313	1650671	1897373	4218192	523669377	17844111	61260170	425800573	5191875	2843403	250926868	342095624	241453326	270681849	188613657	537630476	478408269	275689016	197681254	576981257	608410551	578387874	591541743	582537859	577368429	548394566	594080422	580796828	554922918	584726524	566719922	555314843	578252359	542188138	583076961	589728560	582322040	602262204	554104811	573578521	568933579	304247361	588658539
Solanum lycopersicum LA4451 Black Cherry	2166801	1552588	4126458	10924490	3084702	22165221	6962848	2088221	2326969	5493896	522361963	17869331	64262025	444343159	6739780	3447456	259459418	367839159	249701160	290907589	195405286	546047913	476281345	296349078	204783141	584457922	629298139	594700262	603502937	598732875	582505387	590083925	606178490	589358327	564411199	595880698	570376443	564826393	612976578	570952732	586667976	595086230	593084350	620309318	565725921	578611193	568763609	318134802	587404260
Solanum lycopersicum V710029 Anto	2200094	1585879	4204837	11222353	3161057	22781044	7103520	2150444	2399522	5572405	536509055	17867361	65124682	436023929	6844768	3586408	260582468	372507797	250534159	295323407	197039512	561538412	488473134	300478136	206128161	602945728	646134098	608061154	621546311	613687010	596781946	579015172	622996206	606178898	580280096	611899791	587043926	580094513	610220843	567453113	603807763	611155921	609921240	638393342	576742403	599287155	588947570	322238452	608381885
Solanum lycopersicum PC11029 Winter Tipe	2050820	1481438	3899161	10296748	2954759	21636421	6827892	1994890	2234743	5149695	535615943	17867657	64094642	434776990	6336269	3348404	258339907	371516914	248516925	293333242	194777341	563619625	487886410	298271913	204014930	603159813	649240824	611364304	622589469	616752071	597527136	580912268	625708166	608574827	581065077	613830978	588566078	580762749	611530423	568494748	604377183	611426155	609763735	639745290	578050713	598711569	588581704	319801118	608408113
Solanum lycopersicum PI093302 Chang Li	2157223	1561022	4096676	10880815	3108101	22443058	7013481	2111808	2374017	5416569	535454352	17872175	64626458	435321588	6657805	3559960	259497373	375057970	249525414	296299472	195773921	565274040	487663826	301346099	205043366	602867699	652978871	612626821	625401313	621194102	598463963	584816952	628534853	607604029	581742728	615138736	587693213	581287927	615408653	571361685	604731222	611592381	610115595	642133108	578258173	624086594	587791574	321747869	620749579
Solanum lycopersicum EA00892 Belmonte	2077963	1505319	3954923	10476697	2984436	21579764	6831459	2016630	2257767	5219865	536223035	17858883	63629247	433942279	6411941	3375995	257464637	361579122	247668865	285484341	193911676	557105248	488409175	290725484	203101109	596680563	635644218	601301240	614571401	605477424	593953563	574623518	618914641	601578098	574555543	606229816	583668305	575262509	601584182	560595381	598914983	606521979	603777311	629438999	572255122	649520659	585431668	314788789	634934279
Solanum lycopersicum EA01088 Tiffen Mennonite	1908924	1377878	3631449	9523093	2738184	20262971	6513293	1841395	2063843	4795333	533506568	17856037	62863852	433036907	5890269	3066459	256195013	355293753	246675682	279905791	192390518	550832407	486116161	285464214	201626961	590572815	625299561	593383283	606906263	597625136	591623173	562301113	608367678	595631510	568906869	600038892	578930719	569290420	592867699	555542736	593266555	605780800	597664672	621012254	567321136	582775071	580809416	311380559	599266356
Solanum lycopersicum PI203232 Wheatleys Frost Resistant	2014265	1453385	3831947	10119571	2896126	21301482	6749747	1955200	2187196	5065099	533593896	17865545	63896300	433351469	6232485	3270267	257810414	367045350	247967370	290228978	194604274	558710196	486065117	294787710	203501016	595484425	639206147	602647654	616333663	608925222	596508960	571990153	617816401	600697847	575006160	607658937	582259123	574623583	604497618	563095195	598737381	608414334	602145474	631507426	572477411	590347710	582592894	317867161	603658499
Solanum lycopersicum PI311117	1980488	1429184	3776045	9954598	2843956	20938180	6671587	1921187	2147540	4986804	534355950	17858406	63499654	434976444	6133254	3196286	257554171	362122232	247850238	286010093	193983541	555356164	486759517	291153804	203126160	594768467	634956661	600596559	613650821	605567623	591547991	571232100	615539781	599946357	574109510	605387770	582388471	574401263	602417820	560883281	597684690	603667659	601871448	627961216	573307128	590940884	583021788	315689588	599410013
Solanum lycopersicum LA1324	2632936	1902568	5005814	13719990	3785262	26825989	8008636	2607304	2891594	6672189	506190725	18027046	69045478	455280786	8199880	4383330	271026948	407430098	260160080	325679036	206224763	553039943	461811946	334863100	215022691	607261827	654670648	605475453	612462563	615016811	575674012	590137774	614628807	587115093	563207432	596998453	565250315	562672900	620150672	580006107	589113570	596538027	594919705	639535099	578342098	585043712	562640937	341078268	585630980
Solanum lycopersicum PI158760 Chih Mu Tao Se	2042866	1472422	3893159	10291055	2938033	21436796	6793684	1985824	2222230	5155426	536506065	17856298	63903231	433965238	6330105	3313507	258167426	366422708	248389820	289499157	194691489	560716650	488695846	294691336	203833004	598945111	641305634	605379572	618449896	609977581	597517288	575021471	620236979	603799743	578559114	609627303	584823861	579293453	605481618	563236936	601205922	608842701	606561954	634197847	574765749	591522311	586234251	317768295	604622679
Solanum lycopersicum LA0113	1992892	1427274	3805363	10026920	2839824	20496699	6632251	1923996	2148753	5043599	489305183	17985790	63458577	466549262	6185479	3157649	262056121	350074010	252582615	274686607	195407676	501932237	447365410	281997127	205321468	536935686	567400033	540137736	550141881	546853202	535142954	518865096	551901777	539985406	518893517	544576376	528052267	518368064	551111507	539088097	537884121	543350345	541253870	573904443	534687821	540084402	527310686	309334560	539369533
Solanum lycopersicum LYC1410 ES 58 Heinz	2112002	1529696	4012228	10664690	3048246	22396048	6972363	2060508	2310409	5304544	532452316	17874248	64961723	438139235	6524566	3473055	260622853	377187056	250452064	299306822	197077062	563937511	485352823	303816849	206135249	599733691	650860895	609657094	624679771	617226083	594390410	586966091	625197099	602489261	578536458	612265647	582342270	578679737	613634160	567565604	604307590	608360757	608464489	638439061	580808622	593248904	584108640	324954802	604070811
Solanum lycopersicum PI169588 Dolmalik	2039294	1479585	3862954	10225149	2955918	21899340	6852636	1988596	2237307	5094433	535679237	17902144	64599160	434799496	6272801	3379991	260882654	377708083	250664437	299654291	196924322	568582789	488103240	303343913	205838195	606285287	657780016	616200655	629360453	623356150	600305437	587063659	631998494	609626635	584520089	617978352	589310824	583214976	620257375	573652233	610837561	615119316	612623617	644287820	580408043	598221749	590380266	325267862	609750003
Solanum lycopersicum LYC2962	2239802	1620418	4263392	11381844	3230954	23459938	7301903	2190976	2453284	5636016	453317489	17978727	66376773	499506693	6939246	3692280	267293831	390004516	256871539	310094916	202182129	495772565	415173278	314919340	211606204	523519811	579289044	557619450	546963356	561317987	516674335	557440349	549933033	525727925	504207025	533905732	506377382	505251392	585909162	581000302	526120540	533974297	530741354	582529002	539640053	531727648	505437811	331492616	527303220
Solanum lycopersicum LYC2910	2397570	1734782	4561198	12295863	3453147	24648844	7514057	2353551	2621704	6042333	534198557	17907093	66642952	436799070	7433907	3963804	263573331	393019536	253170858	311682875	199832512	574730416	486539654	315978428	208804612	608733190	670151312	622546799	635884273	630403043	605657883	598250879	638723781	611531508	585822826	621794111	589022368	586266252	627755555	581691834	611559603	623528508	617768155	655178327	583678648	644208327	589591990	331530801	636558216
Solanum pimpinellifolium LYC2798	1994614	1455173	3749249	9869311	2904356	21691677	6771366	1927713	2192887	4926645	444208377	17951300	64668812	489614404	6078313	3325021	263008246	381865498	252825205	303478440	198421254	486803255	407727798	308331481	208130659	513214276	566906320	552554619	536095853	552663479	506802291	555943365	539745482	515988154	494402125	523670424	497131561	495177536	581597064	592076756	517576069	523710631	520099737	571602128	531792910	521403607	496335372	325929794	517437730
Solanum lycopersicum LYC2740	2297859	1658296	4383603	11764835	3312806	23955177	7362450	2256149	2516884	5815116	526914652	18073230	67018455	451601740	7147149	3777832	270197069	395807147	259578623	312477253	202834955	565215757	480026567	317046282	212217899	602944838	658585611	629475706	625675257	634932960	593502729	601831951	628326703	605642239	579606978	613547201	583212829	578266902	624428472	590766920	604359041	611216480	610029628	651147446	583158002	597632451	583672026	335326498	605426917
Solanum pimpinellifolium LA1584	2957550	2112646	5626348	15509089	4213876	28769813	8519945	2918594	3246742	7602767	463156027	18074191	70088755	497259006	9298001	4850237	273975329	415385098	263137284	332232961	208239751	516649841	423963386	342257423	217593332	563919679	615876836	582164836	570503772	587298530	534404474	576682945	573603214	545039022	522972417	555086888	521864206	523954238	603716244	596337242	544201265	554676063	551871633	611523487	555786180	547739023	518288375	343986219	542616221
Solanum pimpinellifolium LA1578	2313097	1669840	4399663	11787255	3334822	24234729	7431502	2267984	2539022	5829244	479351617	18213144	68101504	507463545	7166877	3826555	275908035	404652871	264976770	321541255	208258209	523769094	438645304	326169555	218287774	553826124	613460291	588961028	578628462	593119825	546109129	582051809	581966353	555526274	532977537	564242000	535406569	533629308	604976265	598821158	556921044	564463572	560676724	615135828	565701692	563419224	534461601	343691522	558445829
Solanum peruvianum LA1278	2661470	1921227	5055770	13745114	3852769	27190610	8224791	2650732	2966442	6707680	249789624	20034042	73836433	247845951	8286386	4475938	264745592	397209514	254296822	341051171	221882297	308107059	231054904	359941164	243130333	317143939	382946549	347463915	343040971	352817198	309378298	369149879	346765004	317851651	326950228	327090607	298674044	327879931	361026932	340842474	318998882	326674637	324091099	362421583	313320156	322155569	299448444	502298931	321810625
Solanum chmielewskii LA2663	1965054	1416449	3734602	9814865	2815398	20659314	6632421	1896377	2128381	4941413	258807047	18073446	64376866	256913122	6068969	3145182	322478711	419199483	310826550	289970721	200221168	299187087	239568893	296697152	210593940	311200015	352947289	330459643	328326377	334006514	306004962	335497986	329631010	312417804	308693310	318334569	298196203	309060571	342622486	329164010	312848064	318156319	315996167	343351427	310679133	316000987	297979401	309708434	314326742
Solanum chmielewskii LA2695	2269488	1645309	4295892	11485447	3283302	24047383	7331602	2221931	2494040	5678116	264097655	18148086	67801612	262042002	7000421	3755128	328673125	460531124	316185853	322875867	207198967	320807212	243704520	328385811	217426035	330637099	392264150	359523143	356721720	365358186	324077529	368022607	357797346	332583003	328837162	341327984	313519806	329147599	376402269	356133167	334746125	341327166	339071279	375114675	329092652	337356213	313112824	332495634	335888160
Solanum cheesmaniae LA0483	1925950	1395974	3660653	9614682	2776472	20621148	6579987	1863409	2093676	4826562	468071574	17937616	63723627	437880527	5937190	3121402	263577144	363111285	253734785	286019647	196773419	492679552	429047035	292563671	206819741	523814960	563409813	541000583	541908860	543664801	519913431	528353546	543480783	526886419	508967297	532885818	512847336	509043356	546425853	525360579	527492267	532040438	529879999	560599621	527329370	532216323	512474418	316527608	528412977
Solanum lycopersicum CGN15820	2030184	1465669	3865162	10196835	2921278	21465012	6782096	1969034	2206809	5106334	489977705	17938112	64326173	465490630	6282365	3295051	262489133	370205709	252544030	292021080	196788062	517490542	447583973	297521807	206288190	552618732	596091737	576696343	571700038	580923657	547161700	550936101	574062361	556842576	535171066	562818231	538419781	534846729	590785725	578163443	554557985	559893359	559007695	595842755	550895744	555064864	538780739	320738416	556038656
Solanum cheesmaniae LA1401	2083910	1507377	3959177	10490233	3014622	22120250	6926005	2031180	2284766	5230740	471297390	17965903	65030625	441818224	6441775	3431722	264670936	382052080	254626441	301221160	198579160	508681347	431487259	306397767	208058909	538324416	589518115	561877112	561090691	564732398	533449479	546317362	563166816	542544344	519668739	550112035	523744966	520462821	568061403	545181567	540925791	548477341	545744041	583756660	541487737	548166596	522905618	325108953	543040638
Solanum neorickii LA2133	2318056	1686272	4386292	11760568	3373929	24644441	7484142	2278920	2562844	5783185	275922672	18289954	68871461	273160571	7149392	3904956	333941777	479179581	320986647	336712632	211457463	338637000	254575653	341550505	221827186	348488160	417362517	380269240	376271859	385986967	340671152	388572394	378497146	349763177	344731245	359466240	328653104	345695129	395896553	374743593	351536503	359444486	355911264	397316330	345520491	355834738	327984518	341202777	353160174
Solanum neorickii LA0735	1811608	1321497	3390453	8824858	2629145	19865643	6408912	1734815	1986874	4448146	253664038	18171404	63797131	252905439	5477028	2982138	321164039	421226826	309274839	291231095	199251830	297275906	235284172	297603143	209785773	307614762	350991578	327741130	325261449	331201436	302242585	334065696	327516190	308816344	304988019	314902616	294194801	305747870	340590400	326997837	310580695	314877396	311752681	340287350	306764632	321888544	294274587	308715628	316103801
Solanum arcanum LA2157	2335722	1693957	4423124	11883320	3369163	24581439	7480413	2283588	2555837	5827163	272163606	18327643	68747671	268551121	7194181	3879226	548169706	1222936638	523078669	329759237	211617528	328415917	250700095	332664972	221013427	341178745	404179293	368833518	366282756	375102877	332629403	382130760	367985280	340939705	340729198	350142491	322030485	340780904	386959266	364814525	344304089	350847394	347849778	385339544	337258497	350687285	321326731	353240667	346972757
Solanum arcanum LA2172	2741909	1994238	5185054	14129411	4002934	28035836	8310900	2749311	3086857	6835190	270746464	18380700	71350701	269033286	8469927	4734667	342668608	501686025	329068699	352575054	216521844	339954069	249325226	355730180	226278080	349346277	425819883	383845446	378564610	389820817	339336264	394698010	383557821	349358102	344827964	359919829	326452799	346078791	400308335	377127497	350734587	359657939	355897754	401762705	343526403	368516145	325603860	351912312	361051922
Solanum peruvianum LA1954	2448565	1770704	4652011	12559722	3533363	25544279	7774354	2407605	2697015	6165682	240969222	19583361	71872067	238740758	7591445	4079359	257917143	391280940	247233524	337866771	217664056	299857713	222569110	354814996	237732981	309217029	372437743	337213966	334221807	343061746	301001072	361423979	337228126	309528586	318075330	318617405	290086957	319394130	353158017	332968362	311129208	318586206	315320559	353236320	305099825	343422441	290802561	480021606	327683617
Solanum huaylasense LA1983	2682838	1935118	5085524	13863015	3868868	27492237	8307559	2646768	2965136	6769748	273851284	19372382	74579258	272276337	8325273	4503330	300630631	449110009	288225573	357414865	226866563	338305598	252885650	372062263	246258732	348917308	417292937	378234047	374826017	384437490	338825292	399576685	378795675	348021814	351434210	357883019	326591481	353121520	395678432	374085085	349104479	357776521	353420463	396897215	343667712	391900992	326789231	433478545	371331351
Solanum huaylasense LA1365	2660841	1914835	5070077	13893065	3806765	27478916	8319345	2627965	2917360	6750733	265815362	20375464	76910612	263900968	8301433	4385937	285917287	420230460	274579198	357198411	235039119	326117547	246020264	377019657	257150936	336294492	403138371	363936615	360909293	370968600	325696235	391523575	362734357	334074809	347161171	344126130	314940913	347845686	381430700	360097217	337682825	344759414	341741882	380891163	330186396	338666246	315698811	564745539	336611447
Solanum chilense CGN15532	2845753	2060728	5412126	14903037	4108121	29436569	8730082	2833326	3158704	7174438	264654428	20455635	78220339	262741422	8846416	4808400	284852044	432859916	273100484	370725375	236829137	332116615	244443467	389509717	258798989	341085046	417339757	372789288	369467166	380880991	329248099	403631794	372971108	338305273	351969905	349631791	317616121	352436433	392604094	367428969	343238354	350643594	347123157	390284979	333828591	363398965	318704762	570593735	353262681
Solanum chilense CGN15530	2497031	1798113	4758738	12936957	3587740	25902627	7885236	2458525	2737227	6315135	248628792	19690498	73438116	246922404	7778914	4117335	268005150	399707813	257244095	355611825	237043766	306250639	229728634	363847948	247126443	315762788	379865586	343695140	340698437	350017121	307300900	379728344	342003686	315606119	338180736	325154170	296635738	339080247	359864999	339284863	317439508	324977857	322285350	360840989	311416677	320418462	297194733	519572089	318032177
Solanum habrochaites CGN15791 F glabratum	2326896	1683108	4427446	11935588	3351660	24221184	7414429	2286018	2557610	5869459	204256709	17254406	68422540	201943224	7227804	3822399	211138848	333613653	201913435	684729103	554563043	260036791	188676148	335574209	225402096	267722907	326292683	293330418	290758436	299130526	260050764	304426824	291703679	267964216	267245960	276279148	249886457	267837521	308046256	289176143	269506959	276578176	274172780	307599936	262616275	271612672	248953185	296299330	269785992
Solanum habrochaites PI134418 F glabratum	2468573	1783692	4692474	12744291	3561689	25814571	7817496	2439166	2721799	6237061	218239648	17790307	72665146	216351969	7673639	4100696	226816492	359161864	217209225	549212688	415225335	278989413	201586845	364035095	244992518	285850566	350068195	313909710	311043686	320251579	277536347	326347681	312422495	286192869	285712999	295107323	266730233	286192695	330064282	309368347	288034051	295282603	292624439	329020194	280393710	289951155	265853170	320862856	288219233
Solanum habrochaites CGN15792 F glabratum	2254016	1628498	4275677	11500098	3241677	23649931	7335403	2209235	2467697	5681175	226198613	17583351	69369835	222565367	6977393	3711587	220719998	339232497	211061963	649193805	525305908	279977535	208741151	339094540	232436802	288987841	343453045	311693950	309571289	317102769	280447158	321329581	311137304	288060126	286191707	295844778	270856329	286625853	326578355	308338146	290425627	296362041	293082759	325777679	283518079	293014036	270136198	304255249	290573861
Solanum habrochaites LA1718 F glabratum	2563723	1849463	4868181	13293160	3684520	26764650	8098156	2533206	2820166	6475652	239894289	18913517	76525587	238456013	7958303	4261591	252659021	386598388	241993689	543209047	407511924	302015709	221788587	383773153	262106632	309200237	374039026	336323648	333587511	343127047	299441155	353151807	334940859	308133287	311314831	317366151	288675563	311542942	354156614	332678963	310832644	317774875	314854121	352722561	302801612	312192756	288169916	393244233	310179185
Solanum habrochaites LA1777	3047664	2199346	5740588	15844713	4319634	29245219	8699342	2982436	3343017	7830444	214247927	17703453	73268284	212208861	9560989	4952321	222849324	352929699	213568182	502872284	371837449	275154267	197958745	364216479	240305058	293426944	347644888	308679912	305371906	315200461	272419098	321320099	306789475	281243301	280600857	290015884	261926668	281083779	323063047	303481624	281997356	289745250	287074695	324207021	274631127	282705113	259556755	313069242	280605559
Solanum habrochaites LA0407	2256653	1635572	4270632	11497834	3250514	23811879	7332993	2217476	2477313	5650896	206389915	17386435	68920837	204452396	6951891	3744605	214104207	337776441	204645509	645210275	514091542	266049503	190628018	340256846	229409711	271978706	330847610	296764170	294032956	302610780	262883909	308264252	295843555	270774848	270158436	279320737	252419573	270432911	312868254	293663096	273488159	279996640	276375646	310795068	265127270	274135486	251520326	299796724	272649869
Solanum habrochaites LYC4	2202787	1573461	4200605	11204826	3128875	22373451	7055487	2130865	2368336	5601585	199749879	17189690	66378155	197820485	6854345	3499126	206934890	301493245	198125698	973310937	554426566	242131958	184878191	308922013	221622457	252001857	295892547	268956472	267448250	274135216	243510747	278337112	268393321	249492926	249627416	256082291	236243638	249474526	282358902	267179011	252009739	256722892	254694561	280524351	245637649	251482453	234924894	277999252	250378900
Solanum spp LA1272	2408204	1741629	4575819	12379301	3463254	25249362	7762599	2364904	2646998	6086270	248522889	20108270	73231948	246563275	7478085	3979239	267835974	395518834	257183760	341280025	224992485	306040367	230055169	356587665	242618541	315238444	376554965	342092159	339144925	348097393	306883687	369633175	341050674	314955231	329188528	324101016	296411386	330078629	357921102	338651241	317230694	324355000	321146878	357081242	310866450	320274005	297502138	548449588	317960637
Solanum pennellii LA0716	2286960	1642785	4356314	11694291	3273942	23673861	7370209	2233504	2487267	5798388	220020673	17698127	72122953	219654272	7129758	3719820	229825938	338462914	221450001	337648516	234783417	270118683	204716511	1029195669	547598501	286606482	328299640	297674163	295340656	303114051	268123009	308982430	296603910	274841139	275356558	282164382	259830274	275548502	312103672	294985221	277562730	282740152	280674115	311355745	271342011	278039721	258622594	319697537	276608260
Solanum huaylasense LA1364	2576063	1863477	4868129	13223411	3712455	26548251	8148719	2534822	2850630	6472332	257401299	19773361	74051159	255690757	7951232	4331808	278448496	414532537	267316055	349889113	227283166	319308298	238206021	366908902	247767011	327666501	391378959	354307508	351231671	360479473	317420128	384743136	355091925	325878904	339624936	335407173	306405471	340506071	370909858	350402567	327891990	335479253	331471840	370980538	321565671	371107499	307366284	519658805	349948058
Solanum lycopersicum TR00018 Large Red Cherry	1984986	1436612	3777613	10008458	2849610	21059578	6700458	1934410	2155949	5000593	536089310	17968461	64048007	436127155	6122914	3224396	260528428	360852022	250577485	288802602	199534433	556070076	488315392	292093263	206362581	597016783	633435420	598637324	610191864	603575151	589313402	568624419	613143928	598701972	573453029	603111227	582277010	572009608	599897649	558843706	597725617	602084397	600705002	625057703	569345489	584860406	582474259	320695706	596957383
Solanum lycopersicum EA00940 Porter	2066461	1494045	3925252	10443466	2966968	21786434	6848053	2014244	2244066	5193967	533097387	17875425	64258464	433825391	6372487	3363778	259076597	368162020	249100264	292284288	196030019	560509950	485807468	296617405	204773739	596059454	640455973	602807346	616393771	608588030	595082217	573813890	616950455	598670872	574112698	606690294	580875523	574261576	604907522	563234202	599427446	607741631	604475795	630900038	570466709	590443609	581432639	318841719	603592998
Solanum lycopersicum TR00019 Bloody Butcher	2107133	1516262	4019896	10701762	3011583	21790782	6884163	2049659	2279922	5342624	533418635	17858470	64069217	435334174	6545778	3383193	258219927	362550749	248469413	287033636	194791205	555263955	485986948	292067565	203785416	594458448	634927895	598527495	610871053	604049639	591363340	568785807	613022355	597087948	572176061	602906703	580345092	571396542	600752434	559394269	595420152	603366648	599869030	625960306	569265482	586060079	580167144	315792307	597588454
Solanum lycopersicum EA01019 Brandywine	2069563	1488833	3943949	10405416	2965252	21489782	6842388	2001414	2237767	5236470	534345141	17859865	63685926	433615003	6419229	3324227	257463648	361929380	247693890	286081600	193806677	554837331	486852124	291155345	202918147	595352820	635200510	599893601	613192443	604827656	595453347	570588516	615367895	598927016	573615504	604442945	581251434	574282576	600248817	560548230	597777024	609015439	602464719	628094305	570622393	594097696	583086996	315811998	608403019
Solanum lycopersicum TR00020 Dixie Golden Giant	2268968	1640411	4306158	11474197	3259752	23282873	7229737	2207875	2472803	5715867	537036699	17901946	65312144	436522738	7013301	3724559	261113672	383606181	250913349	303606845	197496576	572453616	489071830	307616871	206580104	610983491	663641625	621348598	633830512	626650914	605798483	594260163	637965707	615078715	588444993	622251110	592500400	590053209	623295896	577756495	612678289	620928213	618059738	652646955	584291777	637319883	593963137	326644684	632418520
Solanum lycopersicum EA01037 Giant Belgium	2590448	1886464	4911929	13387467	3769219	27101231	8008242	2585674	2878716	6476357	536017838	17925291	69117023	438152478	8006618	4451155	267670173	424223618	256779756	338461944	205018010	598009932	488249826	341374819	213720649	629787054	719433511	654697768	665585499	664175756	618848825	630614027	668615141	630807508	603746423	643425926	601790140	605713063	661891154	605164541	632512932	643239521	638897869	690896807	598082461	621155634	602610771	347413740	632094338
Solanum lycopersicum TR00021 Kentucky Beefsteak	2121119	1529096	4028949	10668076	3048059	22116294	6929913	2055696	2306290	5351139	530717964	17869758	64352035	438514672	6567124	3451650	259316620	374269419	249357011	296327144	195652881	560308801	483621073	300629268	204798971	599682982	646808756	619105653	621317608	624038360	595475866	588702155	623034695	604082530	576974625	610903408	583443185	577584586	608736899	577000524	602308730	610910421	608032084	643179527	575382602	592926004	585494056	322255619	605511017
Solanum lycopersicum TR00022 Marmande	2811219	2009321	5355304	14701698	4010991	27434645	8219099	2770386	3081708	7228804	535962030	17892670	68030622	435517589	8847239	4597899	263546821	396764722	253227062	316934039	200891831	579043476	488188856	326604672	209407069	637054359	679578642	627436054	639559236	635943159	606177492	601304580	641654723	616278532	591202011	626720220	592297520	590618325	631162301	582449684	614283537	623103403	622263090	661621608	583570848	607921511	590175774	332216112	615469109
Solanum lycopersicum TR00023 Thessaloniki	2076493	1492190	3953389	10452898	2972357	21583525	6824210	2007855	2244072	5257500	536325656	17860792	63838721	434173977	6441927	3338236	257906916	364308709	248083456	288391695	194551431	558609702	488460210	293064993	203485732	598376064	640821581	604571002	621545317	610881236	594523487	573847422	619812828	602211943	577178678	610889246	583686761	576498685	604516598	562674095	602127797	606599372	606564943	632289989	574312895	590608504	585544671	316954382	601375341
Solanum lycopersicum EA01640 Watermelon beefsteak	2042276	1468591	3891109	10265219	2915414	21066723	6729819	1968650	2195547	5162361	528293497	17847238	63287477	436993835	6322703	3252588	256721744	354876325	247117758	279868017	192894006	545023070	481509582	285743450	202218695	584312665	619416782	597013137	600170665	601591007	584673855	568203210	601829711	587764476	561996235	592325405	571799999	562168132	585880830	558458658	585605371	596239196	591814075	619131896	560831286	597672410	572800420	310867114	602786237
Solanum lycopersicum LA4133	1948637	1405313	3721802	9808290	2793529	20498091	6578380	1887212	2106162	4934358	529294667	17844464	62933240	434846655	6039515	3130975	256654827	348166355	247101565	275399932	193011949	540434760	482377120	281623003	202267505	582195741	614218077	583912774	596640447	590759952	579996201	554077017	597715962	584375504	560733620	590131890	573723525	559457931	583754260	549562712	583883215	590923968	587238991	607838350	561677621	578188012	571673402	309009137	586436131
Solanum lycopersicum LA1421	2094736	1503216	3987648	10562842	2994429	21690274	6892829	2031213	2274567	5312241	521989922	18090565	65116440	472165173	6498260	3365721	268557789	374110214	258417265	295050725	201278315	544927118	476149636	301106020	211600364	583922670	624389242	595802094	601146071	595275849	578938454	576059918	603901525	587177909	561858192	592432310	571105050	562592190	611156759	577233736	585506007	591643573	589118982	624856085	576839887	583075419	570823428	326298272	586258962
Solanum galapagense LA1044	2722627	1952002	5192557	14239223	3894774	26872551	8077355	2690751	2985884	6976247	480665093	17974905	68427082	444613239	8545458	4462497	270278946	401502367	259884974	321493538	206251783	525962163	439685519	331309796	214369566	575875719	619068397	579674534	579350626	584824937	547001491	568231495	581611533	556723752	537223724	565971151	535600966	537273835	587148287	558984127	555667627	565292625	563436963	607229145	549918368	558025080	532459254	336096127	554212846
Solanum lycopersicum LA1479	2156755	1548339	4111078	10892852	3086084	22262954	6994188	2087880	2336956	5470174	458396102	18020569	65212552	484518833	6704762	3475480	265668102	376191585	255614416	297807587	199691589	491099952	420025279	303336161	209412459	522160157	568432980	551130251	541969117	553949035	517231306	537733940	544641451	525500323	503954384	532071872	508002479	504596345	564527513	567025146	523445625	531431718	528505813	573705511	536984379	530278247	506966130	324161629	525342770
Solanum pimpinelifolium CGN14498 raw	1475995	1071877	2844199	7440665	2100067	16343774	5621064	1418091	1550541	3745029	441746403	17809604	59033207	463599032	4582115	2243003	244577850	296143106	237225465	231348480	182210001	433833677	405829455	242173720	192269722	458136803	471385814	473802594	464172586	472862480	456415630	466669632	465075084	458783892	439100498	461139729	454028706	438279524	488127380	501636202	457720378	460500298	460303316	481649515	471754527	458702771	453888033	270996262	458633968
Bos mutus RNA	36810	28729	54273	107782	50087	150342	50067	45287	57363	63767	77004	7149	74508	74971	76082	77038	81574	238616	78863	217145	81050	163013	72692	212032	80185	154973	277072	202588	181563	208742	141925	209433	210501	144130	143458	154740	127572	144769	186013	159935	136780	148288	147868	193902	131927	149470	122756	149233	160523
Nicotiana benthamiana mRNA	40556	39293	58737	97551	58098	8866558	2494789	29526	39357	66144	582682	427075	670712	572267	78475	47005	589894	766107	580985	734622	585282	690257	574463	732780	588679	657023	737472	681458	677622	689473	640042	695861	679819	649449	646502	659805	631296	647435	696374	670430	650639	656889	655831	696255	642761	655564	628684	683851	652355
Nicotiana sylvestris mRNA	9554	11925	14405	21810	16767	1073920	880493	6996	9289	14885	205100	159143	233854	203527	19215	10456	206847	243361	204551	235019	205263	228181	203059	234241	205915	216881	230722	221769	221694	222930	214832	224414	221995	216193	215433	217967	213051	215956	226316	220756	217634	218053	217599	224765	215293	218027	212766	226904	217968
Nicotiana tabacum mRNA 2008	156332	150286	240161	419049	222200	17351744	21124546	118692	150055	274785	2551719	1793949	2988673	2531413	328901	194169	2585491	3440513	2554176	3292185	2571686	3046788	2515215	3267341	2579487	2903720	3337429	3036659	3011509	3083969	2824663	3112487	3026952	2864417	2851916	2911507	2778767	2858038	3109358	2968401	2871174	2903109	2898061	3104257	2826610	2902312	2766052	3021584	2894188
Nicotiana tabacum mRNA	29010	26498	42566	65085	39453	3000491	3909378	20035	25358	47451	468609	358297	548993	463609	53097	29949	472420	596367	470855	573286	472213	543199	464599	569653	473799	514961	569613	532086	528589	537679	503887	543293	529857	509318	507211	514908	497712	508784	543962	524076	510987	514853	513924	542519	505100	514735	496153	537647	512681
Solanum lycopersicum mRNA	139755	114829	207240	332695	176829	2454898	1307311	87315	107254	233887	22005354	10898587	9224093	20545779	280455	130318	17680878	18604397	17571880	16516305	15744693	22131807	21781732	16778784	15946163	22266386	22417834	22053984	22323352	22111761	22248878	22076525	22308411	22209356	22261053	22302543	22186195	22231542	22055503	21746707	22269814	22277894	22278108	22419858	21870656	22079392	22207155	18591482	22256402
Solanum peruvianum CSH RNAseq	91046	97370	139583	208782	141236	3259255	1653211	60361	81038	146069	20715554	24221775	12446160	20500849	192593	96398	21071699	21504464	20974039	20305519	19850966	20836003	20591275	20688654	20152191	20860942	20959313	20907099	20886439	20914506	20824882	21000258	20889917	20836554	20871402	20862839	20808679	20883191	21013546	20935604	20863540	20859219	20854616	20978964	20927163	20869131	20843174	23461591	20859821
Tomato species	147237	120197	218453	352949	185888	2531989	1350035	92367	113636	247377	22337560	11172649	9530582	20902759	296304	137809	18148306	19146422	18035023	17372182	16554596	22505183	22108700	17543681	16661805	22630352	22805538	22433049	22691708	22491030	22605504	22463604	22679153	22572539	22621239	22666689	22540615	22594304	22448017	22131339	22630350	22641082	22641184	22802575	22243287	22446005	22560709	19173132	22617791
Bos taurus	2065145	1467022	3955160	10566203	3017733	13944656	3548222	2252277	2555603	5142236	7489019	149699	6344808	7166463	6449348	3796244	7687467	24326375	7403681	21978344	7757063	15119776	6720567	21371683	7401848	15075103	27744196	18416970	17306719	19661108	13026560	20288545	17794593	13770196	13678504	14960862	11874067	13711041	18606625	15552016	12923878	14331293	14510276	19973271	12347406	13907635	11060889	14367459	13578834
Canis familiaris	2306669	1636742	4412494	11859894	3387395	15423376	3955607	2526760	2918340	5852890	8321684	161878	7086062	7948664	7279485	4308725	8554929	26898818	8236090	24343346	8635941	16753438	7456330	23664389	8230168	16844888	30496827	20396997	19208516	21749720	14514131	22434130	19731876	15428663	15325281	16723842	13321391	15379487	20595479	17291900	14371206	15944923	16167350	22140715	13840797	15481351	12356013	16065007	15118832
Equus caballus	2024410	1461323	3851599	10425632	3010154	14205253	3564320	2243437	2566268	4997834	7482240	155211	6319426	7162256	6308170	3880414	7648521	24617192	7344529	22241090	7715999	15272837	6684550	21632454	7363372	15118334	28235523	18652401	17447199	19883090	12950162	20532123	18089087	13747794	13645738	14955321	11810067	13666679	18743385	15618640	12971526	14364584	14528548	20152786	12355624	13996319	11079748	14358171	13743250
Gallus gallus	1003109	712271	1830648	4376093	1458350	5928038	1641006	1034818	1247891	2327768	3044590	83085	2719768	2922209	2865514	1793292	3171309	10121471	3058222	9157501	3179937	6417673	2781064	8898204	3059649	6366114	11392800	7658011	7243156	8162694	5491285	8472468	7333523	5871538	5818053	6347319	5077837	5858968	7748245	6543597	5486247	6039759	6097639	8271377	5273266	5889094	4688875	6026275	5671102
Gorilla gorilla	2373869	1700717	4531598	12346224	3488073	16373545	4172309	2591215	2933687	5908553	8742092	169482	7390079	8618772	7437987	4393648	8958201	28373073	8610117	25641255	9038215	17608466	7818984	24927781	8615040	17603423	34299012	25048770	20600650	24020995	15019184	24064739	29211223	16160608	16032197	17565478	14487283	16063487	21773174	18084213	15010497	16688239	16885646	23325075	14380723	16272772	14146711	17352086	21581743
Homo sapiens	2500929	1790699	4770353	13051389	3672267	17276516	4411265	2744447	3108911	6229003	9238163	177523	7800231	9180426	7837852	4642662	9461115	29976858	9097561	27092711	9551742	18589966	8257538	26332177	9101820	18621109	36820137	27631784	21898862	25716363	15864993	25530270	33690000	17134262	16993682	18622566	15543733	17025194	23025101	19103931	15848451	17635514	17841665	24659495	15213766	17215516	15381702	18554035	24761945
Macaca fascicularis	2460060	1764314	4681426	12744001	3612149	16921777	4279195	2665611	3018818	6091559	9023997	175214	7634033	8776037	7690070	4544789	9246201	29346328	8894523	26515972	9336891	18191656	8073258	25779730	8896694	18148032	34457505	23879913	21063387	24243392	15504163	24671131	25380723	16584432	16463734	18028012	14554542	16488793	22447535	18687010	15512067	17217456	17425990	24093338	14824381	16756720	13876506	17569118	19014779
Macaca mulatta	2447609	1753472	4655261	12655633	3588489	16797382	4255521	2650578	3001067	6055356	8962369	173884	7584481	8712511	7646185	4516638	9187578	29135311	8837790	26327420	9275834	18063677	8020738	25594743	8840000	18031973	34207476	23714102	20918304	24078938	15405500	24498506	25186395	16479532	16362325	17913549	14467933	16388501	22292123	18560685	15410770	17103634	17313446	23925445	14731671	16645298	13790579	17457337	18882575
Mus musculus	2045557	1478498	3823534	10106103	3089544	13448992	3468022	2262847	2676578	5023922	7143051	158516	6108215	6796672	6211625	3931233	7331317	23237477	7056140	21059518	7400259	14610661	6407458	20463530	7080914	14487795	26186749	17538526	16537962	18701920	12405583	19328502	16887294	13257672	13155447	14344683	11418932	13190204	17756679	14916876	12433262	13750548	13897867	19018972	11950501	13400176	10675668	13795736	13004115
Pan troglodytes	2484804	1777413	4741369	12961437	3640876	17171707	4372926	2719955	3072486	6180079	9182161	175023	7751450	9059853	7790776	4604496	9404425	29775474	9040524	26913688	9490301	18462022	8204500	26162792	9046532	18482590	36080239	26442597	21645595	25264219	15772616	25273113	31018134	16973082	16843547	18453766	15244973	16874972	22858593	18985446	15754495	17519264	17730333	24500958	15109750	17081955	14908700	18251702	22904179
Rattus norvegicus	1986719	1439980	3706663	9850570	3033360	13270673	3398478	2232931	2649993	4869429	6988234	158531	5956894	6659131	6013769	3904987	7169929	22906675	6894294	20753649	7243780	14401782	6266769	20161095	6929061	14199168	25878010	17258618	16255294	18407252	12133953	19039272	16610427	12968043	12862214	14048429	11139777	12893794	17457236	14635473	12191140	13486571	13613680	18704066	11690208	13141531	10443852	13499871	12748829
Aspergillus fumigatus uid14003	18905	15836	26731	45928	24942	68194	26673	22305	27652	29142	35567	4962	34561	34188	33870	38289	37865	102695	36157	94059	36959	72349	33651	91958	36420	67393	114402	80848	76884	84872	60864	89050	78346	63198	62805	67473	56216	62908	82352	70254	60931	65800	64964	84548	59331	66407	56094	64403	64163
Aspergillus nidulans FGSC A4 uid13961	16820	13555	23109	41209	22277	61743	22529	18313	23046	26233	30962	3792	30278	29965	30972	32763	32812	94047	31665	85475	32061	65855	29565	83778	32232	60198	105203	73341	68934	76788	53430	80955	70540	56234	55898	60530	49072	56024	73941	63509	54553	58770	58046	76261	52547	59069	48603	57824	57019
Aspergillus niger CBS 513 88 uid19263	31211	26229	46326	81050	44706	113053	44809	38653	50743	52272	59811	7297	58155	57493	62612	65495	62937	164280	60286	150899	61341	116909	55801	147686	61156	112144	175355	129643	123616	134086	100383	140582	125522	104890	104454	111046	93940	104603	132407	115177	100282	107724	106584	136454	98496	110580	93099	107243	106293
Aspergillus oryzae RIB40 uid28175	38922	30665	60999	106363	51862	141210	57176	38996	47868	69643	77296	6820	74461	74689	81963	64399	81825	202542	78873	187726	80363	144457	72738	183096	79042	140170	221885	162902	155023	169191	126690	176171	157199	132577	132327	140247	118620	132257	165100	144081	125073	135894	134887	171504	123433	135771	114339	134637	131006
Candida albicans uid14005	6442	5187	9371	15766	7996	19168	8414	5452	6456	10282	12184	1491	11588	11786	11765	8220	12976	29210	12732	27033	13034	20364	11705	26091	12529	21021	31233	23516	22639	24755	18853	25332	22967	19820	19809	20829	17980	19776	23884	21198	18688	20136	20259	25140	18444	20413	17192	20194	19526
Candida dubliniensis CD36 uid38659	99853	73738	149276	257828	117669	301363	124348	72238	86721	167060	184764	12924	177410	180593	192812	111271	201530	471667	197214	437913	198167	327907	179190	427690	195987	345505	507429	382859	371646	401614	313700	411431	372499	327871	328028	345100	298880	328098	393520	350031	306527	330860	334719	408529	302648	332742	280370	333818	319343
Candida glabrata CBS138 uid12376	19807	15700	30766	65775	25679	89035	29588	17949	21068	36640	50169	4027	44923	48971	42625	30145	52431	145874	50330	132709	52295	94957	46153	129585	50607	93932	164054	111934	106710	119938	82443	123485	107644	86957	86225	92916	76340	86554	115397	97464	82875	90524	90997	120969	79114	90272	73118	90206	86214
Cryptococcus gattii WM276	15789	13470	20813	36965	20453	56128	20971	17667	22662	23112	29090	4785	28965	27723	26754	29930	30596	87459	29224	79882	29705	61128	27345	77783	29975	56739	94732	67297	63947	69764	50094	74278	65355	52748	52705	56428	46411	52702	68769	59344	51250	54511	54340	70982	49657	56310	45624	53968	54265
Cryptococcus neoformans var JEC21 uid10698	13188	11410	16945	32692	17818	52126	18139	15665	20444	19413	25208	4010	25246	24333	22834	27673	26708	81108	25284	73585	26063	55426	23408	72162	26210	50515	88629	61616	58136	64079	44585	67847	59529	47289	46747	50737	41173	46919	62409	53354	45896	49331	48598	64624	44183	50719	40630	48410	48935
Kluyveromyces lactis NRRL Y-1140 uid12377	18440	14556	25501	48398	21825	68854	24996	16039	18304	28375	39046	4171	35723	38161	33388	25948	40937	109561	39340	100651	40207	73553	36496	97648	39480	71286	124611	85320	81681	90906	63226	94007	82561	66791	65868	71283	58690	66100	88198	75123	63856	69092	69703	91726	61169	70575	56926	68315	67212
Neurospora crassa uid132	57194	45419	88607	166712	77124	204551	81046	70569	88699	101061	117222	10693	111583	110585	116950	110365	124256	295270	119081	274183	121062	211790	108564	267784	119534	211900	318880	240098	229120	249098	191389	256910	232729	200437	200012	210723	179891	200045	243547	215440	186656	202690	204266	253821	189239	206604	173745	206308	198802
Saccharomyces cerevisiae uid128	30226	22882	46891	89950	36696	112869	46050	25841	28821	53474	68611	5039	62137	66440	63374	39991	72017	173112	69613	159166	71008	118468	64086	155156	69723	119347	191642	137036	132479	145070	106648	149972	133108	111630	111622	118201	99521	111361	140859	122162	103938	114354	115985	147595	103220	115280	94647	114733	109550
Schizosaccharomyces pombe uid127	29964	22199	48941	101907	38536	125136	43498	25177	28576	59564	75477	4165	67075	73471	69608	38195	78074	203210	75620	185764	78367	133720	69690	181844	75451	136323	228340	159056	153338	169976	120819	174660	152472	126830	126112	135450	112901	126122	162553	138917	118949	130399	132268	172812	115035	128899	106144	131518	123065
Yarrowia lipolytica CLIB122 uid12414	27833	21777	40507	69214	38466	89251	37166	28926	35346	48023	52206	5235	50994	50125	53681	47309	55912	127179	53452	118683	54524	93321	49390	115942	53446	91644	138407	103914	99329	108264	82817	111706	100203	86852	86746	91164	78529	86734	104643	93091	82250	88132	87806	108733	81064	88445	75137	88516	85574
Zygosaccharomyces rouxii CBS 732 uid39573	21591	17424	31212	53619	25658	71976	28543	16929	20635	33771	42487	5173	39647	41671	39686	29062	44775	111145	43041	103539	43904	76834	39858	100721	43714	76572	124520	89129	85746	93870	68852	97243	86329	71473	71100	75882	64009	71031	91273	79197	68999	73937	74005	95219	66066	76120	62347	73306	72558
Drosophila melanogaster	257522	180311	439109	959510	354503	1136505	369441	254811	291771	535403	677970	20769	593047	645374	631662	391376	714426	1821856	690269	1674986	709851	1224106	622773	1638221	687573	1262202	2272136	1469379	1385167	1544970	1112108	1565619	1596906	1171666	1168840	1244281	1044569	1166967	1472960	1277321	1087278	1195894	1215223	1558095	1078295	1182166	978179	1217200	1134462
Anas platyrhynchos	1183717	839171	2191240	5298082	1703276	6921571	1912253	1181605	1405003	2807509	3657950	89825	3253145	3515826	3462695	2008169	3814964	11911368	3682937	10782119	3824027	7559061	3341678	10489320	3674866	7555497	13381856	9033603	8565478	9645124	6537706	9988112	8651298	6983082	6929053	7549020	6054021	6976044	9157534	7749021	6496695	7165070	7243125	9785022	6256740	6968055	5567393	7181129	6704171
Columba livia	1032637	739325	1887323	4650438	1499821	6329537	1698051	1058410	1255841	2428591	3249059	83807	2871772	3137176	2980356	1831988	3377394	10908972	3255834	9856312	3388017	6886070	2962216	9593083	3258196	6814695	12379201	8252358	7792617	8823389	5857518	9158055	7892195	6266214	6210147	6798561	5408022	6259142	8326873	7013835	5867458	6465787	6520294	8915319	5618564	6283689	4981054	6433656	6050603
Corvus brachyrhynchos	966245	688415	1813723	4446786	1436780	6155224	1635935	1033586	1217108	2316486	3143488	83502	2767292	3020595	2871894	1782530	3251505	10516029	3127446	9512355	3267194	6643430	2857324	9270556	3140905	6579035	11951688	7972057	7527527	8508946	5667531	8828626	7617536	6064270	6012501	6582140	5233574	6062048	8045105	6769859	5663593	6249722	6305719	8621245	5439837	6087722	4816903	6205341	5849109
Corvus cornix cornix	966619	687074	1812864	4442725	1430124	6122958	1630827	1020374	1199328	2316004	3137708	82391	2759963	3017611	2868779	1754958	3244983	10466081	3123939	9466540	3262956	6609076	2853126	9223744	3137817	6540124	11895439	7926612	7489864	8465940	5634927	8782030	7575710	6027130	5975135	6540326	5200427	6021451	8006103	6735545	5631296	6217402	6274408	8578161	5402629	6051841	4788187	6173579	5814877
Drosophila ananassae	386351	263388	710291	1650353	533236	1843410	582319	380420	417455	936800	1133851	25050	985308	1078873	1098084	560573	1181961	2911399	1141015	2682666	1181096	1960172	1029733	2628763	1129917	2060368	3243110	2326557	2238863	2466100	1830430	2511313	2262613	1924838	1924048	2047107	1721030	1924642	2369968	2068626	1753657	1943543	1983688	2519690	1754980	1905107	1585953	1991957	1828313
Drosophila erecta	203275	145793	367632	827119	301906	1013210	312721	226397	257763	451675	596081	18807	511231	567775	533231	355522	618910	1598078	594038	1466350	616587	1069550	539032	1434391	593396	1086424	1907897	1274531	1203891	1345190	945988	1370321	1321058	997576	996038	1065393	884897	993322	1284242	1103183	933896	1027992	1045290	1358044	918696	1020263	835430	1043902	976342
Drosophila grimshawi	450228	319620	785982	1780415	645545	2102620	664417	445194	510341	976770	1264359	31982	1080781	1193926	1137173	701954	1306967	3243842	1264418	2985927	1313010	2193510	1142299	2921469	1266240	2259202	3567350	2559184	2463528	2721179	1975093	2764239	2490004	2075933	2073936	2202790	1848598	2061207	2627477	2280095	1933526	2129832	2170566	2775310	1916361	2121139	1746346	2179012	2028165
Drosophila mojavensis	545662	379244	998334	2243366	777396	2506138	799474	541591	593648	1226135	1570082	34504	1335153	1485887	1475003	819449	1627341	3826271	1575007	3531206	1628402	2614421	1418566	3453076	1566342	2703273	4181932	3041918	2937928	3229662	2398391	3274296	2958246	2507677	2511477	2654048	2244343	2491924	3145482	2738738	2313337	2565543	2620868	3311156	2316536	2546270	2116563	2637477	2432398
Drosophila persimilis	268309	194774	461071	994617	412053	1236515	400143	312318	380896	570991	707875	25679	619363	666631	664424	517352	738580	1903638	710076	1751401	734306	1294790	640782	1708516	711431	1323367	2101981	1506858	1441844	1588996	1158617	1627125	1472820	1222167	1217407	1294862	1084823	1216286	1532284	1333261	1136998	1245167	1262622	1615629	1128530	1246483	1026083	1267370	1196440
[truncated: 151 more rows]
[truncated: 120 more columns]
