# Supplementary material for: Cnidaria: fast, reference-free clustering of raw and assembled genome and transcriptome NGS data
Source: BMC Bioinformatics. 2015 Nov 2;16:352. doi: 10.1186/s12859-015-0806-7 (PMC4630969; doi:10.1186/s12859-015-0806-7)
Supplement: Additional file 3: Table S3. — Statistics of k-mer counting. Total number of k-mers in each sample, total number of valid k-mers in each sample (k-mers shared by at least two samples) and the percentage of valid k-mers in each sample. 11, 15, 17, 21 and 31-mers are shown as well as the 21-mer dataset downsampled to 2 % of its original size and 21-mer dataset with 34 extra samples. (XLS 104 kb) [file 12859_2015_806_MOESM3_ESM.xls]

## Sheet: ST03-stats
K-mer size: 11	Total # of k-mers in sample	# of valid k-mers in sample	% of valid k-mers in sample		K-mer size: 15	Total # of k-mers in sample	# of valid k-mers in sample	% of valid k-mers in sample		K-mer size: 17	Total # of k-mers in sample	# of valid k-mers in sample	% of valid k-mers in sample		K-mer size: 21	Total # of k-mers in sample	# of valid k-mers in sample	% of valid k-mers in sample		K-mer size: 31	Total # of k-mers in sample	# of valid k-mers in sample	% of valid k-mers in sample		K-mer size: 21 (extra)	Total # of k-mers in sample	# of valid k-mers in sample	% of valid k-mers in sample		K-mer size: 21 (2%)	Total # of k-mers in sample	# of valid k-mers in sample	% of valid k-mers in sample
Arabidopsis lyrata	2091586	2091586	1		Arabidopsis lyrata	87583697	87583491	0.999998		Arabidopsis lyrata	122413886	119967204	0.980013		Arabidopsis lyrata	135304907	42651144	0.315222		Arabidopsis lyrata	143449405	10310289	0.071874		Arabidopsis lyrata	135304605	44527733	0.329093		Arabidopsis lyrata	2703930	851996	0.315095
Arabidopsis thaliana TAIR10	2085760	2085760	1		Arabidopsis thaliana TAIR10	75864807	75864677	0.999998		Arabidopsis thaliana TAIR10	101391594	99622010	0.982547		Arabidopsis thaliana TAIR10	108798723	36676538	0.337104		Arabidopsis thaliana TAIR10	111922406	10519776	0.0939917		Arabidopsis thaliana TAIR10	108798562	38142095	0.350575		Arabidopsis thaliana TAIR10	2171277	731987	0.337123
Citrus sinensis	2096263	2096263	1		Citrus sinensis	115100220	115099990	0.999998		Citrus sinensis	182180372	178953544	0.982288		Citrus sinensis	214298383	49690523	0.231875		Citrus sinensis	234593117	744213	0.00317236		Citrus sinensis	214297640	53360361	0.249001		Citrus sinensis	4287183	994227	0.231907
Glycine max	2097124	2097124	1		Glycine max	194572592	194572078	0.999997		Glycine max	419022393	411883937	0.982964		Glycine max	581557894	146333193	0.251623		Glycine max	677507238	1229074	0.00181411		Glycine max	581552887	156761794	0.269557		Glycine max	11631303	2927643	0.251704
Malus domestica	2097080	2097080	1		Malus domestica	137076632	137076260	0.999997		Malus domestica	213681387	208348777	0.975044		Malus domestica	246673013	44421343	0.180082		Malus domestica	269345165	777123	0.00288523		Malus domestica	246671168	48091645	0.194963		Malus domestica	4935383	890520	0.180436
Nicotiana benthamiana Niben v0.4.4	2097169	2097169	1		Nicotiana benthamiana Niben v0.4.4	337572463	337569677	0.999992		Nicotiana benthamiana Niben v0.4.4	971553879	940376691	0.96791		Nicotiana benthamiana Niben v0.4.4	1508643659	332201913	0.220199		Nicotiana benthamiana Niben v0.4.4	1945113778	57636688	0.0296315		Nicotiana benthamiana Niben v0.4.4	1508570882	352103260	0.233402		Nicotiana benthamiana Niben v0.4.4	30180789	6649952	0.220337
Nicotiana tabacum tobacco	2097163	2097163	1		Nicotiana tabacum tobacco	138678138	138677752	0.999997		Nicotiana tabacum tobacco	226045214	222232411	0.983133		Nicotiana tabacum tobacco	266381823	117026870	0.43932		Nicotiana tabacum tobacco	293843230	51831844	0.176393		Nicotiana tabacum tobacco	266379804	120008843	0.450518		Nicotiana tabacum tobacco	5329876	2343122	0.43962
Oryza brachyantha	2097167	2097167	1		Oryza brachyantha	135988062	135987010	0.999992		Oryza brachyantha	194236278	186536176	0.960357		Oryza brachyantha	215315742	41865343	0.194437		Oryza brachyantha	227446702	4729953	0.0207959		Oryza brachyantha	215314319	44784101	0.207994		Oryza brachyantha	4307901	838454	0.194632
Oryza sativa v5.00	2097169	2097169	1		Oryza sativa v5.00	159682542	159681153	0.999991		Oryza sativa v5.00	239394332	228314929	0.953719		Oryza sativa v5.00	271676224	46853472	0.172461		Oryza sativa v5.00	296648534	4968161	0.0167476		Oryza sativa v5.00	271673949	50401809	0.185523		Oryza sativa v5.00	5436762	937526	0.172442
Populus trichocarpa	2094887	2094887	1		Populus trichocarpa	124245621	124245462	0.999999		Populus trichocarpa	204459882	201310561	0.984597		Populus trichocarpa	244830895	61071415	0.249443		Populus trichocarpa	262620460	788547	0.00300261		Populus trichocarpa	244829031	65322933	0.26681		Populus trichocarpa	4897886	1221453	0.249384
Solanum lycopersicum vc Heinz v2.40	2096831	2096831	1		Solanum lycopersicum vc Heinz v2.40	185771796	185771789	1		Solanum lycopersicum vc Heinz v2.40	398685239	398638149	0.999882		Solanum lycopersicum vc Heinz v2.40	541281290	540757934	0.999033		Solanum lycopersicum vc Heinz v2.40	627405797	626387879	0.998378		Solanum lycopersicum vc Heinz v2.40	541272286	540761834	0.999057		Solanum lycopersicum vc Heinz v2.40	10825287	10814970	0.999047
Solanum peruvianum	1993729	1993729	1		Solanum peruvianum	22533533	22533533	1		Solanum peruvianum	24055069	24055014	0.999998		Solanum peruvianum	24221886	24221886	1		Solanum peruvianum	24106639	24106639	1		Solanum peruvianum	24221874	24221769	0.999996		Solanum peruvianum	484192	484192	1
Solanum tuberosum DM v3	2096626	2096626	1		Solanum tuberosum DM v3	175756097	175755915	0.999999		Solanum tuberosum DM v3	350941520	347490494	0.990166		Solanum tuberosum DM v3	461759983	229074901	0.496091		Solanum tuberosum DM v3	546625623	90386535	0.165354		Solanum tuberosum DM v3	461754423	233903159	0.506553		Solanum tuberosum DM v3	9237965	4582963	0.496101
Solanum pimpinellifolium	2096312	2096312	1		Solanum pimpinellifolium	183990166	183990164	1		Solanum pimpinellifolium	394166805	394121804	0.999886		Solanum pimpinellifolium	531551345	528690973	0.994619		Solanum pimpinellifolium	607956438	599504395	0.986098		Solanum pimpinellifolium	531540680	528734311	0.99472		Solanum pimpinellifolium	10629234	10571850	0.994601
Vitis vinifera	2095960	2095960	1		Vitis vinifera	145297467	145297222	0.999998		Vitis vinifera	262362095	258659535	0.985888		Vitis vinifera	328344551	78990670	0.240573		Vitis vinifera	372606741	1339182	0.00359409		Vitis vinifera	328341854	84534326	0.257458		Vitis vinifera	6565185	1577999	0.240359
Zea mays	2097169	2097169	1		Zea mays	262354270	262349385	0.999981		Zea mays	478733773	446978300	0.933668		Zea mays	611377654	68649427	0.112286		Zea mays	813826847	1373528	0.00168774		Zea mays	611368406	75492104	0.123481		Zea mays	12229225	1372203	0.112207
Solanum arcanum LA2157 denovo fasta CLC	2096842	2096842	1		Solanum arcanum LA2157 denovo fasta CLC	187975059	187975050	1		Solanum arcanum LA2157 denovo fasta CLC	405162275	405101537	0.99985		Solanum arcanum LA2157 denovo fasta CLC	553072597	551086465	0.996409		Solanum arcanum LA2157 denovo fasta CLC	645993265	641249513	0.992657		Solanum arcanum LA2157 denovo fasta CLC	553063196	551120779	0.996488		Solanum arcanum LA2157 denovo fasta CLC	11060312	11020605	0.99641
Solanum arcanum LA2157 raw	2097169	2097169	1		Solanum arcanum LA2157 raw	394458915	394458132	0.999998		Solanum arcanum LA2157 raw	1505299837	1493363046	0.99207		Solanum arcanum LA2157 raw	2737504009	2064094999	0.754006		Solanum arcanum LA2157 raw	3652169710	2181096992	0.597206		Solanum arcanum LA2157 raw	2737321805	2075804460	0.758334		Solanum arcanum LA2157 raw	54741824	41279050	0.754068
Solanum arcanum LA2157 denovo fasta APLG	2096625	2096625	1		Solanum arcanum LA2157 denovo fasta APLG	182745554	182745554	1		Solanum arcanum LA2157 denovo fasta APLG	388886170	388871384	0.999962		Solanum arcanum LA2157 denovo fasta APLG	524635586	524209774	0.999188		Solanum arcanum LA2157 denovo fasta APLG	601420999	599625129	0.997014		Solanum arcanum LA2157 denovo fasta APLG	524625836	524205505	0.999199		Solanum arcanum LA2157 denovo fasta APLG	10491243	10482720	0.999188
Solanum habrochaites LYC4 raw	2097169	2097169	1		Solanum habrochaites LYC4 raw	380037323	380036465	0.999998		Solanum habrochaites LYC4 raw	1371604271	1358969443	0.990788		Solanum habrochaites LYC4 raw	2421613976	1733490729	0.715841		Solanum habrochaites LYC4 raw	3199799398	1738146928	0.543205		Solanum habrochaites LYC4 raw	2421475300	1745129308	0.720688		Solanum habrochaites LYC4 raw	48434950	34672375	0.715854
Solanum habrochaites LYC4 denovo fasta APLG	2096601	2096601	1		Solanum habrochaites LYC4 denovo fasta APLG	186942537	186942537	1		Solanum habrochaites LYC4 denovo fasta APLG	405953178	405922695	0.999925		Solanum habrochaites LYC4 denovo fasta APLG	555916050	555462528	0.999184		Solanum habrochaites LYC4 denovo fasta APLG	644753810	642857017	0.997058		Solanum habrochaites LYC4 denovo fasta APLG	555902167	555472739	0.999228		Solanum habrochaites LYC4 denovo fasta APLG	11120399	11111394	0.99919
Solanum lycopersicum cv Heinz raw	2097169	2097169	1		Solanum lycopersicum cv Heinz raw	361962026	361961301	0.999998		Solanum lycopersicum cv Heinz raw	1110504770	1101583293	0.991966		Solanum lycopersicum cv Heinz raw	1703106199	1336357361	0.784659		Solanum lycopersicum cv Heinz raw	2064931621	1332925547	0.645506		Solanum lycopersicum cv Heinz raw	1702997105	1342074271	0.788066		Solanum lycopersicum cv Heinz raw	34071211	26730272	0.784541
Solanum lycopersicum cv Heinz denovo APLG	2096482	2096482	1		Solanum lycopersicum cv Heinz denovo APLG	178818565	178818565	1		Solanum lycopersicum cv Heinz denovo APLG	373079329	373068682	0.999971		Solanum lycopersicum cv Heinz denovo APLG	493111288	492619195	0.999002		Solanum lycopersicum cv Heinz denovo APLG	555821492	553815932	0.996392		Solanum lycopersicum cv Heinz denovo APLG	493099873	492623268	0.999033		Solanum lycopersicum cv Heinz denovo APLG	9861681	9851730	0.998991
Solanum pennellii LA0716 raw	2097169	2097169	1		Solanum pennellii LA0716 raw	379737040	379736128	0.999998		Solanum pennellii LA0716 raw	1351831149	1338736848	0.990314		Solanum pennellii LA0716 raw	2360406207	1693882698	0.717623		Solanum pennellii LA0716 raw	3112246107	1689491587	0.542853		Solanum pennellii LA0716 raw	2360218411	1704844516	0.722325		Solanum pennellii LA0716 raw	47207223	33877938	0.717643
Solanum pennellii LA0716 denovo APLG	2096725	2096725	1		Solanum pennellii LA0716 denovo APLG	187909203	187909203	1		Solanum pennellii LA0716 denovo APLG	403641587	403622672	0.999953		Solanum pennellii LA0716 denovo APLG	549372789	548796876	0.998952		Solanum pennellii LA0716 denovo APLG	642077468	639603634	0.996147		Solanum pennellii LA0716 denovo APLG	549363171	548811544	0.998996		Solanum pennellii LA0716 denovo APLG	10984252	10972802	0.998958
Solanum lycopersicum LA2706 Moneymaker	2097169	2097169	1		Solanum lycopersicum LA2706 Moneymaker	311511124	311510726	0.999999		Solanum lycopersicum LA2706 Moneymaker	880763154	875843328	0.994414		Solanum lycopersicum LA2706 Moneymaker	1361723270	1138174613	0.835834		Solanum lycopersicum LA2706 Moneymaker	1680231806	1224540519	0.728793		Solanum lycopersicum LA2706 Moneymaker	1361667478	1142136247	0.838778		Solanum lycopersicum LA2706 Moneymaker	27234091	22759998	0.835717
Solanum lycopersicum LA2838A Alisa Craig	2097169	2097169	1		Solanum lycopersicum LA2838A Alisa Craig	446315008	446311120	0.999991		Solanum lycopersicum LA2838A Alisa Craig	1937575364	1896236284	0.978665		Solanum lycopersicum LA2838A Alisa Craig	3482869852	1980264848	0.568573		Solanum lycopersicum LA2838A Alisa Craig	4060353644	1713347116	0.42197		Solanum lycopersicum LA2838A Alisa Craig	3482500759	2003897217	0.575419		Solanum lycopersicum LA2838A Alisa Craig	69645091	39607821	0.568709
Solanum lycopersicum PI406760 Gardeners delight	2097169	2097169	1		Solanum lycopersicum PI406760 Gardeners delight	378390605	378389281	0.999997		Solanum lycopersicum PI406760 Gardeners delight	1256785128	1241039024	0.987471		Solanum lycopersicum PI406760 Gardeners delight	2011002377	1407751276	0.700025		Solanum lycopersicum PI406760 Gardeners delight	2425854130	1393085062	0.574266		Solanum lycopersicum PI406760 Gardeners delight	2010888353	1417303605	0.704815		Solanum lycopersicum PI406760 Gardeners delight	40222027	28161368	0.700148
Solanum lycopersicum LA1090 Rutgers	2097169	2097169	1		Solanum lycopersicum LA1090 Rutgers	354281562	354280800	0.999998		Solanum lycopersicum LA1090 Rutgers	1123338605	1113384078	0.991138		Solanum lycopersicum LA1090 Rutgers	1803283760	1367206281	0.758176		Solanum lycopersicum LA1090 Rutgers	2244864972	1410238739	0.628206		Solanum lycopersicum LA1090 Rutgers	1803128346	1374459723	0.762264		Solanum lycopersicum LA1090 Rutgers	36060827	27341502	0.758205
Solanum lycopersicum EA00325 Galina	2097169	2097169	1		Solanum lycopersicum EA00325 Galina	382537523	382536176	0.999996		Solanum lycopersicum EA00325 Galina	1316963409	1300689811	0.987643		Solanum lycopersicum EA00325 Galina	2162665827	1492793181	0.690256		Solanum lycopersicum EA00325 Galina	2619459825	1447075393	0.552433		Solanum lycopersicum EA00325 Galina	2162467550	1503700046	0.695363		Solanum lycopersicum EA00325 Galina	43253953	29856534	0.690261
Solanum lycopersicum EA00488 Taxi	2097169	2097169	1		Solanum lycopersicum EA00488 Taxi	282275724	282275524	0.999999		Solanum lycopersicum EA00488 Taxi	742104326	739487607	0.996474		Solanum lycopersicum EA00488 Taxi	1115093556	977828715	0.876903		Solanum lycopersicum EA00488 Taxi	1401213459	1095276661	0.781663		Solanum lycopersicum EA00488 Taxi	1115043378	980318440	0.879175		Solanum lycopersicum EA00488 Taxi	22303785	19555637	0.876786
Solanum lycopersicum EA00375 Katinka Cherry	2097169	2097169	1		Solanum lycopersicum EA00375 Katinka Cherry	400934185	400932177	0.999995		Solanum lycopersicum EA00375 Katinka Cherry	1436554966	1414188148	0.98443		Solanum lycopersicum EA00375 Katinka Cherry	2357057994	1526714935	0.647721		Solanum lycopersicum EA00375 Katinka Cherry	2817249733	1449311812	0.514442		Solanum lycopersicum EA00375 Katinka Cherry	2356841901	1539589478	0.653243		Solanum lycopersicum EA00375 Katinka Cherry	47137063	30527293	0.647628
Solanum lycopersicum EA00371 John's big orange	2097169	2097169	1		Solanum lycopersicum EA00371 John's big orange	366291855	366290842	0.999997		Solanum lycopersicum EA00371 John's big orange	1180224566	1168144836	0.989765		Solanum lycopersicum EA00371 John's big orange	1881988814	1397780473	0.742715		Solanum lycopersicum EA00371 John's big orange	2306772227	1418427691	0.614897		Solanum lycopersicum EA00371 John's big orange	1881866834	1405644294	0.746941		Solanum lycopersicum EA00371 John's big orange	37633532	27950845	0.742711
Solanum lycopersicum LA2463 Allround	2097169	2097169	1		Solanum lycopersicum LA2463 Allround	293878612	293878400	0.999999		Solanum lycopersicum LA2463 Allround	798415093	795414531	0.996242		Solanum lycopersicum LA2463 Allround	1219994820	1059096655	0.868116		Solanum lycopersicum LA2463 Allround	1549312371	1184616382	0.764608		Solanum lycopersicum LA2463 Allround	1219952316	1061959301	0.870492		Solanum lycopersicum LA2463 Allround	24396233	21179590	0.86815
Solanum lycopersicum LYC1969 Sonata	2097169	2097169	1		Solanum lycopersicum LYC1969 Sonata	288582536	288582363	0.999999		Solanum lycopersicum LYC1969 Sonata	775356256	772377335	0.996158		Solanum lycopersicum LYC1969 Sonata	1189298907	1023037419	0.860202		Solanum lycopersicum LYC1969 Sonata	1524200234	1137350287	0.746195		Solanum lycopersicum LYC1969 Sonata	1189261326	1025979827	0.862703		Solanum lycopersicum LYC1969 Sonata	23784077	20460278	0.860251
Solanum lycopersicum LYC3897 Cross Country	2097169	2097169	1		Solanum lycopersicum LYC3897 Cross Country	310029545	310029276	0.999999		Solanum lycopersicum LYC3897 Cross Country	882299871	878253059	0.995413		Solanum lycopersicum LYC3897 Cross Country	1375978869	1160230909	0.843204		Solanum lycopersicum LYC3897 Cross Country	1751504353	1271746268	0.726088		Solanum lycopersicum LYC3897 Cross Country	1375929611	1164051079	0.846011		Solanum lycopersicum LYC3897 Cross Country	27521122	23205591	0.843192
Solanum lycopersicum LYC3476 Iidi	2097169	2097169	1		Solanum lycopersicum LYC3476 Iidi	260806188	260806098	1		Solanum lycopersicum LYC3476 Iidi	654075118	652338621	0.997345		Solanum lycopersicum LYC3476 Iidi	965815354	870926963	0.901753		Solanum lycopersicum LYC3476 Iidi	1206638452	984987357	0.816307		Solanum lycopersicum LYC3476 Iidi	965773662	872687587	0.903615		Solanum lycopersicum LYC3476 Iidi	19314040	17415095	0.901681
Solanum lycopersicum TR00003 Momatero	2097169	2097169	1		Solanum lycopersicum TR00003 Momatero	291768841	291768640	0.999999		Solanum lycopersicum TR00003 Momatero	787245371	784187713	0.996116		Solanum lycopersicum TR00003 Momatero	1200294833	1037092500	0.864031		Solanum lycopersicum TR00003 Momatero	1521803206	1153048830	0.757686		Solanum lycopersicum TR00003 Momatero	1200237910	1040006843	0.866501		Solanum lycopersicum TR00003 Momatero	24004303	20739698	0.863999
Solanum lycopersicum LYC11 Rote Beere	2097168	2097168	1		Solanum lycopersicum LYC11 Rote Beere	354841878	354841381	0.999999		Solanum lycopersicum LYC11 Rote Beere	1167496562	1160154440	0.993711		Solanum lycopersicum LYC11 Rote Beere	1971224908	1558250179	0.790498		Solanum lycopersicum LYC11 Rote Beere	2626059538	1672208268	0.636775		Solanum lycopersicum LYC11 Rote Beere	1971071641	1565417607	0.794196		Solanum lycopersicum LYC11 Rote Beere	39423805	31162176	0.790441
Solanum lycopersicum LYC3340	2097168	2097168	1		Solanum lycopersicum LYC3340	325910835	325910501	0.999999		Solanum lycopersicum LYC3340	968517141	963541350	0.994862		Solanum lycopersicum LYC3340	1545291084	1278301397	0.827224		Solanum lycopersicum LYC3340	2012607317	1395150855	0.693206		Solanum lycopersicum LYC3340	1545203534	1282889036	0.83024		Solanum lycopersicum LYC3340	30904366	25564774	0.827222
Solanum lycopersicum EA01155 Dana	2097168	2097168	1		Solanum lycopersicum EA01155 Dana	297707410	297707196	0.999999		Solanum lycopersicum EA01155 Dana	818175533	815114079	0.996258		Solanum lycopersicum EA01155 Dana	1257877275	1088653213	0.865469		Solanum lycopersicum EA01155 Dana	1625719554	1227830787	0.755254		Solanum lycopersicum EA01155 Dana	1257828935	1091529543	0.867789		Solanum lycopersicum EA01155 Dana	25155362	21772237	0.865511
Solanum lycopersicum EA01049 Large Pink	2097168	2097168	1		Solanum lycopersicum EA01049 Large Pink	309644809	309644531	0.999999		Solanum lycopersicum EA01049 Large Pink	878384375	874645727	0.995744		Solanum lycopersicum EA01049 Large Pink	1368106454	1166394052	0.852561		Solanum lycopersicum EA01049 Large Pink	1753266812	1292929402	0.73744		Solanum lycopersicum EA01049 Large Pink	1368054397	1169875849	0.855138		Solanum lycopersicum EA01049 Large Pink	27359472	23323782	0.852494
Solanum lycopersicum LYC3153	2097168	2097168	1		Solanum lycopersicum LYC3153	303024200	303023961	0.999999		Solanum lycopersicum LYC3153	851809860	848416694	0.996017		Solanum lycopersicum LYC3153	1323846714	1135373169	0.857632		Solanum lycopersicum LYC3153	1680328211	1252687885	0.745502		Solanum lycopersicum LYC3153	1323801485	1138664377	0.860147		Solanum lycopersicum LYC3153	26479675	22706984	0.857525
Solanum lycopersicum EA03222	2097168	2097168	1		Solanum lycopersicum EA03222	365503443	365502741	0.999998		Solanum lycopersicum EA03222	1234395756	1224778978	0.992209		Solanum lycopersicum EA03222	2077746049	1589567870	0.765044		Solanum lycopersicum EA03222	2641731062	1648274573	0.623937		Solanum lycopersicum EA03222	2077621446	1598084604	0.76919		Solanum lycopersicum EA03222	41545983	31783562	0.765021
Solanum lycopersicum PI129097	2097168	2097168	1		Solanum lycopersicum PI129097	283382950	283382771	0.999999		Solanum lycopersicum PI129097	733240963	730500371	0.996262		Solanum lycopersicum PI129097	1095746555	965150476	0.880815		Solanum lycopersicum PI129097	1387835349	1088678065	0.784443		Solanum lycopersicum PI129097	1095688574	967326071	0.882848		Solanum lycopersicum PI129097	21917223	19304709	0.880801
Solanum lycopersicum PI272654	2097168	2097168	1		Solanum lycopersicum PI272654	307093666	307093454	0.999999		Solanum lycopersicum PI272654	853904787	850498139	0.996011		Solanum lycopersicum PI272654	1310162973	1136326756	0.867317		Solanum lycopersicum PI272654	1673127845	1266768083	0.757126		Solanum lycopersicum PI272654	1310088364	1139228321	0.869581		Solanum lycopersicum PI272654	26200834	22725055	0.867341
Solanum lycopersicum EA00990 Jersey devil	2097168	2097168	1		Solanum lycopersicum EA00990 Jersey devil	266684728	266684535	0.999999		Solanum lycopersicum EA00990 Jersey devil	659082711	656821912	0.99657		Solanum lycopersicum EA00990 Jersey devil	961578260	858635098	0.892944		Solanum lycopersicum EA00990 Jersey devil	1204119496	978179594	0.812361		Solanum lycopersicum EA00990 Jersey devil	961544761	860284415	0.89469		Solanum lycopersicum EA00990 Jersey devil	19235165	17175262	0.89291
Solanum corneliomuelleri LA0118	2097168	2097168	1		Solanum corneliomuelleri LA0118	296249164	296248886	0.999999		Solanum corneliomuelleri LA0118	810973909	806456515	0.99443		Solanum corneliomuelleri LA0118	1271218276	1035358799	0.814462		Solanum corneliomuelleri LA0118	1671526655	1110740167	0.664506		Solanum corneliomuelleri LA0118	1271149173	1039440549	0.817717		Solanum corneliomuelleri LA0118	25420646	20701559	0.81436
Solanum lycopersicum EA00157 Polish Joe	2097168	2097168	1		Solanum lycopersicum EA00157 Polish Joe	304195710	304195501	0.999999		Solanum lycopersicum EA00157 Polish Joe	833948731	830843822	0.996277		Solanum lycopersicum EA00157 Polish Joe	1272064261	1107643347	0.870745		Solanum lycopersicum EA00157 Polish Joe	1633012004	1244150300	0.761875		Solanum lycopersicum EA00157 Polish Joe	1272009290	1110411798	0.872959		Solanum lycopersicum EA00157 Polish Joe	25442826	22153068	0.8707
Solanum lycopersicum EA02054 Cal J Tm VF	2097168	2097168	1		Solanum lycopersicum EA02054 Cal J Tm VF	301302571	301302351	0.999999		Solanum lycopersicum EA02054 Cal J Tm VF	820947652	817808505	0.996176		Solanum lycopersicum EA02054 Cal J Tm VF	1234925159	1082664598	0.876705		Solanum lycopersicum EA02054 Cal J Tm VF	1540788156	1206914271	0.78331		Solanum lycopersicum EA02054 Cal J Tm VF	1234878471	1085200080	0.878791		Solanum lycopersicum EA02054 Cal J Tm VF	24701046	21653193	0.87661
Solanum lycopersicum PI303721 The Dutchman	2097168	2097168	1		Solanum lycopersicum PI303721 The Dutchman	282996157	282995762	0.999999		Solanum lycopersicum PI303721 The Dutchman	704427174	700639179	0.994623		Solanum lycopersicum PI303721 The Dutchman	1015526592	888611856	0.875026		Solanum lycopersicum PI303721 The Dutchman	1267477384	1013816279	0.799869		Solanum lycopersicum PI303721 The Dutchman	1015499830	890409374	0.876819		Solanum lycopersicum PI303721 The Dutchman	20312117	17772152	0.874953
Solanum lycopersicum LA4451 Black Cherry	2097168	2097168	1		Solanum lycopersicum LA4451 Black Cherry	287692580	287692401	0.999999		Solanum lycopersicum LA4451 Black Cherry	767912217	765014227	0.996226		Solanum lycopersicum LA4451 Black Cherry	1160738335	1007927271	0.86835		Solanum lycopersicum LA4451 Black Cherry	1457607237	1116707106	0.766123		Solanum lycopersicum LA4451 Black Cherry	1160702037	1010617522	0.870695		Solanum lycopersicum LA4451 Black Cherry	23218980	20158075	0.868172
Solanum lycopersicum V710029 Anto	2097168	2097168	1		Solanum lycopersicum V710029 Anto	293425548	293425333	0.999999		Solanum lycopersicum V710029 Anto	790273164	787026759	0.995892		Solanum lycopersicum V710029 Anto	1220553877	1042105395	0.853797		Solanum lycopersicum V710029 Anto	1585259582	1158920919	0.731061		Solanum lycopersicum V710029 Anto	1220483338	1045292767	0.856458		Solanum lycopersicum V710029 Anto	24408231	20837435	0.853705
Solanum lycopersicum PC11029 Winter Tipe	2097168	2097168	1		Solanum lycopersicum PC11029 Winter Tipe	297729652	297729425	0.999999		Solanum lycopersicum PC11029 Winter Tipe	796689079	793568144	0.996083		Solanum lycopersicum PC11029 Winter Tipe	1198660108	1044958904	0.871772		Solanum lycopersicum PC11029 Winter Tipe	1527788693	1181588653	0.773398		Solanum lycopersicum PC11029 Winter Tipe	1198601659	1047434351	0.87388		Solanum lycopersicum PC11029 Winter Tipe	23979346	20904013	0.871751
Solanum lycopersicum PI093302 Chang Li	2097168	2097168	1		Solanum lycopersicum PI093302 Chang Li	321463460	321462503	0.999997		Solanum lycopersicum PI093302 Chang Li	873186246	864916795	0.99053		Solanum lycopersicum PI093302 Chang Li	1308372196	1095984028	0.83767		Solanum lycopersicum PI093302 Chang Li	1635501202	1217591020	0.744476		Solanum lycopersicum PI093302 Chang Li	1308304007	1099045590	0.840054		Solanum lycopersicum PI093302 Chang Li	26163961	21919070	0.837758
Solanum lycopersicum EA00892 Belmonte	2097168	2097168	1		Solanum lycopersicum EA00892 Belmonte	289580936	289580754	0.999999		Solanum lycopersicum EA00892 Belmonte	772205448	769856546	0.996958		Solanum lycopersicum EA00892 Belmonte	1161589121	1041914187	0.896973		Solanum lycopersicum EA00892 Belmonte	1454632766	1180360644	0.811449		Solanum lycopersicum EA00892 Belmonte	1161539820	1043883610	0.898707		Solanum lycopersicum EA00892 Belmonte	23232695	20840106	0.897016
Solanum lycopersicum EA01088 Tiffen Mennonite	2097168	2097168	1		Solanum lycopersicum EA01088 Tiffen Mennonite	274455367	274455224	0.999999		Solanum lycopersicum EA01088 Tiffen Mennonite	695778116	693770383	0.997114		Solanum lycopersicum EA01088 Tiffen Mennonite	1028903534	926579433	0.90055		Solanum lycopersicum EA01088 Tiffen Mennonite	1303977894	1064626250	0.816445		Solanum lycopersicum EA01088 Tiffen Mennonite	1028871814	928238903	0.902191		Solanum lycopersicum EA01088 Tiffen Mennonite	20579515	18530392	0.900429
Solanum lycopersicum PI203232 Wheatleys Frost Resistant	2097168	2097168	1		Solanum lycopersicum PI203232 Wheatleys Frost Resistant	289309005	289308835	0.999999		Solanum lycopersicum PI203232 Wheatleys Frost Resistant	761515799	758911003	0.996579		Solanum lycopersicum PI203232 Wheatleys Frost Resistant	1145947987	1011378340	0.882569		Solanum lycopersicum PI203232 Wheatleys Frost Resistant	1471294935	1155934639	0.785658		Solanum lycopersicum PI203232 Wheatleys Frost Resistant	1145911398	1013575362	0.884515		Solanum lycopersicum PI203232 Wheatleys Frost Resistant	22920021	20227060	0.882506
Solanum lycopersicum PI311117	2097168	2097168	1		Solanum lycopersicum PI311117	281716629	281716499	1		Solanum lycopersicum PI311117	729567224	727297508	0.996889		Solanum lycopersicum PI311117	1091355897	972303161	0.890913		Solanum lycopersicum PI311117	1396580946	1114559690	0.798063		Solanum lycopersicum PI311117	1091325245	974118891	0.892602		Solanum lycopersicum PI311117	21825305	19444788	0.890929
Solanum lycopersicum LA1324	2097168	2097168	1		Solanum lycopersicum LA1324	338239080	338238528	0.999998		Solanum lycopersicum LA1324	1029080831	1021912442	0.993034		Solanum lycopersicum LA1324	1646713407	1313321207	0.797541		Solanum lycopersicum LA1324	2061152262	1370769785	0.66505		Solanum lycopersicum LA1324	1646629431	1319120931	0.801104		Solanum lycopersicum LA1324	32941650	26268451	0.797424
Solanum lycopersicum PI158760 Chih Mu Tao Se	2097168	2097168	1		Solanum lycopersicum PI158760 Chih Mu Tao Se	287336919	287336746	0.999999		Solanum lycopersicum PI158760 Chih Mu Tao Se	754757299	752078937	0.996451		Solanum lycopersicum PI158760 Chih Mu Tao Se	1140071288	998787411	0.876075		Solanum lycopersicum PI158760 Chih Mu Tao Se	1468237308	1134980814	0.773023		Solanum lycopersicum PI158760 Chih Mu Tao Se	1140009978	1001168873	0.878211		Solanum lycopersicum PI158760 Chih Mu Tao Se	22806829	19977705	0.875953
Solanum lycopersicum LA0113	2097168	2097168	1		Solanum lycopersicum LA0113	263654720	263654546	0.999999		Solanum lycopersicum LA0113	659913228	657485537	0.996321		Solanum lycopersicum LA0113	974176092	859639055	0.882427		Solanum lycopersicum LA0113	1217243934	973065933	0.799401		Solanum lycopersicum LA0113	974137564	861666556	0.884543		Solanum lycopersicum LA0113	19482629	17194017	0.882531
Solanum lycopersicum LYC1410 ES 58 Heinz	2097168	2097168	1		Solanum lycopersicum LYC1410 ES 58 Heinz	306885416	306885149	0.999999		Solanum lycopersicum LYC1410 ES 58 Heinz	836866970	833131667	0.995537		Solanum lycopersicum LYC1410 ES 58 Heinz	1271730837	1084593678	0.852848		Solanum lycopersicum LYC1410 ES 58 Heinz	1631425355	1207721879	0.740286		Solanum lycopersicum LYC1410 ES 58 Heinz	1271668454	1087676196	0.855314		Solanum lycopersicum LYC1410 ES 58 Heinz	25431911	21693964	0.853021
Solanum lycopersicum PI169588 Dolmalik	2097168	2097168	1		Solanum lycopersicum PI169588 Dolmalik	309564376	309564109	0.999999		Solanum lycopersicum PI169588 Dolmalik	836696658	832773665	0.995311		Solanum lycopersicum PI169588 Dolmalik	1264834593	1087614897	0.859887		Solanum lycopersicum PI169588 Dolmalik	1628460005	1228618910	0.754467		Solanum lycopersicum PI169588 Dolmalik	1264777012	1090374146	0.862108		Solanum lycopersicum PI169588 Dolmalik	25294319	21751758	0.859946
Solanum lycopersicum LYC2962	2097168	2097168	1		Solanum lycopersicum LYC2962	317414051	317413622	0.999999		Solanum lycopersicum LYC2962	886416762	881058587	0.993955		Solanum lycopersicum LYC2962	1363783955	1119987666	0.821235		Solanum lycopersicum LYC2962	1751499457	1210955465	0.691382		Solanum lycopersicum LYC2962	1363719093	1124033532	0.824241		Solanum lycopersicum LYC2962	27271912	22398146	0.82129
Solanum lycopersicum LYC2910	2097168	2097168	1		Solanum lycopersicum LYC2910	326605165	326604818	0.999999		Solanum lycopersicum LYC2910	953944074	948914625	0.994728		Solanum lycopersicum LYC2910	1488305017	1242908286	0.835117		Solanum lycopersicum LYC2910	1878163838	1347654965	0.717539		Solanum lycopersicum LYC2910	1488233817	1247036813	0.837931		Solanum lycopersicum LYC2910	29760371	24852307	0.835081
Solanum pimpinellifolium LYC2798	2097168	2097168	1		Solanum pimpinellifolium LYC2798	312019306	312018955	0.999999		Solanum pimpinellifolium LYC2798	849850745	845150739	0.99447		Solanum pimpinellifolium LYC2798	1281881932	1072291658	0.836498		Solanum pimpinellifolium LYC2798	1640678540	1173882622	0.715486		Solanum pimpinellifolium LYC2798	1281833345	1075347624	0.838914		Solanum pimpinellifolium LYC2798	25639868	21446765	0.836462
Solanum lycopersicum LYC2740	2097168	2097168	1		Solanum lycopersicum LYC2740	316322549	316322252	0.999999		Solanum lycopersicum LYC2740	891690222	887351880	0.995135		Solanum lycopersicum LYC2740	1386866004	1169139666	0.843008		Solanum lycopersicum LYC2740	1792370607	1298017332	0.72419		Solanum lycopersicum LYC2740	1386812588	1172825502	0.845699		Solanum lycopersicum LYC2740	27738383	23380326	0.842887
Solanum pimpinellifolium LA1584	2097168	2097168	1		Solanum pimpinellifolium LA1584	345346024	345345270	0.999998		Solanum pimpinellifolium LA1584	1060670394	1051488039	0.991343		Solanum pimpinellifolium LA1584	1724888214	1331226722	0.771776		Solanum pimpinellifolium LA1584	2146234263	1349057872	0.62857		Solanum pimpinellifolium LA1584	1724748690	1338488687	0.776049		Solanum pimpinellifolium LA1584	34493885	26624936	0.771874
Solanum pimpinellifolium LA1578	2097168	2097168	1		Solanum pimpinellifolium LA1578	322679263	322678884	0.999999		Solanum pimpinellifolium LA1578	921165714	916042294	0.994438		Solanum pimpinellifolium LA1578	1436929673	1191809914	0.829414		Solanum pimpinellifolium LA1578	1868206986	1313319393	0.702984		Solanum pimpinellifolium LA1578	1436842824	1195790788	0.832235		Solanum pimpinellifolium LA1578	28732255	23833347	0.829498
Solanum peruvianum LA1278	2097168	2097168	1		Solanum peruvianum LA1278	351740104	351739474	0.999998		Solanum peruvianum LA1278	1104647833	1096251180	0.992399		Solanum peruvianum LA1278	1747511738	1338878026	0.766163		Solanum peruvianum LA1278	2201994628	1294355118	0.58781		Solanum peruvianum LA1278	1747382290	1345736397	0.770144		Solanum peruvianum LA1278	34950341	26774207	0.766064
Solanum chmielewskii LA2663	2097168	2097168	1		Solanum chmielewskii LA2663	277784096	277783819	0.999999		Solanum chmielewskii LA2663	705470943	701834152	0.994845		Solanum chmielewskii LA2663	1045998202	873530128	0.835116		Solanum chmielewskii LA2663	1325037414	930236451	0.702045		Solanum chmielewskii LA2663	1045956079	876344676	0.837841		Solanum chmielewskii LA2663	20919997	17470143	0.835093
Solanum chmielewskii LA2695	2097168	2097168	1		Solanum chmielewskii LA2695	319944315	319943890	0.999999		Solanum chmielewskii LA2695	907615691	900931364	0.992635		Solanum chmielewskii LA2695	1416942343	1084640773	0.76548		Solanum chmielewskii LA2695	1844296625	1100924713	0.596935		Solanum chmielewskii LA2695	1416868065	1090069700	0.769352		Solanum chmielewskii LA2695	28336737	21688495	0.765384
Solanum cheesmaniae LA0483	2097168	2097168	1		Solanum cheesmaniae LA0483	278975872	278975699	0.999999		Solanum cheesmaniae LA0483	716872244	714267228	0.996366		Solanum cheesmaniae LA0483	1065015951	932287228	0.875374		Solanum cheesmaniae LA0483	1353168294	1041361383	0.769573		Solanum cheesmaniae LA0483	1064982351	934494071	0.877474		Solanum cheesmaniae LA0483	21298023	18642598	0.875321
Solanum lycopersicum CGN15820	2097168	2097168	1		Solanum lycopersicum CGN15820	289578937	289578729	0.999999		Solanum lycopersicum CGN15820	756862787	754029566	0.996257		Solanum lycopersicum CGN15820	1135292821	995920059	0.877236		Solanum lycopersicum CGN15820	1448798688	1125294545	0.776709		Solanum lycopersicum CGN15820	1135256261	998148378	0.879227		Solanum lycopersicum CGN15820	22700059	19915307	0.877324
Solanum cheesmaniae LA1401	2097168	2097168	1		Solanum cheesmaniae LA1401	306150338	306149997	0.999999		Solanum cheesmaniae LA1401	831800093	827509477	0.994842		Solanum cheesmaniae LA1401	1256503320	1061444358	0.84476		Solanum cheesmaniae LA1401	1599891546	1167248335	0.72958		Solanum cheesmaniae LA1401	1256457925	1064532198	0.847249		Solanum cheesmaniae LA1401	25132853	21231844	0.844784
Solanum neorickii LA2133	2097168	2097168	1		Solanum neorickii LA2133	339834923	339834287	0.999998		Solanum neorickii LA2133	1011811104	1002559291	0.990856		Solanum neorickii LA2133	1593756963	1166574997	0.731965		Solanum neorickii LA2133	2068784057	1140878077	0.551473		Solanum neorickii LA2133	1593638411	1173248822	0.736208		Solanum neorickii LA2133	31878068	23334331	0.731987
Solanum neorickii LA0735	2097168	2097168	1		Solanum neorickii LA0735	287373328	287373011	0.999999		Solanum neorickii LA0735	738061598	733813531	0.994244		Solanum neorickii LA0735	1088473233	892252962	0.819729		Solanum neorickii LA0735	1388442128	930904097	0.670467		Solanum neorickii LA0735	1088422977	895253225	0.822523		Solanum neorickii LA0735	21773369	17845087	0.819583
Solanum arcanum LA2157	2097168	2097168	1		Solanum arcanum LA2157	327560191	327559606	0.999998		Solanum arcanum LA2157	944385700	940389828	0.995769		Solanum arcanum LA2157	1485352856	1384374952	0.932018		Solanum arcanum LA2157	1945743329	1724590331	0.88634		Solanum arcanum LA2157	1485262469	1385866643	0.933079		Solanum arcanum LA2157	29700736	27681947	0.932029
Solanum arcanum LA2172	2097168	2097168	1		Solanum arcanum LA2172	374725443	374724599	0.999998		Solanum arcanum LA2172	1258372305	1246389525	0.990478		Solanum arcanum LA2172	2022470633	1465762965	0.724739		Solanum arcanum LA2172	2501418670	1352628119	0.540744		Solanum arcanum LA2172	2022313528	1474708742	0.729219		Solanum arcanum LA2172	40451823	29311131	0.724594
Solanum peruvianum LA1954	2097168	2097168	1		Solanum peruvianum LA1954	335028223	335027540	0.999998		Solanum peruvianum LA1954	986171808	977356367	0.991061		Solanum peruvianum LA1954	1557999229	1155600926	0.741721		Solanum peruvianum LA1954	2008453312	1118388173	0.556841		Solanum peruvianum LA1954	1557906583	1162114154	0.745946		Solanum peruvianum LA1954	31163901	23115209	0.74173
Solanum huaylasense LA1983	2097168	2097168	1		Solanum huaylasense LA1983	350813304	350812488	0.999998		Solanum huaylasense LA1983	1085582181	1074642395	0.989923		Solanum huaylasense LA1983	1756526474	1250233235	0.711765		Solanum huaylasense LA1983	2263944020	1140126078	0.503602		Solanum huaylasense LA1983	1756417243	1258617629	0.716582		Solanum huaylasense LA1983	35126805	25002207	0.71177
Solanum huaylasense LA1365	2097168	2097168	1		Solanum huaylasense LA1365	335258878	335258233	0.999998		Solanum huaylasense LA1365	997858538	989264713	0.991388		Solanum huaylasense LA1365	1619329937	1223496293	0.755557		Solanum huaylasense LA1365	2112311200	1235654389	0.584977		Solanum huaylasense LA1365	1619240487	1230235969	0.759761		Solanum huaylasense LA1365	32388908	24470142	0.75551
Solanum chilense CGN15532	2097168	2097168	1		Solanum chilense CGN15532	360319790	360318964	0.999998		Solanum chilense CGN15532	1143218770	1132912126	0.990985		Solanum chilense CGN15532	1898660032	1420942399	0.748392		Solanum chilense CGN15532	2511985250	1456536737	0.579835		Solanum chilense CGN15532	1898541961	1428917023	0.752639		Solanum chilense CGN15532	37969193	28413904	0.748341
Solanum chilense CGN15530	2097168	2097168	1		Solanum chilense CGN15530	329438228	329437608	0.999998		Solanum chilense CGN15530	967154867	959419221	0.992002		Solanum chilense CGN15530	1538680797	1187100122	0.771505		Solanum chilense CGN15530	1990808999	1239766079	0.622745		Solanum chilense CGN15530	1538553887	1192853482	0.775308		Solanum chilense CGN15530	30764240	23733301	0.771457
Solanum habrochaites CGN15791 F glabratum	2097168	2097168	1		Solanum habrochaites CGN15791 F glabratum	317817038	317816562	0.999999		Solanum habrochaites CGN15791 F glabratum	903042549	896140481	0.992357		Solanum habrochaites CGN15791 F glabratum	1398822713	1065363321	0.761614		Solanum habrochaites CGN15791 F glabratum	1765260901	1075303541	0.609147		Solanum habrochaites CGN15791 F glabratum	1398726229	1070977578	0.765681		Solanum habrochaites CGN15791 F glabratum	27981551	21312185	0.761651
Solanum habrochaites PI134418 F glabratum	2097168	2097168	1		Solanum habrochaites PI134418 F glabratum	328722674	328722117	0.999998		Solanum habrochaites PI134418 F glabratum	968759656	961198528	0.992195		Solanum habrochaites PI134418 F glabratum	1537169970	1170440881	0.761426		Solanum habrochaites PI134418 F glabratum	1980353476	1207147729	0.609562		Solanum habrochaites PI134418 F glabratum	1537062443	1176447197	0.765387		Solanum habrochaites PI134418 F glabratum	30738279	23404111	0.7614
Solanum habrochaites CGN15792 F glabratum	2097168	2097168	1		Solanum habrochaites CGN15792 F glabratum	315851532	315851042	0.999998		Solanum habrochaites CGN15792 F glabratum	885004977	878376823	0.992511		Solanum habrochaites CGN15792 F glabratum	1362699969	1062103187	0.779411		Solanum habrochaites CGN15792 F glabratum	1729798316	1097006831	0.634182		Solanum habrochaites CGN15792 F glabratum	1362621415	1066913015	0.782986		Solanum habrochaites CGN15792 F glabratum	27256675	21245567	0.779463
Solanum habrochaites LA1718 F glabratum	2097168	2097168	1		Solanum habrochaites LA1718 F glabratum	333126172	333125585	0.999998		Solanum habrochaites LA1718 F glabratum	999803048	992110188	0.992306		Solanum habrochaites LA1718 F glabratum	1600780412	1242770286	0.776353		Solanum habrochaites LA1718 F glabratum	2047934096	1303940260	0.63671		Solanum habrochaites LA1718 F glabratum	1600680130	1248537840	0.780005		Solanum habrochaites LA1718 F glabratum	32002844	24846704	0.77639
Solanum habrochaites LA1777	2097168	2097168	1		Solanum habrochaites LA1777	343294565	343293531	0.999997		Solanum habrochaites LA1777	1044719009	1031999777	0.987825		Solanum habrochaites LA1777	1704597526	1147276020	0.673048		Solanum habrochaites LA1777	2118043462	995046353	0.469795		Solanum habrochaites LA1777	1704488719	1157704155	0.679209		Solanum habrochaites LA1777	34091063	22943188	0.672997
Solanum habrochaites LA0407	2097168	2097168	1		Solanum habrochaites LA0407	326095135	326094506	0.999998		Solanum habrochaites LA0407	935504038	927495511	0.991439		Solanum habrochaites LA0407	1446538382	1084212387	0.749522		Solanum habrochaites LA0407	1850392328	1091306315	0.58977		Solanum habrochaites LA0407	1446469294	1089771812	0.753401		Solanum habrochaites LA0407	28935905	21689793	0.749581
Solanum habrochaites LYC4	2097168	2097168	1		Solanum habrochaites LYC4	281188269	281188115	0.999999		Solanum habrochaites LYC4	738270527	736656950	0.997814		Solanum habrochaites LYC4	1117837806	1060361954	0.948583		Solanum habrochaites LYC4	1400178089	1282286804	0.915803		Solanum habrochaites LYC4	1117801125	1061375823	0.949521		Solanum habrochaites LYC4	22357083	21207187	0.948567
Solanum spp LA1272	2097168	2097168	1		Solanum spp LA1272	329772190	329771568	0.999998		Solanum spp LA1272	946938782	938758188	0.991361		Solanum spp LA1272	1481989913	1131928736	0.76379		Solanum spp LA1272	1907699919	1150581636	0.603125		Solanum spp LA1272	1481861550	1137483808	0.767605		Solanum spp LA1272	29643057	22641612	0.763808
Solanum pennellii LA0716	2097168	2097168	1		Solanum pennellii LA0716	306775406	306775014	0.999999		Solanum pennellii LA0716	839478765	835805876	0.995625		Solanum pennellii LA0716	1287049230	1177718340	0.915053		Solanum pennellii LA0716	1610194526	1378502099	0.856109		Solanum pennellii LA0716	1286963320	1179404613	0.916424		Solanum pennellii LA0716	25739941	23550593	0.914944
Solanum huaylasense LA1364	2097168	2097168	1		Solanum huaylasense LA1364	347131987	347131098	0.999997		Solanum huaylasense LA1364	1044443793	1034195563	0.990188		Solanum huaylasense LA1364	1665680271	1235218721	0.74157		Solanum huaylasense LA1364	2143070545	1215682202	0.567262		Solanum huaylasense LA1364	1665543291	1242173964	0.745807		Solanum huaylasense LA1364	33303160	24693551	0.741478
Solanum lycopersicum TR00018 Large Red Cherry	2097168	2097168	1		Solanum lycopersicum TR00018 Large Red Cherry	289195935	289195658	0.999999		Solanum lycopersicum TR00018 Large Red Cherry	752603239	749527143	0.995913		Solanum lycopersicum TR00018 Large Red Cherry	1113620510	975484019	0.875957		Solanum lycopersicum TR00018 Large Red Cherry	1389093721	1090468045	0.785021		Solanum lycopersicum TR00018 Large Red Cherry	1113563479	977733420	0.878022		Solanum lycopersicum TR00018 Large Red Cherry	22280161	19513356	0.875818
Solanum lycopersicum EA00940 Porter	2097168	2097168	1		Solanum lycopersicum EA00940 Porter	299891692	299891380	0.999999		Solanum lycopersicum EA00940 Porter	804685285	801001961	0.995423		Solanum lycopersicum EA00940 Porter	1201773935	1032863771	0.859449		Solanum lycopersicum EA00940 Porter	1497223631	1140538483	0.761769		Solanum lycopersicum EA00940 Porter	1201714863	1035636613	0.861799		Solanum lycopersicum EA00940 Porter	24036814	20659507	0.859494
Solanum lycopersicum TR00019 Bloody Butcher	2097168	2097168	1		Solanum lycopersicum TR00019 Bloody Butcher	290782676	290782436	0.999999		Solanum lycopersicum TR00019 Bloody Butcher	764555546	761305608	0.995749		Solanum lycopersicum TR00019 Bloody Butcher	1138319259	987450281	0.867463		Solanum lycopersicum TR00019 Bloody Butcher	1406532866	1087344746	0.773067		Solanum lycopersicum TR00019 Bloody Butcher	1138270593	990031693	0.869768		Solanum lycopersicum TR00019 Bloody Butcher	22767922	19749320	0.867419
Solanum lycopersicum EA01019 Brandywine	2097168	2097168	1		Solanum lycopersicum EA01019 Brandywine	290535226	290534997	0.999999		Solanum lycopersicum EA01019 Brandywine	756541196	753474362	0.995946		Solanum lycopersicum EA01019 Brandywine	1122603061	985914514	0.87824		Solanum lycopersicum EA01019 Brandywine	1398246903	1102065070	0.788176		Solanum lycopersicum EA01019 Brandywine	1122559860	988051233	0.880177		Solanum lycopersicum EA01019 Brandywine	22454199	19717505	0.878121
Solanum lycopersicum TR00020 Dixie Golden Giant	2097149	2097149	1		Solanum lycopersicum TR00020 Dixie Golden Giant	316671030	316670743	0.999999		Solanum lycopersicum TR00020 Dixie Golden Giant	886934319	882716197	0.995244		Solanum lycopersicum TR00020 Dixie Golden Giant	1355086961	1164174992	0.859115		Solanum lycopersicum TR00020 Dixie Golden Giant	1702262170	1288802490	0.757112		Solanum lycopersicum TR00020 Dixie Golden Giant	1355024694	1167279837	0.861445		Solanum lycopersicum TR00020 Dixie Golden Giant	27101216	23284769	0.859178
Solanum lycopersicum EA01037 Giant Belgium	2097168	2097168	1		Solanum lycopersicum EA01037 Giant Belgium	368331277	368330532	0.999998		Solanum lycopersicum EA01037 Giant Belgium	1194739825	1184410441	0.991354		Solanum lycopersicum EA01037 Giant Belgium	1925983270	1477548494	0.767166		Solanum lycopersicum EA01037 Giant Belgium	2438233862	1542099570	0.632466		Solanum lycopersicum EA01037 Giant Belgium	1925777165	1484623876	0.770922		Solanum lycopersicum EA01037 Giant Belgium	38519615	29552519	0.767207
Solanum lycopersicum TR00021 Kentucky Beefsteak	2097168	2097168	1		Solanum lycopersicum TR00021 Kentucky Beefsteak	302336769	302336488	0.999999		Solanum lycopersicum TR00021 Kentucky Beefsteak	807202716	803534823	0.995456		Solanum lycopersicum TR00021 Kentucky Beefsteak	1214414700	1054207346	0.868079		Solanum lycopersicum TR00021 Kentucky Beefsteak	1529019303	1179949180	0.771703		Solanum lycopersicum TR00021 Kentucky Beefsteak	1214344455	1056790900	0.870256		Solanum lycopersicum TR00021 Kentucky Beefsteak	24293704	21087040	0.868004
Solanum lycopersicum TR00022 Marmande	2097168	2097168	1		Solanum lycopersicum TR00022 Marmande	337500577	337499912	0.999998		Solanum lycopersicum TR00022 Marmande	1010413557	1002713099	0.992379		Solanum lycopersicum TR00022 Marmande	1612706778	1288259593	0.798818		Solanum lycopersicum TR00022 Marmande	1976355151	1337479829	0.676741		Solanum lycopersicum TR00022 Marmande	1612585423	1294177773	0.802548		Solanum lycopersicum TR00022 Marmande	32255779	25768671	0.798885
Solanum lycopersicum TR00023 Thessaloniki	2097168	2097168	1		Solanum lycopersicum TR00023 Thessaloniki	290163070	290162851	0.999999		Solanum lycopersicum TR00023 Thessaloniki	758350087	755291024	0.995966		Solanum lycopersicum TR00023 Thessaloniki	1135407239	990794829	0.872634		Solanum lycopersicum TR00023 Thessaloniki	1431110049	1109774242	0.775464		Solanum lycopersicum TR00023 Thessaloniki	1135354467	993190547	0.874785		Solanum lycopersicum TR00023 Thessaloniki	22710765	19815731	0.872526
Solanum lycopersicum EA01640 Watermelon beefsteak	2097168	2097168	1		Solanum lycopersicum EA01640 Watermelon beefsteak	280442485	280442313	0.999999		Solanum lycopersicum EA01640 Watermelon beefsteak	723153900	720739234	0.996661		Solanum lycopersicum EA01640 Watermelon beefsteak	1068708720	951575036	0.890397		Solanum lycopersicum EA01640 Watermelon beefsteak	1322737679	1063251913	0.803827		Solanum lycopersicum EA01640 Watermelon beefsteak	1068667905	953521780	0.892253		Solanum lycopersicum EA01640 Watermelon beefsteak	21369096	19029749	0.890527
Solanum lycopersicum LA4133	2097168	2097168	1		Solanum lycopersicum LA4133	269434615	269434412	0.999999		Solanum lycopersicum LA4133	677015562	674708225	0.996592		Solanum lycopersicum LA4133	1006939779	882650341	0.876567		Solanum lycopersicum LA4133	1279232486	986790036	0.771392		Solanum lycopersicum LA4133	1006909119	884770438	0.878699		Solanum lycopersicum LA4133	20138292	17653151	0.876596
Solanum lycopersicum LA1421	2097168	2097168	1		Solanum lycopersicum LA1421	288597019	288596788	0.999999		Solanum lycopersicum LA1421	751284471	748301295	0.996029		Solanum lycopersicum LA1421	1128525091	998600516	0.884872		Solanum lycopersicum LA1421	1435919198	1146082177	0.798152		Solanum lycopersicum LA1421	1128485796	1000522693	0.886606		Solanum lycopersicum LA1421	22569093	19972266	0.884939
Solanum galapagense LA1044	2097168	2097168	1		Solanum galapagense LA1044	336251572	336250881	0.999998		Solanum galapagense LA1044	999125044	991239167	0.992107		Solanum galapagense LA1044	1580690528	1253233148	0.792839		Solanum galapagense LA1044	1937012327	1282240671	0.661968		Solanum galapagense LA1044	1580605890	1259014265	0.796539		Solanum galapagense LA1044	31615079	25064645	0.792807
Solanum lycopersicum LA1479	2097149	2097149	1		Solanum lycopersicum LA1479	293340562	293340289	0.999999		Solanum lycopersicum LA1479	775520243	771829693	0.995241		Solanum lycopersicum LA1479	1174842826	1002403738	0.853224		Solanum lycopersicum LA1479	1494832709	1096654015	0.73363		Solanum lycopersicum LA1479	1174744334	1005288228	0.855751		Solanum lycopersicum LA1479	23491329	20043538	0.853231
Solanum pimpinelifolium CGN14498 raw	2097154	2097154	1		Solanum pimpinelifolium CGN14498 raw	209721377	209721346	1		Solanum pimpinelifolium CGN14498 raw	465604936	464982961	0.998664		Solanum pimpinelifolium CGN14498 raw	642926337	610867366	0.950136		Solanum pimpinelifolium CGN14498 raw	761984659	687139688	0.901776		Solanum pimpinelifolium CGN14498 raw	642906677	611350460	0.950916		Solanum pimpinelifolium CGN14498 raw	12855319	12214735	0.95017
Bos taurus	2097123	2097123	1		Bos taurus	331151321	331150487	0.999997		Bos taurus	1284639535	1263230336	0.983334		Bos taurus	1972061432	394135023	0.199859		Bos taurus	2182708873	54084647	0.0247787		Bos mutus RNA	40112931	34137143	0.851026		Bos taurus	39439282	7880852	0.199822
Canis familiaris	2097129	2097129	1		Canis familiaris	335270568	335269450	0.999997		Canis familiaris	1314218992	1290721760	0.982121		Canis familiaris	2010753483	405401679	0.201617		Canis familiaris	2159837702	38869638	0.0179966		Nicotiana benthamiana mRNA	10997523	9466515	0.860786		Canis familiaris	40218024	8113824	0.201746
Equus caballus	2097145	2097145	1		Equus caballus	354899180	354898104	0.999997		Equus caballus	1384247298	1356198003	0.979737		Equus caballus	2112248327	419032107	0.198382		Equus caballus	2253106685	42035586	0.0186567		Nicotiana sylvestris mRNA	1966195	1686461	0.857728		Equus caballus	42240816	8383247	0.198463
Gorilla gorilla	2097080	2097080	1		Gorilla gorilla	330811233	330811003	0.999999		Gorilla gorilla	1353465812	1347560690	0.995637		Gorilla gorilla	2156507612	1803687981	0.836393		Gorilla gorilla	2374079743	1682388440	0.708649		Nicotiana tabacum mRNA 2008	62857708	36951628	0.587862		Gorilla gorilla	43127643	36071922	0.836399
Homo sapiens	2097097	2097097	1		Homo sapiens	334184160	334183976	0.999999		Homo sapiens	1393493158	1389632180	0.997229		Homo sapiens	2257251714	2028717265	0.898755		Homo sapiens	2503985516	2021190308	0.807189		Nicotiana tabacum mRNA	7523339	7523336	1		Homo sapiens	45140726	40569408	0.898732
Macaca fascicularis	2097094	2097094	1		Macaca fascicularis	337423029	337422921	1		Macaca fascicularis	1392406141	1389896733	0.998198		Macaca fascicularis	2236021467	2099215405	0.938817		Macaca fascicularis	2471729856	2185809916	0.884324		Solanum lycopersicum mRNA	31332184	31329094	0.999901		Macaca fascicularis	44726419	41989403	0.938805
Macaca mulatta	2097103	2097103	1		Macaca mulatta	337024039	337023946	1		Macaca mulatta	1384582093	1381996463	0.998133		Macaca mulatta	2218021476	2081525875	0.938461		Macaca mulatta	2455075230	2171979528	0.88469		Solanum peruvianum CSH RNAseq	27903179	27776748	0.995469		Macaca mulatta	44367492	41637595	0.938471
Mus musculus	2097057	2097057	1		Mus musculus	330087050	330086461	0.999998		Mus musculus	1331807880	1311764666	0.98495		Mus musculus	2016630239	413007043	0.204801		Mus musculus	2197034137	66210738	0.0301364		Tomato species	33170509	32724879	0.986565		Mus musculus	40340253	8262845	0.204829
Pan troglodytes	2097109	2097109	1		Pan troglodytes	333911243	333911031	0.999999		Pan troglodytes	1385557281	1380489025	0.996342		Pan troglodytes	2237589533	1943687061	0.868652		Pan troglodytes	2480797995	1890849711	0.762194		Bos taurus	1971921714	431803518	0.218976		Pan troglodytes	44749016	38869604	0.868614
Rattus norvegicus	2097142	2097142	1		Rattus norvegicus	349535005	349534056	0.999997		Rattus norvegicus	1391133393	1365527983	0.981594		Rattus norvegicus	2095384436	412192657	0.196715		Rattus norvegicus	2277519316	64484816	0.0283136		Canis familiaris	2010612228	443799346	0.220728		Rattus norvegicus	41914093	8250887	0.196852
Aspergillus fumigatus uid14003	2093748	2093748	1		Aspergillus fumigatus uid14003	26943321	26943021	0.999989		Aspergillus fumigatus uid14003	28021629	25499017	0.909976		Aspergillus fumigatus uid14003	28202227	1523625	0.054025		Aspergillus fumigatus uid14003	28345668	67568	0.00238372		Equus caballus	2112095198	457895729	0.216797		Aspergillus fumigatus uid14003	564358	30579	0.0541837
Aspergillus nidulans FGSC A4 uid13961	2095484	2095484	1		Aspergillus nidulans FGSC A4 uid13961	27824628	27824199	0.999985		Aspergillus nidulans FGSC A4 uid13961	28892432	26024318	0.900731		Aspergillus nidulans FGSC A4 uid13961	29032994	1399932	0.0482187		Aspergillus nidulans FGSC A4 uid13961	29112273	33837	0.00116229		Gallus gallus	955561530	309296883	0.323681		Aspergillus nidulans FGSC A4 uid13961	580979	27830	0.0479019
Aspergillus niger CBS 513 88 uid19263	2095966	2095966	1		Aspergillus niger CBS 513 88 uid19263	31974074	31973639	0.999986		Aspergillus niger CBS 513 88 uid19263	33545103	30502731	0.909305		Aspergillus niger CBS 513 88 uid19263	33746144	2023553	0.059964		Aspergillus niger CBS 513 88 uid19263	33777436	88397	0.00261704		Gorilla gorilla	2156299490	1811223782	0.839969		Aspergillus niger CBS 513 88 uid19263	676009	40553	0.0599888
Aspergillus oryzae RIB40 uid28175	2096826	2096826	1		Aspergillus oryzae RIB40 uid28175	34892374	34891939	0.999988		Aspergillus oryzae RIB40 uid28175	36561409	33486493	0.915897		Aspergillus oryzae RIB40 uid28175	36765579	2282805	0.0620908		Aspergillus oryzae RIB40 uid28175	36819770	101649	0.00276072		Homo sapiens	2257052211	2033572344	0.900986		Aspergillus oryzae RIB40 uid28175	735862	45928	0.0624139
Candida albicans uid14005	528320	528320	1		Candida albicans uid14005	915422	915422	1		Candida albicans uid14005	928210	917087	0.988017		Candida albicans uid14005	934662	273475	0.292592		Candida albicans uid14005	939299	39508	0.0420612		Macaca fascicularis	2235823426	2102085974	0.940184		Candida albicans uid14005	18764	5531	0.294767
Candida dubliniensis CD36 uid38659	1641706	1641706	1		Candida dubliniensis CD36 uid38659	12272202	12272191	0.999999		Candida dubliniensis CD36 uid38659	13531135	13370685	0.988142		Candida dubliniensis CD36 uid38659	13923036	3333025	0.239389		Candida dubliniensis CD36 uid38659	14113923	120455	0.00853448		Macaca mulatta	2217906477	2084268770	0.939746		Candida dubliniensis CD36 uid38659	278517	66824	0.239928
Candida glabrata CBS138 uid12376	1860178	1860178	1		Candida glabrata CBS138 uid12376	11619171	11619138	0.999997		Candida glabrata CBS138 uid12376	12053786	11713872	0.9718		Candida glabrata CBS138 uid12376	12127351	1644650	0.135615		Candida glabrata CBS138 uid12376	12162111	28627	0.00235379		Mus musculus	2016459198	448644092	0.222491		Candida glabrata CBS138 uid12376	243679	33096	0.135818
Cryptococcus gattii WM276	2072661	2072661	1		Cryptococcus gattii WM276	16954915	16954783	0.999992		Cryptococcus gattii WM276	17499556	16371316	0.935528		Cryptococcus gattii WM276	17593475	2280401	0.129616		Cryptococcus gattii WM276	17652092	481039	0.0272511		Pan troglodytes	2237459287	1949820254	0.871444		Cryptococcus gattii WM276	351552	45357	0.129019
Cryptococcus neoformans var JEC21 uid10698	2074123	2074123	1		Cryptococcus neoformans var JEC21 uid10698	17489937	17489761	0.99999		Cryptococcus neoformans var JEC21 uid10698	18081366	16859397	0.932418		Cryptococcus neoformans var JEC21 uid10698	18196672	2266412	0.124551		Cryptococcus neoformans var JEC21 uid10698	18292235	478812	0.0261757		Rattus norvegicus	2095206628	448344356	0.213986		Cryptococcus neoformans var JEC21 uid10698	363956	45524	0.125081
Kluyveromyces lactis NRRL Y-1140 uid12377	1794214	1794214	1		Kluyveromyces lactis NRRL Y-1140 uid12377	10219974	10219958	0.999998		Kluyveromyces lactis NRRL Y-1140 uid12377	10539191	10266884	0.974162		Kluyveromyces lactis NRRL Y-1140 uid12377	10589015	2488062	0.234966		Kluyveromyces lactis NRRL Y-1140 uid12377	10608090	1246393	0.117495		Aspergillus fumigatus uid14003	28202160	1726705	0.061226		Kluyveromyces lactis NRRL Y-1140 uid12377	211754	49777	0.23507
Neurospora crassa uid132	2095889	2095889	1		Neurospora crassa uid132	34138300	34137848	0.999987		Neurospora crassa uid132	36675886	33408281	0.910906		Neurospora crassa uid132	37341594	2701676	0.0723503		Neurospora crassa uid132	37730253	68532	0.00181637		Aspergillus nidulans FGSC A4 uid13961	29032926	1595318	0.0549486		Neurospora crassa uid132	745613	53922	0.072319
Saccharomyces cerevisiae uid128	1865528	1865528	1		Saccharomyces cerevisiae uid128	10976162	10976133	0.999997		Saccharomyces cerevisiae uid128	11409574	11048244	0.968331		Saccharomyces cerevisiae uid128	11505228	1646755	0.143131		Saccharomyces cerevisiae uid128	11564096	52160	0.00451051		Aspergillus niger CBS 513 88 uid19263	33746037	2271917	0.067324		Saccharomyces cerevisiae uid128	230015	32982	0.143391
Schizosaccharomyces pombe uid127	1813986	1813986	1		Schizosaccharomyces pombe uid127	11514311	11514278	0.999997		Schizosaccharomyces pombe uid127	12084553	11743274	0.971759		Schizosaccharomyces pombe uid127	12175173	1931404	0.158635		Schizosaccharomyces pombe uid127	12202500	10902	0.000893423		Aspergillus oryzae RIB40 uid28175	36765451	2545805	0.0692445		Schizosaccharomyces pombe uid127	243662	38795	0.159216
Yarrowia lipolytica CLIB122 uid12414	2066859	2066859	1		Yarrowia lipolytica CLIB122 uid12414	19008754	19008613	0.999993		Yarrowia lipolytica CLIB122 uid12414	19857745	18402604	0.926722		Yarrowia lipolytica CLIB122 uid12414	20047445	1271302	0.0634147		Yarrowia lipolytica CLIB122 uid12414	20140972	28772	0.00142853		Candida albicans uid14005	934662	287772	0.307889		Yarrowia lipolytica CLIB122 uid12414	400915	25415	0.0633925
Zygosaccharomyces rouxii CBS 732 uid39573	1766497	1766497	1		Zygosaccharomyces rouxii CBS 732 uid39573	9272224	9272196	0.999997		Zygosaccharomyces rouxii CBS 732 uid39573	9570381	9278801	0.969533		Zygosaccharomyces rouxii CBS 732 uid39573	9634679	1169368	0.121371		Zygosaccharomyces rouxii CBS 732 uid39573	9671989	26566	0.00274669		Candida dubliniensis CD36 uid38659	13923015	3575928	0.256836		Zygosaccharomyces rouxii CBS 732 uid39573	192206	23271	0.121073
																									Candida glabrata CBS138 uid12376	12127330	1812157	0.149428
																									Cryptococcus gattii WM276	17593456	2421254	0.137622
																									Cryptococcus neoformans var JEC21 uid10698	18196641	2407524	0.132306
																									Kluyveromyces lactis NRRL Y-1140 uid12377	10589004	2605707	0.246077
																									Neurospora crassa uid132	37341470	3015028	0.0807421
																									Saccharomyces cerevisiae uid128	11505215	1812736	0.157558
																									Schizosaccharomyces pombe uid127	12175165	2109326	0.173248
																									Yarrowia lipolytica CLIB122 uid12414	20047415	1450421	0.0723495
																									Zygosaccharomyces rouxii CBS 732 uid39573	9634676	1288452	0.133731
																									Drosophila melanogaster	119340934	67033070	0.561694
																									Anas platyrhynchos	1016105907	239960940	0.236157
																									Columba livia	1032230744	251735568	0.243875
																									Corvus brachyrhynchos	1002764656	940927269	0.938333
																									Corvus cornix cornix	985572242	936905286	0.950621
																									Drosophila ananassae	142147222	30860001	0.217099
																									Drosophila erecta	122345459	51451180	0.42054
																									Drosophila grimshawi	134493749	33368746	0.248106
																									Drosophila mojavensis	143760972	36781713	0.255853
																									Drosophila persimilis	132535697	94281818	0.711369
																									Drosophila pseudoobscura	131728419	94635339	0.718412
																									Drosophila sechellia	120006535	85418479	0.711782
																									Drosophila simulans	113895958	85674179	0.752214
																									Drosophila virilis	147717283	34556748	0.233938
																									Drosophila willistoni	162915526	40175717	0.246605
																									Drosophila yakuba	128884082	53726045	0.416856
																									Falco cherrug	1116413944	1038253321	0.92999
																									Falco peregrinus	1118830043	1038635475	0.928323
																									Geospiza fortis	982929947	429191959	0.436646
																									Meleagris gallopavo	883853356	298653063	0.337899
																									Melopsittacus undulatus	1013492136	238970073	0.235789
																									Nasonia vitripennis	198033985	26990786	0.136294
																									Serinus canaria	1006135816	425576171	0.422981
																									Struthio camelus australis	1154402433	225412043	0.195263
																									Tribolium castaneum	131710276	30127231	0.228739
																				Cryptococcus gattii WM276	0.999768	0.0745205
																				Cryptococcus neoformans var JEC21 uid10698	0.999029	0.0167778
																				Kluyveromyces lactis NRRL Y-1140 uid12377	0.999621	0.0766323
																				Neurospora crassa uid132	0.99785	0.0167329
																				Saccharomyces cerevisiae uid128	0.997876	0.00244847
																				Schizosaccharomyces pombe uid127	0.999683	0.00172019
																				Yarrowia lipolytica CLIB122 uid12414	0.999328	0.00267371
																				Zygosaccharomyces rouxii CBS 732 uid39573	0.999524	0.00261934
																				Drosophila melanogaster	0.999678	0.00174059
																				Anas platyrhynchos	0.999611	0.00192944
																				Columba livia	0.999602	0.00107729
																				Corvus brachyrhynchos	0.991571	0.0257144
																				Corvus cornix cornix	0.990155	0.0257159
																				Drosophila ananassae	0.99291	0.000864681
																				Drosophila erecta	0.991638	0.000966171
																				Drosophila grimshawi	0.991321	0.0011507
																				Drosophila mojavensis	0.992221	0.00038203
																				Drosophila persimilis	0.995806	0.000658293
																				Drosophila pseudoobscura	0.992106	0.00104461
																				Drosophila sechellia	0.98975	0.0303956
																				Drosophila simulans	0.989783	0.0511914
																				Drosophila virilis	0.995016	0.00498817
																				Drosophila willistoni	0.991643	0.013811
																				Drosophila yakuba	0.995265	0.0316327
																				Falco cherrug	0.994609	0.0274912
																				Falco peregrinus	0.992788	0.00332863
																				Geospiza fortis	0.992723	0.0137878
																				Meleagris gallopavo	0.989461	0.0733722
																				Melopsittacus undulatus	0.989397	0.0733508
																				Nasonia vitripennis	0.995206	0.0106809
																				Serinus canaria	0.995277	0.0411474
																				Struthio camelus australis	0.991484	0.0107822
																				Tribolium castaneum	0.990309	0.0120237
