# Supplementary material for: Cnidaria: fast, reference-free clustering of raw and assembled genome and transcriptome NGS data
Source: BMC Bioinformatics. 2015 Nov 2;16:352. doi: 10.1186/s12859-015-0806-7 (PMC4630969; doi:10.1186/s12859-015-0806-7)
Supplement: Additional file 4: Table S4. — Matrix containing pairwise Jaccard distance between samples. The diagonal is blanked but contains zeroes, meaning identity; 11, 15, 17, 21 and 31-mers are shown, as well as the 21-mer dataset downsampled to 2 % of its original size and 21-mer dataset with 34 extra samples. (XLS 2617 kb) [file 12859_2015_806_MOESM4_ESM.xls]

## Sheet: ST04-Jaccard
K-mer size: 11	Arabidopsis lyrata	Arabidopsis thaliana TAIR10	Citrus sinensis	Glycine max	Malus domestica	Nicotiana benthamiana Niben v0.4.4	Nicotiana tabacum tobacco	Oryza brachyantha	Oryza sativa v5.00	Populus trichocarpa	Solanum lycopersicum vc Heinz v2.40	Solanum peruvianum	Solanum tuberosum DM v3	Solanum pimpinellifolium	Vitis vinifera	Zea mays	Solanum arcanum LA2157 denovo fasta CLC	Solanum arcanum LA2157 raw	Solanum arcanum LA2157 denovo fasta APLG	Solanum habrochaites LYC4 raw	Solanum habrochaites LYC4 denovo fasta APLG	Solanum lycopersicum cv Heinz raw	Solanum lycopersicum cv Heinz denovo APLG	Solanum pennellii LA0716 raw	Solanum pennellii LA0716 denovo APLG	Solanum lycopersicum LA2706 Moneymaker	Solanum lycopersicum LA2838A Alisa Craig	Solanum lycopersicum PI406760 Gardeners delight	Solanum lycopersicum LA1090 Rutgers	Solanum lycopersicum EA00325 Galina	Solanum lycopersicum EA00488 Taxi	Solanum lycopersicum EA00375 Katinka Cherry	Solanum lycopersicum EA00371 John's big orange	Solanum lycopersicum LA2463 Allround	Solanum lycopersicum LYC1969 Sonata	Solanum lycopersicum LYC3897 Cross Country	Solanum lycopersicum LYC3476 Iidi	Solanum lycopersicum TR00003 Momatero	Solanum lycopersicum LYC11 Rote Beere	Solanum lycopersicum LYC3340	Solanum lycopersicum EA01155 Dana	Solanum lycopersicum EA01049 Large Pink	Solanum lycopersicum LYC3153	Solanum lycopersicum EA03222	Solanum lycopersicum PI129097	Solanum lycopersicum PI272654	Solanum lycopersicum EA00990 Jersey devil	Solanum corneliomuelleri LA0118	Solanum lycopersicum EA00157 Polish Joe
Arabidopsis lyrata		0.00632463	0.00301228	0.0026779	0.00269222	0.00266216	0.00266502	0.00266311	0.00266216	0.0035837	0.00276619	0.0493451	0.00284394	0.00293082	0.00313963	0.00266216	0.00275904	0.00266216	0.00282918	0.00266216	0.00284158	0.00266216	0.00288118	0.00266216	0.0028215	0.00266216	0.00266216	0.00266216	0.00266216	0.00266216	0.00266216	0.00266216	0.00266216	0.00266216	0.00266216	0.00266216	0.00266216	0.00266216	0.00266264	0.00266264	0.00266264	0.00266264	0.00266264	0.00266264	0.00266264	0.00266264	0.00266264	0.00266264	0.00266264
Arabidopsis thaliana TAIR10	0.00632463		0.00574383	0.00545119	0.00546075	0.00544019	0.0054421	0.00544114	0.00544019	0.00621364	0.00551767	0.0496507	0.00556597	0.00563011	0.00584457	0.00544019	0.00551433	0.00544019	0.00556454	0.00544019	0.00557314	0.00544019	0.00559755	0.00544019	0.00554159	0.00544019	0.00544019	0.00544019	0.00544019	0.00544019	0.00544019	0.00544019	0.00544019	0.00544019	0.00544019	0.00544019	0.00544019	0.00544019	0.00544067	0.00544067	0.00544067	0.00544067	0.00544067	0.00544067	0.00544067	0.00544067	0.00544067	0.00544067	0.00544067
Citrus sinensis	0.00301228	0.00574383		0.000450608	0.000469682	0.000432011	0.000434872	0.000432965	0.000432011	0.00147154	0.000583647	0.0492868	0.000673771	0.000822545	0.000974187	0.000432011	0.000579355	0.000432011	0.000679968	0.000432011	0.000690459	0.000432011	0.000737669	0.000432011	0.000634191	0.000432011	0.000432011	0.000432011	0.000432011	0.000432011	0.000432011	0.000432011	0.000432011	0.000432011	0.000432011	0.000432011	0.000432011	0.000432011	0.000432488	0.000432488	0.000432488	0.000432488	0.000432488	0.000432488	0.000432488	0.000432488	0.000432488	0.000432488	0.000432488
Glycine max	0.0026779	0.00545119	0.000450608		6.38957e-05	2.14575e-05	2.43185e-05	2.24112e-05	2.14575e-05	0.00110483	0.000181674	0.049319	0.000276564	0.000425336	0.000596042	2.14575e-05	0.000175475	2.14575e-05	0.000278948	2.14575e-05	0.000291345	2.14575e-05	0.000343321	2.14575e-05	0.000233171	2.14575e-05	2.14575e-05	2.14575e-05	2.14575e-05	2.14575e-05	2.14575e-05	2.14575e-05	2.14575e-05	2.14575e-05	2.14575e-05	2.14575e-05	2.14575e-05	2.14575e-05	2.19343e-05	2.19343e-05	2.19343e-05	2.19343e-05	2.19343e-05	2.19343e-05	2.19343e-05	2.19343e-05	2.19343e-05	2.19343e-05	2.19343e-05
Malus domestica	0.00269222	0.00546075	0.000469682	6.38957e-05		4.24382e-05	4.52992e-05	4.33918e-05	4.24382e-05	0.00112676	0.000203608	0.0493131	0.000298498	0.000450131	0.000608442	4.24382e-05	0.000196456	4.24382e-05	0.000299928	4.24382e-05	0.000308512	4.24382e-05	0.000368116	4.24382e-05	0.000253199	4.24382e-05	4.24382e-05	4.24382e-05	4.24382e-05	4.24382e-05	4.24382e-05	4.24382e-05	4.24382e-05	4.24382e-05	4.24382e-05	4.24382e-05	4.24382e-05	4.24382e-05	4.2915e-05	4.2915e-05	4.2915e-05	4.2915e-05	4.2915e-05	4.2915e-05	4.2915e-05	4.2915e-05	4.2915e-05	4.2915e-05	4.2915e-05
Nicotiana benthamiana Niben v0.4.4	0.00266216	0.00544019	0.000432011	2.14575e-05	4.24382e-05		2.861e-06	9.53667e-07	0	0.00108813	0.00016117	0.0493236	0.00025892	0.000408646	0.000576491	0	0.000155924	0	0.000259397	0	0.000270841	0	0.000327584	0	0.000211714	0	0	0	0	0	0	0	0	0	0	0	0	0	4.76833e-07	4.76833e-07	4.76833e-07	4.76833e-07	4.76833e-07	4.76833e-07	4.76833e-07	4.76833e-07	4.76833e-07	4.76833e-07	4.76833e-07
Nicotiana tabacum tobacco	0.00266502	0.0054421	0.000434872	2.43185e-05	4.52992e-05	2.861e-06		3.81467e-06	2.861e-06	0.00109099	0.000163077	0.0493246	0.000261781	0.000410554	0.000579352	2.861e-06	0.000158785	2.861e-06	0.000262258	2.861e-06	0.000273702	2.861e-06	0.000329492	2.861e-06	0.000213621	2.861e-06	2.861e-06	2.861e-06	2.861e-06	2.861e-06	2.861e-06	2.861e-06	2.861e-06	2.861e-06	2.861e-06	2.861e-06	2.861e-06	2.861e-06	3.33783e-06	3.33783e-06	3.33783e-06	3.33783e-06	3.33783e-06	3.33783e-06	3.33783e-06	3.33783e-06	3.33783e-06	3.33783e-06	3.33783e-06
Oryza brachyantha	0.00266311	0.00544114	0.000432965	2.24112e-05	4.33918e-05	9.53667e-07	3.81467e-06		9.53667e-07	0.00108909	0.000162123	0.0493237	0.000259874	0.0004096	0.000577445	9.53667e-07	0.000156878	9.53667e-07	0.000260351	9.53667e-07	0.000271795	9.53667e-07	0.000328538	9.53667e-07	0.000212668	9.53667e-07	9.53667e-07	9.53667e-07	9.53667e-07	9.53667e-07	9.53667e-07	9.53667e-07	9.53667e-07	9.53667e-07	9.53667e-07	9.53667e-07	9.53667e-07	9.53667e-07	1.4305e-06	1.4305e-06	1.4305e-06	1.4305e-06	1.4305e-06	1.4305e-06	1.4305e-06	1.4305e-06	1.4305e-06	1.4305e-06	1.4305e-06
Oryza sativa v5.00	0.00266216	0.00544019	0.000432011	2.14575e-05	4.24382e-05	0	2.861e-06	9.53667e-07		0.00108813	0.00016117	0.0493236	0.00025892	0.000408646	0.000576491	0	0.000155924	0	0.000259397	0	0.000270841	0	0.000327584	0	0.000211714	0	0	0	0	0	0	0	0	0	0	0	0	0	4.76833e-07	4.76833e-07	4.76833e-07	4.76833e-07	4.76833e-07	4.76833e-07	4.76833e-07	4.76833e-07	4.76833e-07	4.76833e-07	4.76833e-07
Populus trichocarpa	0.0035837	0.00621364	0.00147154	0.00110483	0.00112676	0.00108813	0.00109099	0.00108909	0.00108813		0.00122452	0.049277	0.0012994	0.00143674	0.00160078	0.00108813	0.00121356	0.00108813	0.00130369	0.00108813	0.00132085	0.00108813	0.00136426	0.00108813	0.00126363	0.00108813	0.00108813	0.00108813	0.00108813	0.00108813	0.00108813	0.00108813	0.00108813	0.00108813	0.00108813	0.00108813	0.00108813	0.00108813	0.00108861	0.00108861	0.00108861	0.00108861	0.00108861	0.00108861	0.00108861	0.00108861	0.00108861	0.00108861	0.00108861
Solanum lycopersicum vc Heinz v2.40	0.00276619	0.00551767	0.000583647	0.000181674	0.000203608	0.00016117	0.000163077	0.000162123	0.00016117	0.00122452		0.0492011	0.000394346	0.000399144	0.000726221	0.00016117	0.000265603	0.00016117	0.000348101	0.00016117	0.000383383	0.00016117	0.000179794	0.00016117	0.000319487	0.00016117	0.00016117	0.00016117	0.00016117	0.00016117	0.00016117	0.00016117	0.00016117	0.00016117	0.00016117	0.00016117	0.00016117	0.00016117	0.000161646	0.000161646	0.000161646	0.000161646	0.000161646	0.000161646	0.000161646	0.000161646	0.000161646	0.000161646	0.000161646
Solanum peruvianum	0.0493451	0.0496507	0.0492868	0.049319	0.0493131	0.0493236	0.0493246	0.0493237	0.0493236	0.049277	0.0492011		0.0491881	0.0490643	0.0492518	0.0493236	0.0491996	0.0493236	0.0491207	0.0493236	0.0491294	0.0493236	0.049081	0.0493236	0.0491651	0.0493236	0.0493236	0.0493236	0.0493236	0.0493236	0.0493236	0.0493236	0.0493236	0.0493236	0.0493236	0.0493236	0.0493236	0.0493236	0.0493241	0.0493241	0.0493241	0.0493241	0.0493241	0.0493241	0.0493241	0.0493241	0.0493241	0.0493241	0.0493241
Solanum tuberosum DM v3	0.00284394	0.00556597	0.000673771	0.000276564	0.000298498	0.00025892	0.000261781	0.000259874	0.00025892	0.0012994	0.000394346	0.0491881		0.00060369	0.00081158	0.00025892	0.000391008	0.00025892	0.000478273	0.00025892	0.000488764	0.00025892	0.000528347	0.00025892	0.000432496	0.00025892	0.00025892	0.00025892	0.00025892	0.00025892	0.00025892	0.00025892	0.00025892	0.00025892	0.00025892	0.00025892	0.00025892	0.00025892	0.000259397	0.000259397	0.000259397	0.000259397	0.000259397	0.000259397	0.000259397	0.000259397	0.000259397	0.000259397	0.000259397
Solanum pimpinellifolium	0.00293082	0.00563011	0.000822545	0.000425336	0.000450131	0.000408646	0.000410554	0.0004096	0.000408646	0.00143674	0.000399144	0.0490643	0.00060369		0.000953682	0.000408646	0.000483529	0.000408646	0.000544101	0.000408646	0.000571754	0.000408646	0.000423494	0.000408646	0.000520251	0.000408646	0.000408646	0.000408646	0.000408646	0.000408646	0.000408646	0.000408646	0.000408646	0.000408646	0.000408646	0.000408646	0.000408646	0.000408646	0.000409123	0.000409123	0.000409123	0.000409123	0.000409123	0.000409123	0.000409123	0.000409123	0.000409123	0.000409123	0.000409123
Vitis vinifera	0.00313963	0.00584457	0.000974187	0.000596042	0.000608442	0.000576491	0.000579352	0.000577445	0.000576491	0.00160078	0.000726221	0.0492518	0.00081158	0.000953682		0.000576491	0.000720976	0.000576491	0.000814917	0.000576491	0.000824454	0.000576491	0.000878338	0.000576491	0.000771046	0.000576491	0.000576491	0.000576491	0.000576491	0.000576491	0.000576491	0.000576491	0.000576491	0.000576491	0.000576491	0.000576491	0.000576491	0.000576491	0.000576968	0.000576968	0.000576968	0.000576968	0.000576968	0.000576968	0.000576968	0.000576968	0.000576968	0.000576968	0.000576968
Zea mays	0.00266216	0.00544019	0.000432011	2.14575e-05	4.24382e-05	0	2.861e-06	9.53667e-07	0	0.00108813	0.00016117	0.0493236	0.00025892	0.000408646	0.000576491		0.000155924	0	0.000259397	0	0.000270841	0	0.000327584	0	0.000211714	0	0	0	0	0	0	0	0	0	0	0	0	0	4.76833e-07	4.76833e-07	4.76833e-07	4.76833e-07	4.76833e-07	4.76833e-07	4.76833e-07	4.76833e-07	4.76833e-07	4.76833e-07	4.76833e-07
Solanum arcanum LA2157 denovo fasta CLC	0.00275904	0.00551433	0.000579355	0.000175475	0.000196456	0.000155924	0.000158785	0.000156878	0.000155924	0.00121356	0.000265603	0.0491996	0.000391008	0.000483529	0.000720976	0.000155924		0.000155924	0.000109212	0.000155924	0.000366696	0.000155924	0.000393882	0.000155924	0.000310427	0.000155924	0.000155924	0.000155924	0.000155924	0.000155924	0.000155924	0.000155924	0.000155924	0.000155924	0.000155924	0.000155924	0.000155924	0.000155924	0.000156401	0.000156401	0.000156401	0.000156401	0.000156401	0.000156401	0.000156401	0.000156401	0.000156401	0.000156401	0.000156401
Solanum arcanum LA2157 raw	0.00266216	0.00544019	0.000432011	2.14575e-05	4.24382e-05	0	2.861e-06	9.53667e-07	0	0.00108813	0.00016117	0.0493236	0.00025892	0.000408646	0.000576491	0	0.000155924		0.000259397	0	0.000270841	0	0.000327584	0	0.000211714	0	0	0	0	0	0	0	0	0	0	0	0	0	4.76833e-07	4.76833e-07	4.76833e-07	4.76833e-07	4.76833e-07	4.76833e-07	4.76833e-07	4.76833e-07	4.76833e-07	4.76833e-07	4.76833e-07
Solanum arcanum LA2157 denovo fasta APLG	0.00282918	0.00556454	0.000679968	0.000278948	0.000299928	0.000259397	0.000262258	0.000260351	0.000259397	0.00130369	0.000348101	0.0491207	0.000478273	0.000544101	0.000814917	0.000259397	0.000109212	0.000259397		0.000259397	0.000432986	0.000259397	0.000457313	0.000259397	0.000385298	0.000259397	0.000259397	0.000259397	0.000259397	0.000259397	0.000259397	0.000259397	0.000259397	0.000259397	0.000259397	0.000259397	0.000259397	0.000259397	0.000259874	0.000259874	0.000259874	0.000259874	0.000259874	0.000259874	0.000259874	0.000259874	0.000259874	0.000259874	0.000259874
Solanum habrochaites LYC4 raw	0.00266216	0.00544019	0.000432011	2.14575e-05	4.24382e-05	0	2.861e-06	9.53667e-07	0	0.00108813	0.00016117	0.0493236	0.00025892	0.000408646	0.000576491	0	0.000155924	0	0.000259397		0.000270841	0	0.000327584	0	0.000211714	0	0	0	0	0	0	0	0	0	0	0	0	0	4.76833e-07	4.76833e-07	4.76833e-07	4.76833e-07	4.76833e-07	4.76833e-07	4.76833e-07	4.76833e-07	4.76833e-07	4.76833e-07	4.76833e-07
Solanum habrochaites LYC4 denovo fasta APLG	0.00284158	0.00557314	0.000690459	0.000291345	0.000308512	0.000270841	0.000273702	0.000271795	0.000270841	0.00132085	0.000383383	0.0491294	0.000488764	0.000571754	0.000824454	0.000270841	0.000366696	0.000270841	0.000432986	0.000270841		0.000270841	0.000493548	0.000270841	0.000396742	0.000270841	0.000270841	0.000270841	0.000270841	0.000270841	0.000270841	0.000270841	0.000270841	0.000270841	0.000270841	0.000270841	0.000270841	0.000270841	0.000271318	0.000271318	0.000271318	0.000271318	0.000271318	0.000271318	0.000271318	0.000271318	0.000271318	0.000271318	0.000271318
Solanum lycopersicum cv Heinz raw	0.00266216	0.00544019	0.000432011	2.14575e-05	4.24382e-05	0	2.861e-06	9.53667e-07	0	0.00108813	0.00016117	0.0493236	0.00025892	0.000408646	0.000576491	0	0.000155924	0	0.000259397	0	0.000270841		0.000327584	0	0.000211714	0	0	0	0	0	0	0	0	0	0	0	0	0	4.76833e-07	4.76833e-07	4.76833e-07	4.76833e-07	4.76833e-07	4.76833e-07	4.76833e-07	4.76833e-07	4.76833e-07	4.76833e-07	4.76833e-07
Solanum lycopersicum cv Heinz denovo APLG	0.00288118	0.00559755	0.000737669	0.000343321	0.000368116	0.000327584	0.000329492	0.000328538	0.000327584	0.00136426	0.000179794	0.049081	0.000528347	0.000423494	0.000878338	0.000327584	0.000393882	0.000327584	0.000457313	0.000327584	0.000493548	0.000327584		0.000327584	0.000440139	0.000327584	0.000327584	0.000327584	0.000327584	0.000327584	0.000327584	0.000327584	0.000327584	0.000327584	0.000327584	0.000327584	0.000327584	0.000327584	0.000328061	0.000328061	0.000328061	0.000328061	0.000328061	0.000328061	0.000328061	0.000328061	0.000328061	0.000328061	0.000328061
Solanum pennellii LA0716 raw	0.00266216	0.00544019	0.000432011	2.14575e-05	4.24382e-05	0	2.861e-06	9.53667e-07	0	0.00108813	0.00016117	0.0493236	0.00025892	0.000408646	0.000576491	0	0.000155924	0	0.000259397	0	0.000270841	0	0.000327584		0.000211714	0	0	0	0	0	0	0	0	0	0	0	0	0	4.76833e-07	4.76833e-07	4.76833e-07	4.76833e-07	4.76833e-07	4.76833e-07	4.76833e-07	4.76833e-07	4.76833e-07	4.76833e-07	4.76833e-07
Solanum pennellii LA0716 denovo APLG	0.0028215	0.00554159	0.000634191	0.000233171	0.000253199	0.000211714	0.000213621	0.000212668	0.000211714	0.00126363	0.000319487	0.0491651	0.000432496	0.000520251	0.000771046	0.000211714	0.000310427	0.000211714	0.000385298	0.000211714	0.000396742	0.000211714	0.000440139	0.000211714		0.000211714	0.000211714	0.000211714	0.000211714	0.000211714	0.000211714	0.000211714	0.000211714	0.000211714	0.000211714	0.000211714	0.000211714	0.000211714	0.000211237	0.000211237	0.000211237	0.000211237	0.000211237	0.000211237	0.000211237	0.000211237	0.000211237	0.000211237	0.000211237
Solanum lycopersicum LA2706 Moneymaker	0.00266216	0.00544019	0.000432011	2.14575e-05	4.24382e-05	0	2.861e-06	9.53667e-07	0	0.00108813	0.00016117	0.0493236	0.00025892	0.000408646	0.000576491	0	0.000155924	0	0.000259397	0	0.000270841	0	0.000327584	0	0.000211714		0	0	0	0	0	0	0	0	0	0	0	0	4.76833e-07	4.76833e-07	4.76833e-07	4.76833e-07	4.76833e-07	4.76833e-07	4.76833e-07	4.76833e-07	4.76833e-07	4.76833e-07	4.76833e-07
Solanum lycopersicum LA2838A Alisa Craig	0.00266216	0.00544019	0.000432011	2.14575e-05	4.24382e-05	0	2.861e-06	9.53667e-07	0	0.00108813	0.00016117	0.0493236	0.00025892	0.000408646	0.000576491	0	0.000155924	0	0.000259397	0	0.000270841	0	0.000327584	0	0.000211714	0		0	0	0	0	0	0	0	0	0	0	0	4.76833e-07	4.76833e-07	4.76833e-07	4.76833e-07	4.76833e-07	4.76833e-07	4.76833e-07	4.76833e-07	4.76833e-07	4.76833e-07	4.76833e-07
Solanum lycopersicum PI406760 Gardeners delight	0.00266216	0.00544019	0.000432011	2.14575e-05	4.24382e-05	0	2.861e-06	9.53667e-07	0	0.00108813	0.00016117	0.0493236	0.00025892	0.000408646	0.000576491	0	0.000155924	0	0.000259397	0	0.000270841	0	0.000327584	0	0.000211714	0	0		0	0	0	0	0	0	0	0	0	0	4.76833e-07	4.76833e-07	4.76833e-07	4.76833e-07	4.76833e-07	4.76833e-07	4.76833e-07	4.76833e-07	4.76833e-07	4.76833e-07	4.76833e-07
Solanum lycopersicum LA1090 Rutgers	0.00266216	0.00544019	0.000432011	2.14575e-05	4.24382e-05	0	2.861e-06	9.53667e-07	0	0.00108813	0.00016117	0.0493236	0.00025892	0.000408646	0.000576491	0	0.000155924	0	0.000259397	0	0.000270841	0	0.000327584	0	0.000211714	0	0	0		0	0	0	0	0	0	0	0	0	4.76833e-07	4.76833e-07	4.76833e-07	4.76833e-07	4.76833e-07	4.76833e-07	4.76833e-07	4.76833e-07	4.76833e-07	4.76833e-07	4.76833e-07
Solanum lycopersicum EA00325 Galina	0.00266216	0.00544019	0.000432011	2.14575e-05	4.24382e-05	0	2.861e-06	9.53667e-07	0	0.00108813	0.00016117	0.0493236	0.00025892	0.000408646	0.000576491	0	0.000155924	0	0.000259397	0	0.000270841	0	0.000327584	0	0.000211714	0	0	0	0		0	0	0	0	0	0	0	0	4.76833e-07	4.76833e-07	4.76833e-07	4.76833e-07	4.76833e-07	4.76833e-07	4.76833e-07	4.76833e-07	4.76833e-07	4.76833e-07	4.76833e-07
Solanum lycopersicum EA00488 Taxi	0.00266216	0.00544019	0.000432011	2.14575e-05	4.24382e-05	0	2.861e-06	9.53667e-07	0	0.00108813	0.00016117	0.0493236	0.00025892	0.000408646	0.000576491	0	0.000155924	0	0.000259397	0	0.000270841	0	0.000327584	0	0.000211714	0	0	0	0	0		0	0	0	0	0	0	0	4.76833e-07	4.76833e-07	4.76833e-07	4.76833e-07	4.76833e-07	4.76833e-07	4.76833e-07	4.76833e-07	4.76833e-07	4.76833e-07	4.76833e-07
Solanum lycopersicum EA00375 Katinka Cherry	0.00266216	0.00544019	0.000432011	2.14575e-05	4.24382e-05	0	2.861e-06	9.53667e-07	0	0.00108813	0.00016117	0.0493236	0.00025892	0.000408646	0.000576491	0	0.000155924	0	0.000259397	0	0.000270841	0	0.000327584	0	0.000211714	0	0	0	0	0	0		0	0	0	0	0	0	4.76833e-07	4.76833e-07	4.76833e-07	4.76833e-07	4.76833e-07	4.76833e-07	4.76833e-07	4.76833e-07	4.76833e-07	4.76833e-07	4.76833e-07
Solanum lycopersicum EA00371 John's big orange	0.00266216	0.00544019	0.000432011	2.14575e-05	4.24382e-05	0	2.861e-06	9.53667e-07	0	0.00108813	0.00016117	0.0493236	0.00025892	0.000408646	0.000576491	0	0.000155924	0	0.000259397	0	0.000270841	0	0.000327584	0	0.000211714	0	0	0	0	0	0	0		0	0	0	0	0	4.76833e-07	4.76833e-07	4.76833e-07	4.76833e-07	4.76833e-07	4.76833e-07	4.76833e-07	4.76833e-07	4.76833e-07	4.76833e-07	4.76833e-07
Solanum lycopersicum LA2463 Allround	0.00266216	0.00544019	0.000432011	2.14575e-05	4.24382e-05	0	2.861e-06	9.53667e-07	0	0.00108813	0.00016117	0.0493236	0.00025892	0.000408646	0.000576491	0	0.000155924	0	0.000259397	0	0.000270841	0	0.000327584	0	0.000211714	0	0	0	0	0	0	0	0		0	0	0	0	4.76833e-07	4.76833e-07	4.76833e-07	4.76833e-07	4.76833e-07	4.76833e-07	4.76833e-07	4.76833e-07	4.76833e-07	4.76833e-07	4.76833e-07
Solanum lycopersicum LYC1969 Sonata	0.00266216	0.00544019	0.000432011	2.14575e-05	4.24382e-05	0	2.861e-06	9.53667e-07	0	0.00108813	0.00016117	0.0493236	0.00025892	0.000408646	0.000576491	0	0.000155924	0	0.000259397	0	0.000270841	0	0.000327584	0	0.000211714	0	0	0	0	0	0	0	0	0		0	0	0	4.76833e-07	4.76833e-07	4.76833e-07	4.76833e-07	4.76833e-07	4.76833e-07	4.76833e-07	4.76833e-07	4.76833e-07	4.76833e-07	4.76833e-07
Solanum lycopersicum LYC3897 Cross Country	0.00266216	0.00544019	0.000432011	2.14575e-05	4.24382e-05	0	2.861e-06	9.53667e-07	0	0.00108813	0.00016117	0.0493236	0.00025892	0.000408646	0.000576491	0	0.000155924	0	0.000259397	0	0.000270841	0	0.000327584	0	0.000211714	0	0	0	0	0	0	0	0	0	0		0	0	4.76833e-07	4.76833e-07	4.76833e-07	4.76833e-07	4.76833e-07	4.76833e-07	4.76833e-07	4.76833e-07	4.76833e-07	4.76833e-07	4.76833e-07
Solanum lycopersicum LYC3476 Iidi	0.00266216	0.00544019	0.000432011	2.14575e-05	4.24382e-05	0	2.861e-06	9.53667e-07	0	0.00108813	0.00016117	0.0493236	0.00025892	0.000408646	0.000576491	0	0.000155924	0	0.000259397	0	0.000270841	0	0.000327584	0	0.000211714	0	0	0	0	0	0	0	0	0	0	0		0	4.76833e-07	4.76833e-07	4.76833e-07	4.76833e-07	4.76833e-07	4.76833e-07	4.76833e-07	4.76833e-07	4.76833e-07	4.76833e-07	4.76833e-07
Solanum lycopersicum TR00003 Momatero	0.00266216	0.00544019	0.000432011	2.14575e-05	4.24382e-05	0	2.861e-06	9.53667e-07	0	0.00108813	0.00016117	0.0493236	0.00025892	0.000408646	0.000576491	0	0.000155924	0	0.000259397	0	0.000270841	0	0.000327584	0	0.000211714	0	0	0	0	0	0	0	0	0	0	0	0		4.76833e-07	4.76833e-07	4.76833e-07	4.76833e-07	4.76833e-07	4.76833e-07	4.76833e-07	4.76833e-07	4.76833e-07	4.76833e-07	4.76833e-07
Solanum lycopersicum LYC11 Rote Beere	0.00266264	0.00544067	0.000432488	2.19343e-05	4.2915e-05	4.76833e-07	3.33783e-06	1.4305e-06	4.76833e-07	0.00108861	0.000161646	0.0493241	0.000259397	0.000409123	0.000576968	4.76833e-07	0.000156401	4.76833e-07	0.000259874	4.76833e-07	0.000271318	4.76833e-07	0.000328061	4.76833e-07	0.000211237	4.76833e-07	4.76833e-07	4.76833e-07	4.76833e-07	4.76833e-07	4.76833e-07	4.76833e-07	4.76833e-07	4.76833e-07	4.76833e-07	4.76833e-07	4.76833e-07	4.76833e-07		0	0	0	0	0	0	0	0	0	0
Solanum lycopersicum LYC3340	0.00266264	0.00544067	0.000432488	2.19343e-05	4.2915e-05	4.76833e-07	3.33783e-06	1.4305e-06	4.76833e-07	0.00108861	0.000161646	0.0493241	0.000259397	0.000409123	0.000576968	4.76833e-07	0.000156401	4.76833e-07	0.000259874	4.76833e-07	0.000271318	4.76833e-07	0.000328061	4.76833e-07	0.000211237	4.76833e-07	4.76833e-07	4.76833e-07	4.76833e-07	4.76833e-07	4.76833e-07	4.76833e-07	4.76833e-07	4.76833e-07	4.76833e-07	4.76833e-07	4.76833e-07	4.76833e-07	0		0	0	0	0	0	0	0	0	0
Solanum lycopersicum EA01155 Dana	0.00266264	0.00544067	0.000432488	2.19343e-05	4.2915e-05	4.76833e-07	3.33783e-06	1.4305e-06	4.76833e-07	0.00108861	0.000161646	0.0493241	0.000259397	0.000409123	0.000576968	4.76833e-07	0.000156401	4.76833e-07	0.000259874	4.76833e-07	0.000271318	4.76833e-07	0.000328061	4.76833e-07	0.000211237	4.76833e-07	4.76833e-07	4.76833e-07	4.76833e-07	4.76833e-07	4.76833e-07	4.76833e-07	4.76833e-07	4.76833e-07	4.76833e-07	4.76833e-07	4.76833e-07	4.76833e-07	0	0		0	0	0	0	0	0	0	0
Solanum lycopersicum EA01049 Large Pink	0.00266264	0.00544067	0.000432488	2.19343e-05	4.2915e-05	4.76833e-07	3.33783e-06	1.4305e-06	4.76833e-07	0.00108861	0.000161646	0.0493241	0.000259397	0.000409123	0.000576968	4.76833e-07	0.000156401	4.76833e-07	0.000259874	4.76833e-07	0.000271318	4.76833e-07	0.000328061	4.76833e-07	0.000211237	4.76833e-07	4.76833e-07	4.76833e-07	4.76833e-07	4.76833e-07	4.76833e-07	4.76833e-07	4.76833e-07	4.76833e-07	4.76833e-07	4.76833e-07	4.76833e-07	4.76833e-07	0	0	0		0	0	0	0	0	0	0
Solanum lycopersicum LYC3153	0.00266264	0.00544067	0.000432488	2.19343e-05	4.2915e-05	4.76833e-07	3.33783e-06	1.4305e-06	4.76833e-07	0.00108861	0.000161646	0.0493241	0.000259397	0.000409123	0.000576968	4.76833e-07	0.000156401	4.76833e-07	0.000259874	4.76833e-07	0.000271318	4.76833e-07	0.000328061	4.76833e-07	0.000211237	4.76833e-07	4.76833e-07	4.76833e-07	4.76833e-07	4.76833e-07	4.76833e-07	4.76833e-07	4.76833e-07	4.76833e-07	4.76833e-07	4.76833e-07	4.76833e-07	4.76833e-07	0	0	0	0		0	0	0	0	0	0
Solanum lycopersicum EA03222	0.00266264	0.00544067	0.000432488	2.19343e-05	4.2915e-05	4.76833e-07	3.33783e-06	1.4305e-06	4.76833e-07	0.00108861	0.000161646	0.0493241	0.000259397	0.000409123	0.000576968	4.76833e-07	0.000156401	4.76833e-07	0.000259874	4.76833e-07	0.000271318	4.76833e-07	0.000328061	4.76833e-07	0.000211237	4.76833e-07	4.76833e-07	4.76833e-07	4.76833e-07	4.76833e-07	4.76833e-07	4.76833e-07	4.76833e-07	4.76833e-07	4.76833e-07	4.76833e-07	4.76833e-07	4.76833e-07	0	0	0	0	0		0	0	0	0	0
Solanum lycopersicum PI129097	0.00266264	0.00544067	0.000432488	2.19343e-05	4.2915e-05	4.76833e-07	3.33783e-06	1.4305e-06	4.76833e-07	0.00108861	0.000161646	0.0493241	0.000259397	0.000409123	0.000576968	4.76833e-07	0.000156401	4.76833e-07	0.000259874	4.76833e-07	0.000271318	4.76833e-07	0.000328061	4.76833e-07	0.000211237	4.76833e-07	4.76833e-07	4.76833e-07	4.76833e-07	4.76833e-07	4.76833e-07	4.76833e-07	4.76833e-07	4.76833e-07	4.76833e-07	4.76833e-07	4.76833e-07	4.76833e-07	0	0	0	0	0	0		0	0	0	0
Solanum lycopersicum PI272654	0.00266264	0.00544067	0.000432488	2.19343e-05	4.2915e-05	4.76833e-07	3.33783e-06	1.4305e-06	4.76833e-07	0.00108861	0.000161646	0.0493241	0.000259397	0.000409123	0.000576968	4.76833e-07	0.000156401	4.76833e-07	0.000259874	4.76833e-07	0.000271318	4.76833e-07	0.000328061	4.76833e-07	0.000211237	4.76833e-07	4.76833e-07	4.76833e-07	4.76833e-07	4.76833e-07	4.76833e-07	4.76833e-07	4.76833e-07	4.76833e-07	4.76833e-07	4.76833e-07	4.76833e-07	4.76833e-07	0	0	0	0	0	0	0		0	0	0
Solanum lycopersicum EA00990 Jersey devil	0.00266264	0.00544067	0.000432488	2.19343e-05	4.2915e-05	4.76833e-07	3.33783e-06	1.4305e-06	4.76833e-07	0.00108861	0.000161646	0.0493241	0.000259397	0.000409123	0.000576968	4.76833e-07	0.000156401	4.76833e-07	0.000259874	4.76833e-07	0.000271318	4.76833e-07	0.000328061	4.76833e-07	0.000211237	4.76833e-07	4.76833e-07	4.76833e-07	4.76833e-07	4.76833e-07	4.76833e-07	4.76833e-07	4.76833e-07	4.76833e-07	4.76833e-07	4.76833e-07	4.76833e-07	4.76833e-07	0	0	0	0	0	0	0	0		0	0
Solanum corneliomuelleri LA0118	0.00266264	0.00544067	0.000432488	2.19343e-05	4.2915e-05	4.76833e-07	3.33783e-06	1.4305e-06	4.76833e-07	0.00108861	0.000161646	0.0493241	0.000259397	0.000409123	0.000576968	4.76833e-07	0.000156401	4.76833e-07	0.000259874	4.76833e-07	0.000271318	4.76833e-07	0.000328061	4.76833e-07	0.000211237	4.76833e-07	4.76833e-07	4.76833e-07	4.76833e-07	4.76833e-07	4.76833e-07	4.76833e-07	4.76833e-07	4.76833e-07	4.76833e-07	4.76833e-07	4.76833e-07	4.76833e-07	0	0	0	0	0	0	0	0	0		0
Solanum lycopersicum EA00157 Polish Joe	0.00266264	0.00544067	0.000432488	2.19343e-05	4.2915e-05	4.76833e-07	3.33783e-06	1.4305e-06	4.76833e-07	0.00108861	0.000161646	0.0493241	0.000259397	0.000409123	0.000576968	4.76833e-07	0.000156401	4.76833e-07	0.000259874	4.76833e-07	0.000271318	4.76833e-07	0.000328061	4.76833e-07	0.000211237	4.76833e-07	4.76833e-07	4.76833e-07	4.76833e-07	4.76833e-07	4.76833e-07	4.76833e-07	4.76833e-07	4.76833e-07	4.76833e-07	4.76833e-07	4.76833e-07	4.76833e-07	0	0	0	0	0	0	0	0	0	0
Solanum lycopersicum EA02054 Cal J Tm VF	0.00266264	0.00544067	0.000432488	2.19343e-05	4.2915e-05	4.76833e-07	3.33783e-06	1.4305e-06	4.76833e-07	0.00108861	0.000161646	0.0493241	0.000259397	0.000409123	0.000576968	4.76833e-07	0.000156401	4.76833e-07	0.000259874	4.76833e-07	0.000271318	4.76833e-07	0.000328061	4.76833e-07	0.000211237	4.76833e-07	4.76833e-07	4.76833e-07	4.76833e-07	4.76833e-07	4.76833e-07	4.76833e-07	4.76833e-07	4.76833e-07	4.76833e-07	4.76833e-07	4.76833e-07	4.76833e-07	0	0	0	0	0	0	0	0	0	0	0
Solanum lycopersicum PI303721 The Dutchman	0.00266264	0.00544067	0.000432488	2.19343e-05	4.2915e-05	4.76833e-07	3.33783e-06	1.4305e-06	4.76833e-07	0.00108861	0.000161646	0.0493241	0.000259397	0.000409123	0.000576968	4.76833e-07	0.000156401	4.76833e-07	0.000259874	4.76833e-07	0.000271318	4.76833e-07	0.000328061	4.76833e-07	0.000211237	4.76833e-07	4.76833e-07	4.76833e-07	4.76833e-07	4.76833e-07	4.76833e-07	4.76833e-07	4.76833e-07	4.76833e-07	4.76833e-07	4.76833e-07	4.76833e-07	4.76833e-07	0	0	0	0	0	0	0	0	0	0	0
Solanum lycopersicum LA4451 Black Cherry	0.00266264	0.00544067	0.000432488	2.19343e-05	4.2915e-05	4.76833e-07	3.33783e-06	1.4305e-06	4.76833e-07	0.00108861	0.000161646	0.0493241	0.000259397	0.000409123	0.000576968	4.76833e-07	0.000156401	4.76833e-07	0.000259874	4.76833e-07	0.000271318	4.76833e-07	0.000328061	4.76833e-07	0.000211237	4.76833e-07	4.76833e-07	4.76833e-07	4.76833e-07	4.76833e-07	4.76833e-07	4.76833e-07	4.76833e-07	4.76833e-07	4.76833e-07	4.76833e-07	4.76833e-07	4.76833e-07	0	0	0	0	0	0	0	0	0	0	0
Solanum lycopersicum V710029 Anto	0.00266264	0.00544067	0.000432488	2.19343e-05	4.2915e-05	4.76833e-07	3.33783e-06	1.4305e-06	4.76833e-07	0.00108861	0.000161646	0.0493241	0.000259397	0.000409123	0.000576968	4.76833e-07	0.000156401	4.76833e-07	0.000259874	4.76833e-07	0.000271318	4.76833e-07	0.000328061	4.76833e-07	0.000211237	4.76833e-07	4.76833e-07	4.76833e-07	4.76833e-07	4.76833e-07	4.76833e-07	4.76833e-07	4.76833e-07	4.76833e-07	4.76833e-07	4.76833e-07	4.76833e-07	4.76833e-07	0	0	0	0	0	0	0	0	0	0	0
Solanum lycopersicum PC11029 Winter Tipe	0.00266264	0.00544067	0.000432488	2.19343e-05	4.2915e-05	4.76833e-07	3.33783e-06	1.4305e-06	4.76833e-07	0.00108861	0.000161646	0.0493241	0.000259397	0.000409123	0.000576968	4.76833e-07	0.000156401	4.76833e-07	0.000259874	4.76833e-07	0.000271318	4.76833e-07	0.000328061	4.76833e-07	0.000211237	4.76833e-07	4.76833e-07	4.76833e-07	4.76833e-07	4.76833e-07	4.76833e-07	4.76833e-07	4.76833e-07	4.76833e-07	4.76833e-07	4.76833e-07	4.76833e-07	4.76833e-07	0	0	0	0	0	0	0	0	0	0	0
Solanum lycopersicum PI093302 Chang Li	0.00266264	0.00544067	0.000432488	2.19343e-05	4.2915e-05	4.76833e-07	3.33783e-06	1.4305e-06	4.76833e-07	0.00108861	0.000161646	0.0493241	0.000259397	0.000409123	0.000576968	4.76833e-07	0.000156401	4.76833e-07	0.000259874	4.76833e-07	0.000271318	4.76833e-07	0.000328061	4.76833e-07	0.000211237	4.76833e-07	4.76833e-07	4.76833e-07	4.76833e-07	4.76833e-07	4.76833e-07	4.76833e-07	4.76833e-07	4.76833e-07	4.76833e-07	4.76833e-07	4.76833e-07	4.76833e-07	0	0	0	0	0	0	0	0	0	0	0
Solanum lycopersicum EA00892 Belmonte	0.00266264	0.00544067	0.000432488	2.19343e-05	4.2915e-05	4.76833e-07	3.33783e-06	1.4305e-06	4.76833e-07	0.00108861	0.000161646	0.0493241	0.000259397	0.000409123	0.000576968	4.76833e-07	0.000156401	4.76833e-07	0.000259874	4.76833e-07	0.000271318	4.76833e-07	0.000328061	4.76833e-07	0.000211237	4.76833e-07	4.76833e-07	4.76833e-07	4.76833e-07	4.76833e-07	4.76833e-07	4.76833e-07	4.76833e-07	4.76833e-07	4.76833e-07	4.76833e-07	4.76833e-07	4.76833e-07	0	0	0	0	0	0	0	0	0	0	0
Solanum lycopersicum EA01088 Tiffen Mennonite	0.00266264	0.00544067	0.000432488	2.19343e-05	4.2915e-05	4.76833e-07	3.33783e-06	1.4305e-06	4.76833e-07	0.00108861	0.000161646	0.0493241	0.000259397	0.000409123	0.000576968	4.76833e-07	0.000156401	4.76833e-07	0.000259874	4.76833e-07	0.000271318	4.76833e-07	0.000328061	4.76833e-07	0.000211237	4.76833e-07	4.76833e-07	4.76833e-07	4.76833e-07	4.76833e-07	4.76833e-07	4.76833e-07	4.76833e-07	4.76833e-07	4.76833e-07	4.76833e-07	4.76833e-07	4.76833e-07	0	0	0	0	0	0	0	0	0	0	0
Solanum lycopersicum PI203232 Wheatleys Frost Resistant	0.00266264	0.00544067	0.000432488	2.19343e-05	4.2915e-05	4.76833e-07	3.33783e-06	1.4305e-06	4.76833e-07	0.00108861	0.000161646	0.0493241	0.000259397	0.000409123	0.000576968	4.76833e-07	0.000156401	4.76833e-07	0.000259874	4.76833e-07	0.000271318	4.76833e-07	0.000328061	4.76833e-07	0.000211237	4.76833e-07	4.76833e-07	4.76833e-07	4.76833e-07	4.76833e-07	4.76833e-07	4.76833e-07	4.76833e-07	4.76833e-07	4.76833e-07	4.76833e-07	4.76833e-07	4.76833e-07	0	0	0	0	0	0	0	0	0	0	0
Solanum lycopersicum PI311117	0.00266264	0.00544067	0.000432488	2.19343e-05	4.2915e-05	4.76833e-07	3.33783e-06	1.4305e-06	4.76833e-07	0.00108861	0.000161646	0.0493241	0.000259397	0.000409123	0.000576968	4.76833e-07	0.000156401	4.76833e-07	0.000259874	4.76833e-07	0.000271318	4.76833e-07	0.000328061	4.76833e-07	0.000211237	4.76833e-07	4.76833e-07	4.76833e-07	4.76833e-07	4.76833e-07	4.76833e-07	4.76833e-07	4.76833e-07	4.76833e-07	4.76833e-07	4.76833e-07	4.76833e-07	4.76833e-07	0	0	0	0	0	0	0	0	0	0	0
Solanum lycopersicum LA1324	0.00266264	0.00544067	0.000432488	2.19343e-05	4.2915e-05	4.76833e-07	3.33783e-06	1.4305e-06	4.76833e-07	0.00108861	0.000161646	0.0493241	0.000259397	0.000409123	0.000576968	4.76833e-07	0.000156401	4.76833e-07	0.000259874	4.76833e-07	0.000271318	4.76833e-07	0.000328061	4.76833e-07	0.000211237	4.76833e-07	4.76833e-07	4.76833e-07	4.76833e-07	4.76833e-07	4.76833e-07	4.76833e-07	4.76833e-07	4.76833e-07	4.76833e-07	4.76833e-07	4.76833e-07	4.76833e-07	0	0	0	0	0	0	0	0	0	0	0
Solanum lycopersicum PI158760 Chih Mu Tao Se	0.00266264	0.00544067	0.000432488	2.19343e-05	4.2915e-05	4.76833e-07	3.33783e-06	1.4305e-06	4.76833e-07	0.00108861	0.000161646	0.0493241	0.000259397	0.000409123	0.000576968	4.76833e-07	0.000156401	4.76833e-07	0.000259874	4.76833e-07	0.000271318	4.76833e-07	0.000328061	4.76833e-07	0.000211237	4.76833e-07	4.76833e-07	4.76833e-07	4.76833e-07	4.76833e-07	4.76833e-07	4.76833e-07	4.76833e-07	4.76833e-07	4.76833e-07	4.76833e-07	4.76833e-07	4.76833e-07	0	0	0	0	0	0	0	0	0	0	0
Solanum lycopersicum LA0113	0.00266264	0.00544067	0.000432488	2.19343e-05	4.2915e-05	4.76833e-07	3.33783e-06	1.4305e-06	4.76833e-07	0.00108861	0.000161646	0.0493241	0.000259397	0.000409123	0.000576968	4.76833e-07	0.000156401	4.76833e-07	0.000259874	4.76833e-07	0.000271318	4.76833e-07	0.000328061	4.76833e-07	0.000211237	4.76833e-07	4.76833e-07	4.76833e-07	4.76833e-07	4.76833e-07	4.76833e-07	4.76833e-07	4.76833e-07	4.76833e-07	4.76833e-07	4.76833e-07	4.76833e-07	4.76833e-07	0	0	0	0	0	0	0	0	0	0	0
Solanum lycopersicum LYC1410 ES 58 Heinz	0.00266264	0.00544067	0.000432488	2.19343e-05	4.2915e-05	4.76833e-07	3.33783e-06	1.4305e-06	4.76833e-07	0.00108861	0.000161646	0.0493241	0.000259397	0.000409123	0.000576968	4.76833e-07	0.000156401	4.76833e-07	0.000259874	4.76833e-07	0.000271318	4.76833e-07	0.000328061	4.76833e-07	0.000211237	4.76833e-07	4.76833e-07	4.76833e-07	4.76833e-07	4.76833e-07	4.76833e-07	4.76833e-07	4.76833e-07	4.76833e-07	4.76833e-07	4.76833e-07	4.76833e-07	4.76833e-07	0	0	0	0	0	0	0	0	0	0	0
Solanum lycopersicum PI169588 Dolmalik	0.00266264	0.00544067	0.000432488	2.19343e-05	4.2915e-05	4.76833e-07	3.33783e-06	1.4305e-06	4.76833e-07	0.00108861	0.000161646	0.0493241	0.000259397	0.000409123	0.000576968	4.76833e-07	0.000156401	4.76833e-07	0.000259874	4.76833e-07	0.000271318	4.76833e-07	0.000328061	4.76833e-07	0.000211237	4.76833e-07	4.76833e-07	4.76833e-07	4.76833e-07	4.76833e-07	4.76833e-07	4.76833e-07	4.76833e-07	4.76833e-07	4.76833e-07	4.76833e-07	4.76833e-07	4.76833e-07	0	0	0	0	0	0	0	0	0	0	0
Solanum lycopersicum LYC2962	0.00266264	0.00544067	0.000432488	2.19343e-05	4.2915e-05	4.76833e-07	3.33783e-06	1.4305e-06	4.76833e-07	0.00108861	0.000161646	0.0493241	0.000259397	0.000409123	0.000576968	4.76833e-07	0.000156401	4.76833e-07	0.000259874	4.76833e-07	0.000271318	4.76833e-07	0.000328061	4.76833e-07	0.000211237	4.76833e-07	4.76833e-07	4.76833e-07	4.76833e-07	4.76833e-07	4.76833e-07	4.76833e-07	4.76833e-07	4.76833e-07	4.76833e-07	4.76833e-07	4.76833e-07	4.76833e-07	0	0	0	0	0	0	0	0	0	0	0
Solanum lycopersicum LYC2910	0.00266264	0.00544067	0.000432488	2.19343e-05	4.2915e-05	4.76833e-07	3.33783e-06	1.4305e-06	4.76833e-07	0.00108861	0.000161646	0.0493241	0.000259397	0.000409123	0.000576968	4.76833e-07	0.000156401	4.76833e-07	0.000259874	4.76833e-07	0.000271318	4.76833e-07	0.000328061	4.76833e-07	0.000211237	4.76833e-07	4.76833e-07	4.76833e-07	4.76833e-07	4.76833e-07	4.76833e-07	4.76833e-07	4.76833e-07	4.76833e-07	4.76833e-07	4.76833e-07	4.76833e-07	4.76833e-07	0	0	0	0	0	0	0	0	0	0	0
Solanum pimpinellifolium LYC2798	0.00266264	0.00544067	0.000432488	2.19343e-05	4.2915e-05	4.76833e-07	3.33783e-06	1.4305e-06	4.76833e-07	0.00108861	0.000161646	0.0493241	0.000259397	0.000409123	0.000576968	4.76833e-07	0.000156401	4.76833e-07	0.000259874	4.76833e-07	0.000271318	4.76833e-07	0.000328061	4.76833e-07	0.000211237	4.76833e-07	4.76833e-07	4.76833e-07	4.76833e-07	4.76833e-07	4.76833e-07	4.76833e-07	4.76833e-07	4.76833e-07	4.76833e-07	4.76833e-07	4.76833e-07	4.76833e-07	0	0	0	0	0	0	0	0	0	0	0
Solanum lycopersicum LYC2740	0.00266264	0.00544067	0.000432488	2.19343e-05	4.2915e-05	4.76833e-07	3.33783e-06	1.4305e-06	4.76833e-07	0.00108861	0.000161646	0.0493241	0.000259397	0.000409123	0.000576968	4.76833e-07	0.000156401	4.76833e-07	0.000259874	4.76833e-07	0.000271318	4.76833e-07	0.000328061	4.76833e-07	0.000211237	4.76833e-07	4.76833e-07	4.76833e-07	4.76833e-07	4.76833e-07	4.76833e-07	4.76833e-07	4.76833e-07	4.76833e-07	4.76833e-07	4.76833e-07	4.76833e-07	4.76833e-07	0	0	0	0	0	0	0	0	0	0	0
Solanum pimpinellifolium LA1584	0.00266264	0.00544067	0.000432488	2.19343e-05	4.2915e-05	4.76833e-07	3.33783e-06	1.4305e-06	4.76833e-07	0.00108861	0.000161646	0.0493241	0.000259397	0.000409123	0.000576968	4.76833e-07	0.000156401	4.76833e-07	0.000259874	4.76833e-07	0.000271318	4.76833e-07	0.000328061	4.76833e-07	0.000211237	4.76833e-07	4.76833e-07	4.76833e-07	4.76833e-07	4.76833e-07	4.76833e-07	4.76833e-07	4.76833e-07	4.76833e-07	4.76833e-07	4.76833e-07	4.76833e-07	4.76833e-07	0	0	0	0	0	0	0	0	0	0	0
Solanum pimpinellifolium LA1578	0.00266264	0.00544067	0.000432488	2.19343e-05	4.2915e-05	4.76833e-07	3.33783e-06	1.4305e-06	4.76833e-07	0.00108861	0.000161646	0.0493241	0.000259397	0.000409123	0.000576968	4.76833e-07	0.000156401	4.76833e-07	0.000259874	4.76833e-07	0.000271318	4.76833e-07	0.000328061	4.76833e-07	0.000211237	4.76833e-07	4.76833e-07	4.76833e-07	4.76833e-07	4.76833e-07	4.76833e-07	4.76833e-07	4.76833e-07	4.76833e-07	4.76833e-07	4.76833e-07	4.76833e-07	4.76833e-07	0	0	0	0	0	0	0	0	0	0	0
Solanum peruvianum LA1278	0.00266264	0.00544067	0.000432488	2.19343e-05	4.2915e-05	4.76833e-07	3.33783e-06	1.4305e-06	4.76833e-07	0.00108861	0.000161646	0.0493241	0.000259397	0.000409123	0.000576968	4.76833e-07	0.000156401	4.76833e-07	0.000259874	4.76833e-07	0.000271318	4.76833e-07	0.000328061	4.76833e-07	0.000211237	4.76833e-07	4.76833e-07	4.76833e-07	4.76833e-07	4.76833e-07	4.76833e-07	4.76833e-07	4.76833e-07	4.76833e-07	4.76833e-07	4.76833e-07	4.76833e-07	4.76833e-07	0	0	0	0	0	0	0	0	0	0	0
Solanum chmielewskii LA2663	0.00266264	0.00544067	0.000432488	2.19343e-05	4.2915e-05	4.76833e-07	3.33783e-06	1.4305e-06	4.76833e-07	0.00108861	0.000161646	0.0493241	0.000259397	0.000409123	0.000576968	4.76833e-07	0.000156401	4.76833e-07	0.000259874	4.76833e-07	0.000271318	4.76833e-07	0.000328061	4.76833e-07	0.000211237	4.76833e-07	4.76833e-07	4.76833e-07	4.76833e-07	4.76833e-07	4.76833e-07	4.76833e-07	4.76833e-07	4.76833e-07	4.76833e-07	4.76833e-07	4.76833e-07	4.76833e-07	0	0	0	0	0	0	0	0	0	0	0
Solanum chmielewskii LA2695	0.00266264	0.00544067	0.000432488	2.19343e-05	4.2915e-05	4.76833e-07	3.33783e-06	1.4305e-06	4.76833e-07	0.00108861	0.000161646	0.0493241	0.000259397	0.000409123	0.000576968	4.76833e-07	0.000156401	4.76833e-07	0.000259874	4.76833e-07	0.000271318	4.76833e-07	0.000328061	4.76833e-07	0.000211237	4.76833e-07	4.76833e-07	4.76833e-07	4.76833e-07	4.76833e-07	4.76833e-07	4.76833e-07	4.76833e-07	4.76833e-07	4.76833e-07	4.76833e-07	4.76833e-07	4.76833e-07	0	0	0	0	0	0	0	0	0	0	0
Solanum cheesmaniae LA0483	0.00266264	0.00544067	0.000432488	2.19343e-05	4.2915e-05	4.76833e-07	3.33783e-06	1.4305e-06	4.76833e-07	0.00108861	0.000161646	0.0493241	0.000259397	0.000409123	0.000576968	4.76833e-07	0.000156401	4.76833e-07	0.000259874	4.76833e-07	0.000271318	4.76833e-07	0.000328061	4.76833e-07	0.000211237	4.76833e-07	4.76833e-07	4.76833e-07	4.76833e-07	4.76833e-07	4.76833e-07	4.76833e-07	4.76833e-07	4.76833e-07	4.76833e-07	4.76833e-07	4.76833e-07	4.76833e-07	0	0	0	0	0	0	0	0	0	0	0
Solanum lycopersicum CGN15820	0.00266264	0.00544067	0.000432488	2.19343e-05	4.2915e-05	4.76833e-07	3.33783e-06	1.4305e-06	4.76833e-07	0.00108861	0.000161646	0.0493241	0.000259397	0.000409123	0.000576968	4.76833e-07	0.000156401	4.76833e-07	0.000259874	4.76833e-07	0.000271318	4.76833e-07	0.000328061	4.76833e-07	0.000211237	4.76833e-07	4.76833e-07	4.76833e-07	4.76833e-07	4.76833e-07	4.76833e-07	4.76833e-07	4.76833e-07	4.76833e-07	4.76833e-07	4.76833e-07	4.76833e-07	4.76833e-07	0	0	0	0	0	0	0	0	0	0	0
Solanum cheesmaniae LA1401	0.00266264	0.00544067	0.000432488	2.19343e-05	4.2915e-05	4.76833e-07	3.33783e-06	1.4305e-06	4.76833e-07	0.00108861	0.000161646	0.0493241	0.000259397	0.000409123	0.000576968	4.76833e-07	0.000156401	4.76833e-07	0.000259874	4.76833e-07	0.000271318	4.76833e-07	0.000328061	4.76833e-07	0.000211237	4.76833e-07	4.76833e-07	4.76833e-07	4.76833e-07	4.76833e-07	4.76833e-07	4.76833e-07	4.76833e-07	4.76833e-07	4.76833e-07	4.76833e-07	4.76833e-07	4.76833e-07	0	0	0	0	0	0	0	0	0	0	0
Solanum neorickii LA2133	0.00266264	0.00544067	0.000432488	2.19343e-05	4.2915e-05	4.76833e-07	3.33783e-06	1.4305e-06	4.76833e-07	0.00108861	0.000161646	0.0493241	0.000259397	0.000409123	0.000576968	4.76833e-07	0.000156401	4.76833e-07	0.000259874	4.76833e-07	0.000271318	4.76833e-07	0.000328061	4.76833e-07	0.000211237	4.76833e-07	4.76833e-07	4.76833e-07	4.76833e-07	4.76833e-07	4.76833e-07	4.76833e-07	4.76833e-07	4.76833e-07	4.76833e-07	4.76833e-07	4.76833e-07	4.76833e-07	0	0	0	0	0	0	0	0	0	0	0
Solanum neorickii LA0735	0.00266264	0.00544067	0.000432488	2.19343e-05	4.2915e-05	4.76833e-07	3.33783e-06	1.4305e-06	4.76833e-07	0.00108861	0.000161646	0.0493241	0.000259397	0.000409123	0.000576968	4.76833e-07	0.000156401	4.76833e-07	0.000259874	4.76833e-07	0.000271318	4.76833e-07	0.000328061	4.76833e-07	0.000211237	4.76833e-07	4.76833e-07	4.76833e-07	4.76833e-07	4.76833e-07	4.76833e-07	4.76833e-07	4.76833e-07	4.76833e-07	4.76833e-07	4.76833e-07	4.76833e-07	4.76833e-07	0	0	0	0	0	0	0	0	0	0	0
Solanum arcanum LA2157	0.00266264	0.00544067	0.000432488	2.19343e-05	4.2915e-05	4.76833e-07	3.33783e-06	1.4305e-06	4.76833e-07	0.00108861	0.000161646	0.0493241	0.000259397	0.000409123	0.000576968	4.76833e-07	0.000156401	4.76833e-07	0.000259874	4.76833e-07	0.000271318	4.76833e-07	0.000328061	4.76833e-07	0.000211237	4.76833e-07	4.76833e-07	4.76833e-07	4.76833e-07	4.76833e-07	4.76833e-07	4.76833e-07	4.76833e-07	4.76833e-07	4.76833e-07	4.76833e-07	4.76833e-07	4.76833e-07	0	0	0	0	0	0	0	0	0	0	0
Solanum arcanum LA2172	0.00266264	0.00544067	0.000432488	2.19343e-05	4.2915e-05	4.76833e-07	3.33783e-06	1.4305e-06	4.76833e-07	0.00108861	0.000161646	0.0493241	0.000259397	0.000409123	0.000576968	4.76833e-07	0.000156401	4.76833e-07	0.000259874	4.76833e-07	0.000271318	4.76833e-07	0.000328061	4.76833e-07	0.000211237	4.76833e-07	4.76833e-07	4.76833e-07	4.76833e-07	4.76833e-07	4.76833e-07	4.76833e-07	4.76833e-07	4.76833e-07	4.76833e-07	4.76833e-07	4.76833e-07	4.76833e-07	0	0	0	0	0	0	0	0	0	0	0
Solanum peruvianum LA1954	0.00266264	0.00544067	0.000432488	2.19343e-05	4.2915e-05	4.76833e-07	3.33783e-06	1.4305e-06	4.76833e-07	0.00108861	0.000161646	0.0493241	0.000259397	0.000409123	0.000576968	4.76833e-07	0.000156401	4.76833e-07	0.000259874	4.76833e-07	0.000271318	4.76833e-07	0.000328061	4.76833e-07	0.000211237	4.76833e-07	4.76833e-07	4.76833e-07	4.76833e-07	4.76833e-07	4.76833e-07	4.76833e-07	4.76833e-07	4.76833e-07	4.76833e-07	4.76833e-07	4.76833e-07	4.76833e-07	0	0	0	0	0	0	0	0	0	0	0
Solanum huaylasense LA1983	0.00266264	0.00544067	0.000432488	2.19343e-05	4.2915e-05	4.76833e-07	3.33783e-06	1.4305e-06	4.76833e-07	0.00108861	0.000161646	0.0493241	0.000259397	0.000409123	0.000576968	4.76833e-07	0.000156401	4.76833e-07	0.000259874	4.76833e-07	0.000271318	4.76833e-07	0.000328061	4.76833e-07	0.000211237	4.76833e-07	4.76833e-07	4.76833e-07	4.76833e-07	4.76833e-07	4.76833e-07	4.76833e-07	4.76833e-07	4.76833e-07	4.76833e-07	4.76833e-07	4.76833e-07	4.76833e-07	0	0	0	0	0	0	0	0	0	0	0
Solanum huaylasense LA1365	0.00266264	0.00544067	0.000432488	2.19343e-05	4.2915e-05	4.76833e-07	3.33783e-06	1.4305e-06	4.76833e-07	0.00108861	0.000161646	0.0493241	0.000259397	0.000409123	0.000576968	4.76833e-07	0.000156401	4.76833e-07	0.000259874	4.76833e-07	0.000271318	4.76833e-07	0.000328061	4.76833e-07	0.000211237	4.76833e-07	4.76833e-07	4.76833e-07	4.76833e-07	4.76833e-07	4.76833e-07	4.76833e-07	4.76833e-07	4.76833e-07	4.76833e-07	4.76833e-07	4.76833e-07	4.76833e-07	0	0	0	0	0	0	0	0	0	0	0
Solanum chilense CGN15532	0.00266264	0.00544067	0.000432488	2.19343e-05	4.2915e-05	4.76833e-07	3.33783e-06	1.4305e-06	4.76833e-07	0.00108861	0.000161646	0.0493241	0.000259397	0.000409123	0.000576968	4.76833e-07	0.000156401	4.76833e-07	0.000259874	4.76833e-07	0.000271318	4.76833e-07	0.000328061	4.76833e-07	0.000211237	4.76833e-07	4.76833e-07	4.76833e-07	4.76833e-07	4.76833e-07	4.76833e-07	4.76833e-07	4.76833e-07	4.76833e-07	4.76833e-07	4.76833e-07	4.76833e-07	4.76833e-07	0	0	0	0	0	0	0	0	0	0	0
Solanum chilense CGN15530	0.00266264	0.00544067	0.000432488	2.19343e-05	4.2915e-05	4.76833e-07	3.33783e-06	1.4305e-06	4.76833e-07	0.00108861	0.000161646	0.0493241	0.000259397	0.000409123	0.000576968	4.76833e-07	0.000156401	4.76833e-07	0.000259874	4.76833e-07	0.000271318	4.76833e-07	0.000328061	4.76833e-07	0.000211237	4.76833e-07	4.76833e-07	4.76833e-07	4.76833e-07	4.76833e-07	4.76833e-07	4.76833e-07	4.76833e-07	4.76833e-07	4.76833e-07	4.76833e-07	4.76833e-07	4.76833e-07	0	0	0	0	0	0	0	0	0	0	0
Solanum habrochaites CGN15791 F glabratum	0.00266264	0.00544067	0.000432488	2.19343e-05	4.2915e-05	4.76833e-07	3.33783e-06	1.4305e-06	4.76833e-07	0.00108861	0.000161646	0.0493241	0.000259397	0.000409123	0.000576968	4.76833e-07	0.000156401	4.76833e-07	0.000259874	4.76833e-07	0.000271318	4.76833e-07	0.000328061	4.76833e-07	0.000211237	4.76833e-07	4.76833e-07	4.76833e-07	4.76833e-07	4.76833e-07	4.76833e-07	4.76833e-07	4.76833e-07	4.76833e-07	4.76833e-07	4.76833e-07	4.76833e-07	4.76833e-07	0	0	0	0	0	0	0	0	0	0	0
Solanum habrochaites PI134418 F glabratum	0.00266264	0.00544067	0.000432488	2.19343e-05	4.2915e-05	4.76833e-07	3.33783e-06	1.4305e-06	4.76833e-07	0.00108861	0.000161646	0.0493241	0.000259397	0.000409123	0.000576968	4.76833e-07	0.000156401	4.76833e-07	0.000259874	4.76833e-07	0.000271318	4.76833e-07	0.000328061	4.76833e-07	0.000211237	4.76833e-07	4.76833e-07	4.76833e-07	4.76833e-07	4.76833e-07	4.76833e-07	4.76833e-07	4.76833e-07	4.76833e-07	4.76833e-07	4.76833e-07	4.76833e-07	4.76833e-07	0	0	0	0	0	0	0	0	0	0	0
Solanum habrochaites CGN15792 F glabratum	0.00266264	0.00544067	0.000432488	2.19343e-05	4.2915e-05	4.76833e-07	3.33783e-06	1.4305e-06	4.76833e-07	0.00108861	0.000161646	0.0493241	0.000259397	0.000409123	0.000576968	4.76833e-07	0.000156401	4.76833e-07	0.000259874	4.76833e-07	0.000271318	4.76833e-07	0.000328061	4.76833e-07	0.000211237	4.76833e-07	4.76833e-07	4.76833e-07	4.76833e-07	4.76833e-07	4.76833e-07	4.76833e-07	4.76833e-07	4.76833e-07	4.76833e-07	4.76833e-07	4.76833e-07	4.76833e-07	0	0	0	0	0	0	0	0	0	0	0
Solanum habrochaites LA1718 F glabratum	0.00266264	0.00544067	0.000432488	2.19343e-05	4.2915e-05	4.76833e-07	3.33783e-06	1.4305e-06	4.76833e-07	0.00108861	0.000161646	0.0493241	0.000259397	0.000409123	0.000576968	4.76833e-07	0.000156401	4.76833e-07	0.000259874	4.76833e-07	0.000271318	4.76833e-07	0.000328061	4.76833e-07	0.000211237	4.76833e-07	4.76833e-07	4.76833e-07	4.76833e-07	4.76833e-07	4.76833e-07	4.76833e-07	4.76833e-07	4.76833e-07	4.76833e-07	4.76833e-07	4.76833e-07	4.76833e-07	0	0	0	0	0	0	0	0	0	0	0
Solanum habrochaites LA1777	0.00266264	0.00544067	0.000432488	2.19343e-05	4.2915e-05	4.76833e-07	3.33783e-06	1.4305e-06	4.76833e-07	0.00108861	0.000161646	0.0493241	0.000259397	0.000409123	0.000576968	4.76833e-07	0.000156401	4.76833e-07	0.000259874	4.76833e-07	0.000271318	4.76833e-07	0.000328061	4.76833e-07	0.000211237	4.76833e-07	4.76833e-07	4.76833e-07	4.76833e-07	4.76833e-07	4.76833e-07	4.76833e-07	4.76833e-07	4.76833e-07	4.76833e-07	4.76833e-07	4.76833e-07	4.76833e-07	0	0	0	0	0	0	0	0	0	0	0
Solanum habrochaites LA0407	0.00266264	0.00544067	0.000432488	2.19343e-05	4.2915e-05	4.76833e-07	3.33783e-06	1.4305e-06	4.76833e-07	0.00108861	0.000161646	0.0493241	0.000259397	0.000409123	0.000576968	4.76833e-07	0.000156401	4.76833e-07	0.000259874	4.76833e-07	0.000271318	4.76833e-07	0.000328061	4.76833e-07	0.000211237	4.76833e-07	4.76833e-07	4.76833e-07	4.76833e-07	4.76833e-07	4.76833e-07	4.76833e-07	4.76833e-07	4.76833e-07	4.76833e-07	4.76833e-07	4.76833e-07	4.76833e-07	0	0	0	0	0	0	0	0	0	0	0
Solanum habrochaites LYC4	0.00266264	0.00544067	0.000432488	2.19343e-05	4.2915e-05	4.76833e-07	3.33783e-06	1.4305e-06	4.76833e-07	0.00108861	0.000161646	0.0493241	0.000259397	0.000409123	0.000576968	4.76833e-07	0.000156401	4.76833e-07	0.000259874	4.76833e-07	0.000271318	4.76833e-07	0.000328061	4.76833e-07	0.000211237	4.76833e-07	4.76833e-07	4.76833e-07	4.76833e-07	4.76833e-07	4.76833e-07	4.76833e-07	4.76833e-07	4.76833e-07	4.76833e-07	4.76833e-07	4.76833e-07	4.76833e-07	0	0	0	0	0	0	0	0	0	0	0
Solanum spp LA1272	0.00266264	0.00544067	0.000432488	2.19343e-05	4.2915e-05	4.76833e-07	3.33783e-06	1.4305e-06	4.76833e-07	0.00108861	0.000161646	0.0493241	0.000259397	0.000409123	0.000576968	4.76833e-07	0.000156401	4.76833e-07	0.000259874	4.76833e-07	0.000271318	4.76833e-07	0.000328061	4.76833e-07	0.000211237	4.76833e-07	4.76833e-07	4.76833e-07	4.76833e-07	4.76833e-07	4.76833e-07	4.76833e-07	4.76833e-07	4.76833e-07	4.76833e-07	4.76833e-07	4.76833e-07	4.76833e-07	0	0	0	0	0	0	0	0	0	0	0
Solanum pennellii LA0716	0.00266264	0.00544067	0.000432488	2.19343e-05	4.2915e-05	4.76833e-07	3.33783e-06	1.4305e-06	4.76833e-07	0.00108861	0.000161646	0.0493241	0.000259397	0.000409123	0.000576968	4.76833e-07	0.000156401	4.76833e-07	0.000259874	4.76833e-07	0.000271318	4.76833e-07	0.000328061	4.76833e-07	0.000211237	4.76833e-07	4.76833e-07	4.76833e-07	4.76833e-07	4.76833e-07	4.76833e-07	4.76833e-07	4.76833e-07	4.76833e-07	4.76833e-07	4.76833e-07	4.76833e-07	4.76833e-07	0	0	0	0	0	0	0	0	0	0	0
Solanum huaylasense LA1364	0.00266264	0.00544067	0.000432488	2.19343e-05	4.2915e-05	4.76833e-07	3.33783e-06	1.4305e-06	4.76833e-07	0.00108861	0.000161646	0.0493241	0.000259397	0.000409123	0.000576968	4.76833e-07	0.000156401	4.76833e-07	0.000259874	4.76833e-07	0.000271318	4.76833e-07	0.000328061	4.76833e-07	0.000211237	4.76833e-07	4.76833e-07	4.76833e-07	4.76833e-07	4.76833e-07	4.76833e-07	4.76833e-07	4.76833e-07	4.76833e-07	4.76833e-07	4.76833e-07	4.76833e-07	4.76833e-07	0	0	0	0	0	0	0	0	0	0	0
Solanum lycopersicum TR00018 Large Red Cherry	0.00266264	0.00544067	0.000432488	2.19343e-05	4.2915e-05	4.76833e-07	3.33783e-06	1.4305e-06	4.76833e-07	0.00108861	0.000161646	0.0493241	0.000259397	0.000409123	0.000576968	4.76833e-07	0.000156401	4.76833e-07	0.000259874	4.76833e-07	0.000271318	4.76833e-07	0.000328061	4.76833e-07	0.000211237	4.76833e-07	4.76833e-07	4.76833e-07	4.76833e-07	4.76833e-07	4.76833e-07	4.76833e-07	4.76833e-07	4.76833e-07	4.76833e-07	4.76833e-07	4.76833e-07	4.76833e-07	0	0	0	0	0	0	0	0	0	0	0
Solanum lycopersicum EA00940 Porter	0.00266264	0.00544067	0.000432488	2.19343e-05	4.2915e-05	4.76833e-07	3.33783e-06	1.4305e-06	4.76833e-07	0.00108861	0.000161646	0.0493241	0.000259397	0.000409123	0.000576968	4.76833e-07	0.000156401	4.76833e-07	0.000259874	4.76833e-07	0.000271318	4.76833e-07	0.000328061	4.76833e-07	0.000211237	4.76833e-07	4.76833e-07	4.76833e-07	4.76833e-07	4.76833e-07	4.76833e-07	4.76833e-07	4.76833e-07	4.76833e-07	4.76833e-07	4.76833e-07	4.76833e-07	4.76833e-07	0	0	0	0	0	0	0	0	0	0	0
Solanum lycopersicum TR00019 Bloody Butcher	0.00266264	0.00544067	0.000432488	2.19343e-05	4.2915e-05	4.76833e-07	3.33783e-06	1.4305e-06	4.76833e-07	0.00108861	0.000161646	0.0493241	0.000259397	0.000409123	0.000576968	4.76833e-07	0.000156401	4.76833e-07	0.000259874	4.76833e-07	0.000271318	4.76833e-07	0.000328061	4.76833e-07	0.000211237	4.76833e-07	4.76833e-07	4.76833e-07	4.76833e-07	4.76833e-07	4.76833e-07	4.76833e-07	4.76833e-07	4.76833e-07	4.76833e-07	4.76833e-07	4.76833e-07	4.76833e-07	0	0	0	0	0	0	0	0	0	0	0
Solanum lycopersicum EA01019 Brandywine	0.00266264	0.00544067	0.000432488	2.19343e-05	4.2915e-05	4.76833e-07	3.33783e-06	1.4305e-06	4.76833e-07	0.00108861	0.000161646	0.0493241	0.000259397	0.000409123	0.000576968	4.76833e-07	0.000156401	4.76833e-07	0.000259874	4.76833e-07	0.000271318	4.76833e-07	0.000328061	4.76833e-07	0.000211237	4.76833e-07	4.76833e-07	4.76833e-07	4.76833e-07	4.76833e-07	4.76833e-07	4.76833e-07	4.76833e-07	4.76833e-07	4.76833e-07	4.76833e-07	4.76833e-07	4.76833e-07	0	0	0	0	0	0	0	0	0	0	0
Solanum lycopersicum TR00020 Dixie Golden Giant	0.0026717	0.00544973	0.000441548	3.09942e-05	5.19748e-05	9.53667e-06	1.23977e-05	1.04903e-05	9.53667e-06	0.00109767	0.000170706	0.0493332	0.000268457	0.000418183	0.000586028	9.53667e-06	0.000165461	9.53667e-06	0.000268934	9.53667e-06	0.000280378	9.53667e-06	0.000337121	9.53667e-06	0.000220297	9.53667e-06	9.53667e-06	9.53667e-06	9.53667e-06	9.53667e-06	9.53667e-06	9.53667e-06	9.53667e-06	9.53667e-06	9.53667e-06	9.53667e-06	9.53667e-06	9.53667e-06	9.05984e-06	9.05984e-06	9.05984e-06	9.05984e-06	9.05984e-06	9.05984e-06	9.05984e-06	9.05984e-06	9.05984e-06	9.05984e-06	9.05984e-06
Solanum lycopersicum EA01037 Giant Belgium	0.00266264	0.00544067	0.000432488	2.19343e-05	4.2915e-05	4.76833e-07	3.33783e-06	1.4305e-06	4.76833e-07	0.00108861	0.000161646	0.0493241	0.000259397	0.000409123	0.000576968	4.76833e-07	0.000156401	4.76833e-07	0.000259874	4.76833e-07	0.000271318	4.76833e-07	0.000328061	4.76833e-07	0.000211237	4.76833e-07	4.76833e-07	4.76833e-07	4.76833e-07	4.76833e-07	4.76833e-07	4.76833e-07	4.76833e-07	4.76833e-07	4.76833e-07	4.76833e-07	4.76833e-07	4.76833e-07	0	0	0	0	0	0	0	0	0	0	0
Solanum lycopersicum TR00021 Kentucky Beefsteak	0.00266264	0.00544067	0.000432488	2.19343e-05	4.2915e-05	4.76833e-07	3.33783e-06	1.4305e-06	4.76833e-07	0.00108861	0.000161646	0.0493241	0.000259397	0.000409123	0.000576968	4.76833e-07	0.000156401	4.76833e-07	0.000259874	4.76833e-07	0.000271318	4.76833e-07	0.000328061	4.76833e-07	0.000211237	4.76833e-07	4.76833e-07	4.76833e-07	4.76833e-07	4.76833e-07	4.76833e-07	4.76833e-07	4.76833e-07	4.76833e-07	4.76833e-07	4.76833e-07	4.76833e-07	4.76833e-07	0	0	0	0	0	0	0	0	0	0	0
Solanum lycopersicum TR00022 Marmande	0.00266264	0.00544067	0.000432488	2.19343e-05	4.2915e-05	4.76833e-07	3.33783e-06	1.4305e-06	4.76833e-07	0.00108861	0.000161646	0.0493241	0.000259397	0.000409123	0.000576968	4.76833e-07	0.000156401	4.76833e-07	0.000259874	4.76833e-07	0.000271318	4.76833e-07	0.000328061	4.76833e-07	0.000211237	4.76833e-07	4.76833e-07	4.76833e-07	4.76833e-07	4.76833e-07	4.76833e-07	4.76833e-07	4.76833e-07	4.76833e-07	4.76833e-07	4.76833e-07	4.76833e-07	4.76833e-07	0	0	0	0	0	0	0	0	0	0	0
Solanum lycopersicum TR00023 Thessaloniki	0.00266264	0.00544067	0.000432488	2.19343e-05	4.2915e-05	4.76833e-07	3.33783e-06	1.4305e-06	4.76833e-07	0.00108861	0.000161646	0.0493241	0.000259397	0.000409123	0.000576968	4.76833e-07	0.000156401	4.76833e-07	0.000259874	4.76833e-07	0.000271318	4.76833e-07	0.000328061	4.76833e-07	0.000211237	4.76833e-07	4.76833e-07	4.76833e-07	4.76833e-07	4.76833e-07	4.76833e-07	4.76833e-07	4.76833e-07	4.76833e-07	4.76833e-07	4.76833e-07	4.76833e-07	4.76833e-07	0	0	0	0	0	0	0	0	0	0	0
Solanum lycopersicum EA01640 Watermelon beefsteak	0.00266264	0.00544067	0.000432488	2.19343e-05	4.2915e-05	4.76833e-07	3.33783e-06	1.4305e-06	4.76833e-07	0.00108861	0.000161646	0.0493241	0.000259397	0.000409123	0.000576968	4.76833e-07	0.000156401	4.76833e-07	0.000259874	4.76833e-07	0.000271318	4.76833e-07	0.000328061	4.76833e-07	0.000211237	4.76833e-07	4.76833e-07	4.76833e-07	4.76833e-07	4.76833e-07	4.76833e-07	4.76833e-07	4.76833e-07	4.76833e-07	4.76833e-07	4.76833e-07	4.76833e-07	4.76833e-07	0	0	0	0	0	0	0	0	0	0	0
Solanum lycopersicum LA4133	0.00266264	0.00544067	0.000432488	2.19343e-05	4.2915e-05	4.76833e-07	3.33783e-06	1.4305e-06	4.76833e-07	0.00108861	0.000161646	0.0493241	0.000259397	0.000409123	0.000576968	4.76833e-07	0.000156401	4.76833e-07	0.000259874	4.76833e-07	0.000271318	4.76833e-07	0.000328061	4.76833e-07	0.000211237	4.76833e-07	4.76833e-07	4.76833e-07	4.76833e-07	4.76833e-07	4.76833e-07	4.76833e-07	4.76833e-07	4.76833e-07	4.76833e-07	4.76833e-07	4.76833e-07	4.76833e-07	0	0	0	0	0	0	0	0	0	0	0
Solanum lycopersicum LA1421	0.00266264	0.00544067	0.000432488	2.19343e-05	4.2915e-05	4.76833e-07	3.33783e-06	1.4305e-06	4.76833e-07	0.00108861	0.000161646	0.0493241	0.000259397	0.000409123	0.000576968	4.76833e-07	0.000156401	4.76833e-07	0.000259874	4.76833e-07	0.000271318	4.76833e-07	0.000328061	4.76833e-07	0.000211237	4.76833e-07	4.76833e-07	4.76833e-07	4.76833e-07	4.76833e-07	4.76833e-07	4.76833e-07	4.76833e-07	4.76833e-07	4.76833e-07	4.76833e-07	4.76833e-07	4.76833e-07	0	0	0	0	0	0	0	0	0	0	0
Solanum galapagense LA1044	0.00266264	0.00544067	0.000432488	2.19343e-05	4.2915e-05	4.76833e-07	3.33783e-06	1.4305e-06	4.76833e-07	0.00108861	0.000161646	0.0493241	0.000259397	0.000409123	0.000576968	4.76833e-07	0.000156401	4.76833e-07	0.000259874	4.76833e-07	0.000271318	4.76833e-07	0.000328061	4.76833e-07	0.000211237	4.76833e-07	4.76833e-07	4.76833e-07	4.76833e-07	4.76833e-07	4.76833e-07	4.76833e-07	4.76833e-07	4.76833e-07	4.76833e-07	4.76833e-07	4.76833e-07	4.76833e-07	0	0	0	0	0	0	0	0	0	0	0
Solanum lycopersicum LA1479	0.0026717	0.00544973	0.000441548	3.09942e-05	5.19748e-05	9.53667e-06	1.23977e-05	1.04903e-05	9.53667e-06	0.00109767	0.000170706	0.0493332	0.000268457	0.000418183	0.000586028	9.53667e-06	0.000165461	9.53667e-06	0.000268934	9.53667e-06	0.000280378	9.53667e-06	0.000337121	9.53667e-06	0.000220297	9.53667e-06	9.53667e-06	9.53667e-06	9.53667e-06	9.53667e-06	9.53667e-06	9.53667e-06	9.53667e-06	9.53667e-06	9.53667e-06	9.53667e-06	9.53667e-06	9.53667e-06	9.05984e-06	9.05984e-06	9.05984e-06	9.05984e-06	9.05984e-06	9.05984e-06	9.05984e-06	9.05984e-06	9.05984e-06	9.05984e-06	9.05984e-06
Solanum pimpinelifolium CGN14498 raw	0.00266741	0.00544354	0.000439163	2.861e-05	4.95907e-05	7.1525e-06	1.00135e-05	8.10617e-06	7.1525e-06	0.00109433	0.000162601	0.0493187	0.000265119	0.000409124	0.000583644	7.1525e-06	0.00016117	7.1525e-06	0.000262736	7.1525e-06	0.00027704	7.1525e-06	0.000327109	7.1525e-06	0.000216006	7.1525e-06	7.1525e-06	7.1525e-06	7.1525e-06	7.1525e-06	7.1525e-06	7.1525e-06	7.1525e-06	7.1525e-06	7.1525e-06	7.1525e-06	7.1525e-06	7.1525e-06	6.67567e-06	6.67567e-06	6.67567e-06	6.67567e-06	6.67567e-06	6.67567e-06	6.67567e-06	6.67567e-06	6.67567e-06	6.67567e-06	6.67567e-06
Bos taurus	0.00268409	0.00546022	0.000453945	4.33918e-05	6.43725e-05	2.19343e-05	2.47953e-05	2.2888e-05	2.19343e-05	0.00110911	0.000183104	0.0493372	0.000280855	0.00043058	0.000596519	2.19343e-05	0.000177859	2.19343e-05	0.000281332	2.19343e-05	0.000292776	2.19343e-05	0.000349519	2.19343e-05	0.000232695	2.19343e-05	2.19343e-05	2.19343e-05	2.19343e-05	2.19343e-05	2.19343e-05	2.19343e-05	2.19343e-05	2.19343e-05	2.19343e-05	2.19343e-05	2.19343e-05	2.19343e-05	2.14575e-05	2.14575e-05	2.14575e-05	2.14575e-05	2.14575e-05	2.14575e-05	2.14575e-05	2.14575e-05	2.14575e-05	2.14575e-05	2.14575e-05
Canis familiaris	0.00268123	0.00545926	0.000451084	4.05308e-05	6.15115e-05	1.90733e-05	2.19343e-05	2.0027e-05	1.90733e-05	0.00110721	0.000180243	0.0493353	0.000277994	0.000427719	0.000595565	1.90733e-05	0.000174998	1.90733e-05	0.000278471	1.90733e-05	0.000289915	1.90733e-05	0.000346658	1.90733e-05	0.000229834	1.90733e-05	1.90733e-05	1.90733e-05	1.90733e-05	1.90733e-05	1.90733e-05	1.90733e-05	1.90733e-05	1.90733e-05	1.90733e-05	1.90733e-05	1.90733e-05	1.90733e-05	1.85965e-05	1.85965e-05	1.85965e-05	1.85965e-05	1.85965e-05	1.85965e-05	1.85965e-05	1.85965e-05	1.85965e-05	1.85965e-05	1.85965e-05
Equus caballus	0.0026736	0.00545164	0.000443455	3.29015e-05	5.38822e-05	1.1444e-05	1.4305e-05	1.23977e-05	1.1444e-05	0.00109958	0.000172614	0.0493323	0.000270364	0.00042009	0.000587935	1.1444e-05	0.000167368	1.1444e-05	0.000270841	1.1444e-05	0.000282285	1.1444e-05	0.000339028	1.1444e-05	0.000222204	1.1444e-05	1.1444e-05	1.1444e-05	1.1444e-05	1.1444e-05	1.1444e-05	1.1444e-05	1.1444e-05	1.1444e-05	1.1444e-05	1.1444e-05	1.1444e-05	1.1444e-05	1.09672e-05	1.09672e-05	1.09672e-05	1.09672e-05	1.09672e-05	1.09672e-05	1.09672e-05	1.09672e-05	1.09672e-05	1.09672e-05	1.09672e-05
Gorilla gorilla	0.0027046	0.00548263	0.000474449	6.38957e-05	8.48763e-05	4.24382e-05	4.52992e-05	4.33918e-05	4.24382e-05	0.00112485	0.000203608	0.0493456	0.000301359	0.000451084	0.000616069	4.24382e-05	0.000198363	4.24382e-05	0.000301835	4.24382e-05	0.000313279	4.24382e-05	0.000370023	4.24382e-05	0.000253199	4.24382e-05	4.24382e-05	4.24382e-05	4.24382e-05	4.24382e-05	4.24382e-05	4.24382e-05	4.24382e-05	4.24382e-05	4.24382e-05	4.24382e-05	4.24382e-05	4.24382e-05	4.19613e-05	4.19613e-05	4.19613e-05	4.19613e-05	4.19613e-05	4.19613e-05	4.19613e-05	4.19613e-05	4.19613e-05	4.19613e-05	4.19613e-05
Homo sapiens	0.00269649	0.00547452	0.000466343	5.57895e-05	7.67702e-05	3.4332e-05	3.7193e-05	3.52857e-05	3.4332e-05	0.00112056	0.000194548	0.0493394	0.000293252	0.000442025	0.000607963	3.4332e-05	0.000190256	3.4332e-05	0.000293729	3.4332e-05	0.000305173	3.4332e-05	0.000360963	3.4332e-05	0.000245092	3.4332e-05	3.4332e-05	3.4332e-05	3.4332e-05	3.4332e-05	3.4332e-05	3.4332e-05	3.4332e-05	3.4332e-05	3.4332e-05	3.4332e-05	3.4332e-05	3.4332e-05	3.38552e-05	3.38552e-05	3.38552e-05	3.38552e-05	3.38552e-05	3.38552e-05	3.38552e-05	3.38552e-05	3.38552e-05	3.38552e-05	3.38552e-05
Macaca fascicularis	0.00269792	0.00547405	0.000467773	5.722e-05	7.82007e-05	3.57625e-05	3.86235e-05	3.67162e-05	3.57625e-05	0.00111913	0.000196932	0.0493371	0.000294683	0.000444409	0.000606534	3.57625e-05	0.000191687	3.57625e-05	0.00029516	3.57625e-05	0.000306604	3.57625e-05	0.000362393	3.57625e-05	0.000246523	3.57625e-05	3.57625e-05	3.57625e-05	3.57625e-05	3.57625e-05	3.57625e-05	3.57625e-05	3.57625e-05	3.57625e-05	3.57625e-05	3.57625e-05	3.57625e-05	3.57625e-05	3.52857e-05	3.52857e-05	3.52857e-05	3.52857e-05	3.52857e-05	3.52857e-05	3.52857e-05	3.52857e-05	3.52857e-05	3.52857e-05	3.52857e-05
Macaca mulatta	0.00269268	0.00546976	0.000463482	5.29285e-05	7.39092e-05	3.1471e-05	3.4332e-05	3.24247e-05	3.1471e-05	0.00111484	0.000192641	0.0493346	0.000290391	0.000440117	0.000607009	3.1471e-05	0.000187395	3.1471e-05	0.000290868	3.1471e-05	0.000302312	3.1471e-05	0.000359055	3.1471e-05	0.000242231	3.1471e-05	3.1471e-05	3.1471e-05	3.1471e-05	3.1471e-05	3.1471e-05	3.1471e-05	3.1471e-05	3.1471e-05	3.1471e-05	3.1471e-05	3.1471e-05	3.1471e-05	3.09942e-05	3.09942e-05	3.09942e-05	3.09942e-05	3.09942e-05	3.09942e-05	3.09942e-05	3.09942e-05	3.09942e-05	3.09942e-05	3.09942e-05
Mus musculus	0.00271461	0.00548979	0.000484463	7.48628e-05	9.58435e-05	5.34053e-05	5.62663e-05	5.4359e-05	5.34053e-05	0.00113868	0.000213621	0.0493361	0.000310419	0.000462051	0.00062513	5.34053e-05	0.00020933	5.34053e-05	0.000312803	5.34053e-05	0.000324247	5.34053e-05	0.000380036	5.34053e-05	0.000264166	5.34053e-05	5.34053e-05	5.34053e-05	5.34053e-05	5.34053e-05	5.34053e-05	5.34053e-05	5.34053e-05	5.34053e-05	5.34053e-05	5.34053e-05	5.34053e-05	5.34053e-05	5.29285e-05	5.29285e-05	5.29285e-05	5.29285e-05	5.29285e-05	5.29285e-05	5.29285e-05	5.29285e-05	5.29285e-05	5.29285e-05	5.29285e-05
Pan troglodytes	0.00269077	0.0054688	0.000459668	5.00675e-05	7.10482e-05	2.861e-05	3.1471e-05	2.95637e-05	2.861e-05	0.00111198	0.00018978	0.0493392	0.00028753	0.000437256	0.000603195	2.861e-05	0.000184534	2.861e-05	0.000288007	2.861e-05	0.000299451	2.861e-05	0.000356194	2.861e-05	0.00023937	2.861e-05	2.861e-05	2.861e-05	2.861e-05	2.861e-05	2.861e-05	2.861e-05	2.861e-05	2.861e-05	2.861e-05	2.861e-05	2.861e-05	2.861e-05	2.81332e-05	2.81332e-05	2.81332e-05	2.81332e-05	2.81332e-05	2.81332e-05	2.81332e-05	2.81332e-05	2.81332e-05	2.81332e-05	2.81332e-05
Rattus norvegicus	0.00267503	0.00545211	0.000444885	3.4332e-05	5.53127e-05	1.28745e-05	1.57355e-05	1.38282e-05	1.28745e-05	0.00110101	0.000174044	0.0493328	0.000271795	0.000421521	0.000589366	1.28745e-05	0.000168799	1.28745e-05	0.000272272	1.28745e-05	0.000283716	1.28745e-05	0.000340459	1.28745e-05	0.000223635	1.28745e-05	1.28745e-05	1.28745e-05	1.28745e-05	1.28745e-05	1.28745e-05	1.28745e-05	1.28745e-05	1.28745e-05	1.28745e-05	1.28745e-05	1.28745e-05	1.28745e-05	1.23977e-05	1.23977e-05	1.23977e-05	1.23977e-05	1.23977e-05	1.23977e-05	1.23977e-05	1.23977e-05	1.23977e-05	1.23977e-05	1.23977e-05
Aspergillus fumigatus uid14003	0.00426391	0.00702677	0.00206135	0.0016527	0.00167273	0.00163125	0.00163411	0.0016322	0.00163125	0.00270986	0.00179146	0.0504529	0.00188731	0.00203894	0.0021944	0.00163125	0.00178622	0.00163125	0.00188969	0.00163125	0.00190209	0.00163125	0.00195788	0.00163125	0.0018401	0.00163125	0.00163125	0.00163125	0.00163125	0.00163125	0.00163125	0.00163125	0.00163125	0.00163125	0.00163125	0.00163125	0.00163125	0.00163125	0.00163077	0.00163077	0.00163077	0.00163077	0.00163077	0.00163077	0.00163077	0.00163077	0.00163077	0.00163077	0.00163077
Aspergillus nidulans FGSC A4 uid13961	0.00344944	0.00621038	0.00123357	0.000824922	0.000845902	0.000803464	0.000806325	0.000804418	0.000803464	0.00188874	0.000964634	0.0498974	0.00106238	0.00121211	0.00137614	0.000803464	0.000959389	0.000803464	0.00106191	0.000803464	0.00107335	0.000803464	0.00113105	0.000803464	0.00101422	0.000803464	0.000803464	0.000803464	0.000803464	0.000803464	0.000803464	0.000803464	0.000803464	0.000803464	0.000803464	0.000803464	0.000803464	0.000803464	0.000802988	0.000802988	0.000802988	0.000802988	0.000802988	0.000802988	0.000802988	0.000802988	0.000802988	0.000802988	0.000802988
Aspergillus niger CBS 513 88 uid19263	0.00323008	0.00599861	0.00100374	0.000595088	0.000616069	0.00057363	0.000576491	0.000574584	0.00057363	0.00165986	0.000733847	0.049741	0.000832551	0.000982277	0.0011444	0.00057363	0.000729555	0.00057363	0.000833028	0.00057363	0.000843518	0.00057363	0.000900262	0.00057363	0.000783438	0.00057363	0.00057363	0.00057363	0.00057363	0.00057363	0.00057363	0.00057363	0.00057363	0.00057363	0.00057363	0.00057363	0.00057363	0.00057363	0.000573154	0.000573154	0.000573154	0.000573154	0.000573154	0.000573154	0.000573154	0.000573154	0.000573154	0.000573154	0.000573154
Aspergillus oryzae RIB40 uid28175	0.00281429	0.00558758	0.000593658	0.000185011	0.000205992	0.000163554	0.000166415	0.000164507	0.000163554	0.00124978	0.000324723	0.049396	0.000422474	0.0005722	0.000739092	0.000163554	0.000318525	0.000163554	0.000422951	0.000163554	0.000433442	0.000163554	0.000491138	0.000163554	0.000373361	0.000163554	0.000163554	0.000163554	0.000163554	0.000163554	0.000163554	0.000163554	0.000163554	0.000163554	0.000163554	0.000163554	0.000163554	0.000163554	0.000163077	0.000163077	0.000163077	0.000163077	0.000163077	0.000163077	0.000163077	0.000163077	0.000163077	0.000163077	0.000163077
Candida albicans uid14005	0.747465	0.746833	0.747975	0.748075	0.748069	0.748079	0.748079	0.748079	0.748079	0.747822	0.748043	0.737428	0.748017	0.747979	0.747944	0.748079	0.748041	0.748079	0.748016	0.748079	0.748015	0.748079	0.748003	0.748079	0.74803	0.748079	0.748079	0.748079	0.748079	0.748079	0.748079	0.748079	0.748079	0.748079	0.748079	0.748079	0.748079	0.748079	0.748079	0.748079	0.748079	0.748079	0.748079	0.748079	0.748079	0.748079	0.748079	0.748079	0.748079
Candida dubliniensis CD36 uid38659	0.215969	0.214789	0.216946	0.217167	0.217154	0.21718	0.217179	0.217179	0.21718	0.216585	0.217078	0.20795	0.217028	0.216919	0.216888	0.21718	0.217078	0.21718	0.217016	0.21718	0.217007	0.21718	0.216973	0.21718	0.217046	0.21718	0.21718	0.21718	0.21718	0.21718	0.21718	0.21718	0.21718	0.21718	0.21718	0.21718	0.21718	0.21718	0.21718	0.21718	0.21718	0.21718	0.21718	0.21718	0.21718	0.21718	0.21718	0.21718	0.21718
Candida glabrata CBS138 uid12376	0.112718	0.112693	0.112932	0.112999	0.112989	0.113005	0.113003	0.113005	0.113005	0.112851	0.112969	0.123685	0.112949	0.112902	0.112948	0.113005	0.112977	0.113005	0.112954	0.113005	0.112963	0.113005	0.112943	0.113005	0.112965	0.113005	0.113005	0.113005	0.113005	0.113005	0.113005	0.113005	0.113005	0.113005	0.113005	0.113005	0.113005	0.113005	0.113005	0.113005	0.113005	0.113005	0.113005	0.113005	0.113005	0.113005	0.113005	0.113005	0.113005
Cryptococcus gattii WM276	0.0139876	0.0165012	0.0120528	0.011702	0.011722	0.0116862	0.0116872	0.0116862	0.0116862	0.012637	0.0118161	0.0568162	0.0119091	0.0120257	0.0121945	0.0116862	0.0118204	0.0116862	0.0119058	0.0116862	0.0119097	0.0116862	0.0119579	0.0116862	0.0118657	0.0116862	0.0116862	0.0116862	0.0116862	0.0116862	0.0116862	0.0116862	0.0116862	0.0116862	0.0116862	0.0116862	0.0116862	0.0116862	0.0116858	0.0116858	0.0116858	0.0116858	0.0116858	0.0116858	0.0116858	0.0116858	0.0116858	0.0116858	0.0116858
Cryptococcus neoformans var JEC21 uid10698	0.013368	0.0159212	0.0113746	0.0110058	0.0110221	0.0109891	0.0109901	0.0109891	0.0109891	0.0119824	0.0111389	0.0569217	0.0112215	0.011357	0.0114926	0.0109891	0.0111308	0.0109891	0.0112257	0.0109891	0.0112315	0.0109891	0.0112901	0.0109891	0.011179	0.0109891	0.0109891	0.0109891	0.0109891	0.0109891	0.0109891	0.0109891	0.0109891	0.0109891	0.0109891	0.0109891	0.0109891	0.0109891	0.0109886	0.0109886	0.0109886	0.0109886	0.0109886	0.0109886	0.0109886	0.0109886	0.0109886	0.0109886	0.0109886
Kluyveromyces lactis NRRL Y-1140 uid12377	0.143414	0.14265	0.144283	0.14445	0.144444	0.144459	0.14446	0.144458	0.144459	0.144077	0.144392	0.147275	0.144345	0.144266	0.1443	0.144459	0.144383	0.144459	0.144325	0.144459	0.144327	0.144459	0.144303	0.144459	0.144354	0.144459	0.144459	0.144459	0.144459	0.144459	0.144459	0.144459	0.144459	0.144459	0.144459	0.144459	0.144459	0.144459	0.144459	0.144459	0.144459	0.144459	0.144459	0.144459	0.144459	0.144459	0.144459	0.144459	0.144459
Neurospora crassa uid132	0.0032687	0.00604388	0.0010414	0.000631804	0.000652785	0.000610347	0.000613208	0.000610347	0.000610347	0.00169753	0.000771516	0.0498001	0.000869267	0.00101899	0.00118493	0.000610347	0.000766271	0.000610347	0.000869744	0.000610347	0.000881188	0.000610347	0.000937931	0.000610347	0.000821107	0.000610347	0.000610347	0.000610347	0.000610347	0.000610347	0.000610347	0.000610347	0.000610347	0.000610347	0.000610347	0.000610347	0.000610347	0.000610347	0.00060987	0.00060987	0.00060987	0.00060987	0.00060987	0.00060987	0.00060987	0.00060987	0.00060987	0.00060987	0.00060987
Saccharomyces cerevisiae uid128	0.110365	0.110361	0.110386	0.110452	0.110453	0.110454	0.110454	0.110453	0.110454	0.110437	0.110428	0.123785	0.110426	0.110384	0.110433	0.110454	0.110421	0.110454	0.110415	0.110454	0.110432	0.110454	0.110405	0.110454	0.110427	0.110454	0.110454	0.110454	0.110454	0.110454	0.110454	0.110454	0.110454	0.110454	0.110454	0.110454	0.110454	0.110454	0.110454	0.110454	0.110454	0.110454	0.110454	0.110454	0.110454	0.110454	0.110454	0.110454	0.110454
Schizosaccharomyces pombe uid127	0.134184	0.13347	0.134898	0.135019	0.135021	0.135031	0.135029	0.135031	0.135031	0.134797	0.134957	0.142022	0.134929	0.134837	0.134969	0.135031	0.134961	0.135031	0.134909	0.135031	0.134902	0.135031	0.134878	0.135031	0.134916	0.135031	0.135031	0.135031	0.135031	0.135031	0.135031	0.135031	0.135031	0.135031	0.135031	0.135031	0.135031	0.135031	0.135031	0.135031	0.135031	0.135031	0.135031	0.135031	0.135031	0.135031	0.135031	0.135031	0.135031
Yarrowia lipolytica CLIB122 uid12414	0.0166743	0.0191138	0.0147892	0.0144705	0.0144782	0.0144528	0.0144519	0.0144538	0.0144528	0.015346	0.014578	0.0587845	0.0146512	0.0147886	0.0148958	0.0144528	0.0145775	0.0144528	0.0146601	0.0144528	0.0146735	0.0144528	0.014716	0.0144528	0.0146191	0.0144528	0.0144528	0.0144528	0.0144528	0.0144528	0.0144528	0.0144528	0.0144528	0.0144528	0.0144528	0.0144528	0.0144528	0.0144528	0.0144523	0.0144523	0.0144523	0.0144523	0.0144523	0.0144523	0.0144523	0.0144523	0.0144523	0.0144523	0.0144523
Zygosaccharomyces rouxii CBS 732 uid39573	0.156803	0.156075	0.157526	0.157666	0.157658	0.157675	0.157675	0.157675	0.157675	0.157359	0.157608	0.160363	0.157572	0.157492	0.157543	0.157675	0.157606	0.157675	0.157567	0.157675	0.157542	0.157675	0.157536	0.157675	0.157588	0.157675	0.157675	0.157675	0.157675	0.157675	0.157675	0.157675	0.157675	0.157675	0.157675	0.157675	0.157675	0.157675	0.157675	0.157675	0.157675	0.157675	0.157675	0.157675	0.157675	0.157675	0.157675	0.157675	0.157675
K-mer size: 15	Arabidopsis lyrata	Arabidopsis thaliana TAIR10	Citrus sinensis	Glycine max	Malus domestica	Nicotiana benthamiana Niben v0.4.4	Nicotiana tabacum tobacco	Oryza brachyantha	Oryza sativa v5.00	Populus trichocarpa	Solanum lycopersicum vc Heinz v2.40	Solanum peruvianum	Solanum tuberosum DM v3	Solanum pimpinellifolium	Vitis vinifera	Zea mays	Solanum arcanum LA2157 denovo fasta CLC	Solanum arcanum LA2157 raw	Solanum arcanum LA2157 denovo fasta APLG	Solanum habrochaites LYC4 raw	Solanum habrochaites LYC4 denovo fasta APLG	Solanum lycopersicum cv Heinz raw	Solanum lycopersicum cv Heinz denovo APLG	Solanum pennellii LA0716 raw	Solanum pennellii LA0716 denovo APLG	Solanum lycopersicum LA2706 Moneymaker	Solanum lycopersicum LA2838A Alisa Craig	Solanum lycopersicum PI406760 Gardeners delight	Solanum lycopersicum LA1090 Rutgers	Solanum lycopersicum EA00325 Galina	Solanum lycopersicum EA00488 Taxi	Solanum lycopersicum EA00375 Katinka Cherry	Solanum lycopersicum EA00371 John's big orange	Solanum lycopersicum LA2463 Allround	Solanum lycopersicum LYC1969 Sonata	Solanum lycopersicum LYC3897 Cross Country	Solanum lycopersicum LYC3476 Iidi	Solanum lycopersicum TR00003 Momatero	Solanum lycopersicum LYC11 Rote Beere	Solanum lycopersicum LYC3340	Solanum lycopersicum EA01155 Dana	Solanum lycopersicum EA01049 Large Pink	Solanum lycopersicum LYC3153	Solanum lycopersicum EA03222	Solanum lycopersicum PI129097	Solanum lycopersicum PI272654	Solanum lycopersicum EA00990 Jersey devil	Solanum corneliomuelleri LA0118	Solanum lycopersicum EA00157 Polish Joe
Arabidopsis lyrata		0.672009	0.759386	0.748781	0.764347	0.788736	0.761575	0.792913	0.791895	0.754543	0.748068	0.919038	0.748944	0.747417	0.749907	0.801092	0.748788	0.801413	0.747558	0.79793	0.747968	0.795085	0.747235	0.798236	0.748945	0.782812	0.814871	0.798523	0.79192	0.799013	0.773947	0.803895	0.795428	0.777005	0.77566	0.7807	0.76833	0.776531	0.791397	0.784742	0.777412	0.780608	0.778439	0.794372	0.775642	0.780014	0.771066	0.777515	0.779686
Arabidopsis thaliana TAIR10	0.672009		0.775533	0.772791	0.782621	0.814143	0.780297	0.808743	0.809648	0.77204	0.77161	0.918145	0.77179	0.770947	0.77005	0.822728	0.772456	0.826276	0.770997	0.822985	0.771699	0.820092	0.77041	0.82327	0.772632	0.808212	0.838721	0.823464	0.817229	0.823958	0.799523	0.828537	0.820528	0.802614	0.801244	0.806309	0.793777	0.802122	0.816767	0.810259	0.803025	0.806216	0.80412	0.819623	0.801049	0.80566	0.79643	0.803102	0.805246
Citrus sinensis	0.759386	0.775533		0.680678	0.716961	0.723246	0.711908	0.752102	0.747042	0.703566	0.684052	0.918194	0.686565	0.683391	0.690085	0.747403	0.68466	0.738403	0.68394	0.733989	0.683712	0.73032	0.684181	0.734375	0.684915	0.715999	0.756182	0.735001	0.726889	0.735671	0.706301	0.741908	0.731112	0.7096	0.708304	0.71364	0.700588	0.709143	0.726214	0.718224	0.710008	0.713456	0.710953	0.729655	0.708295	0.712901	0.703663	0.710347	0.712396
Glycine max	0.748781	0.772791	0.680678		0.66372	0.567526	0.657654	0.70383	0.684176	0.660671	0.581393	0.926539	0.593949	0.581627	0.622922	0.636744	0.580685	0.574168	0.583418	0.570078	0.579775	0.56983	0.586665	0.570981	0.580962	0.562503	0.595532	0.573044	0.565867	0.572992	0.558685	0.579457	0.569723	0.558832	0.559212	0.558768	0.559925	0.559135	0.564241	0.560589	0.558056	0.558902	0.557348	0.566981	0.561944	0.55953	0.5627	0.55943	0.559842
Malus domestica	0.764347	0.782621	0.716961	0.66372		0.687035	0.708122	0.744398	0.733704	0.705114	0.669315	0.923586	0.673979	0.669147	0.683672	0.718441	0.669333	0.698197	0.669843	0.694465	0.668625	0.692136	0.671026	0.694849	0.669478	0.681414	0.714938	0.695946	0.68907	0.696422	0.674654	0.701888	0.692678	0.67655	0.675885	0.679025	0.671629	0.676367	0.68828	0.682344	0.676823	0.679038	0.677156	0.691065	0.676553	0.678759	0.674163	0.677218	0.678545
Nicotiana benthamiana Niben v0.4.4	0.788736	0.814143	0.723246	0.567526	0.687035		0.654584	0.715539	0.680324	0.70159	0.575646	0.941776	0.59429	0.577841	0.655536	0.552806	0.572565	0.367401	0.580603	0.374836	0.573236	0.392294	0.587385	0.376076	0.57259	0.429858	0.357313	0.380713	0.392404	0.37661	0.453256	0.369939	0.38699	0.441693	0.447492	0.425759	0.476278	0.444108	0.389902	0.412799	0.437274	0.426414	0.431122	0.383519	0.455299	0.429552	0.472904	0.439894	0.432928
Nicotiana tabacum tobacco	0.761575	0.780297	0.711908	0.657654	0.708122	0.654584		0.740498	0.730322	0.70029	0.651557	0.916341	0.653953	0.651385	0.679332	0.715672	0.651787	0.69353	0.65189	0.689305	0.650967	0.686391	0.652942	0.689614	0.651952	0.672987	0.711685	0.69058	0.682695	0.691175	0.664584	0.697332	0.68682	0.667185	0.666198	0.670554	0.660141	0.666892	0.681901	0.674657	0.667558	0.670524	0.668196	0.685175	0.666533	0.670182	0.663109	0.667621	0.66981
Oryza brachyantha	0.792913	0.808743	0.752102	0.70383	0.744398	0.715539	0.740498		0.703533	0.740814	0.71312	0.931402	0.716276	0.713527	0.725203	0.718026	0.713015	0.721767	0.713897	0.71958	0.712755	0.717024	0.715001	0.719989	0.713367	0.712005	0.731923	0.720642	0.717153	0.721311	0.709939	0.7243	0.718703	0.710647	0.710343	0.711788	0.709161	0.710634	0.716329	0.713098	0.710607	0.711673	0.710864	0.718105	0.710678	0.711376	0.710005	0.710802	0.711016
Oryza sativa v5.00	0.791895	0.809648	0.747042	0.684176	0.733704	0.680324	0.730322	0.703533		0.73415	0.696232	0.933263	0.700418	0.69707	0.713571	0.684695	0.695765	0.683234	0.697562	0.681854	0.695746	0.67983	0.699294	0.682233	0.696098	0.67857	0.691504	0.683129	0.681146	0.68376	0.679531	0.685758	0.681853	0.679057	0.679259	0.678855	0.681056	0.679219	0.680254	0.678841	0.67886	0.67874	0.678598	0.681328	0.679938	0.678537	0.681155	0.679076	0.678379
Populus trichocarpa	0.754543	0.77204	0.703566	0.660671	0.705114	0.70159	0.70029	0.740814	0.73415		0.665569	0.917965	0.668992	0.664986	0.672655	0.72952	0.666112	0.716852	0.665675	0.7122	0.66508	0.708457	0.66614	0.712656	0.666329	0.693918	0.736174	0.71348	0.704958	0.714173	0.684072	0.720848	0.709387	0.687239	0.686129	0.691233	0.678708	0.686876	0.704175	0.695957	0.687769	0.691186	0.688628	0.707727	0.686357	0.690697	0.682036	0.688331	0.690155
Solanum lycopersicum vc Heinz v2.40	0.748068	0.77161	0.684052	0.581393	0.669315	0.575646	0.651557	0.71312	0.696232	0.665569		0.889101	0.528232	0.160611	0.628589	0.653167	0.358026	0.553385	0.359576	0.54867	0.410303	0.492509	0.0406397	0.547822	0.402865	0.405927	0.584177	0.512112	0.476951	0.516735	0.345208	0.542075	0.493964	0.370917	0.369228	0.402853	0.292843	0.376402	0.481778	0.445399	0.378444	0.402832	0.389629	0.492604	0.357348	0.402364	0.306996	0.467704	0.392232
Solanum peruvianum	0.919038	0.918145	0.918194	0.926539	0.923586	0.941776	0.916341	0.931402	0.933263	0.917965	0.889101		0.897719	0.888826	0.919185	0.942947	0.889716	0.9438	0.886984	0.942074	0.890968	0.939365	0.885433	0.941971	0.891051	0.930547	0.949998	0.94178	0.938147	0.942342	0.923995	0.944778	0.94002	0.92671	0.925483	0.930159	0.918353	0.926215	0.938171	0.933226	0.927531	0.930076	0.928677	0.939844	0.924255	0.929541	0.920002	0.925952	0.928941
Solanum tuberosum DM v3	0.748944	0.77179	0.686565	0.593949	0.673979	0.59429	0.653953	0.716276	0.700418	0.668992	0.528232	0.897719		0.52785	0.634389	0.663593	0.527197	0.596477	0.527466	0.589775	0.525584	0.586136	0.530451	0.589338	0.523241	0.565089	0.625668	0.593044	0.580462	0.593816	0.551458	0.603418	0.587128	0.555596	0.553833	0.561081	0.544058	0.555082	0.57874	0.567439	0.55611	0.560968	0.557376	0.584176	0.554118	0.560804	0.54896	0.553328	0.560165
Solanum pimpinellifolium	0.747417	0.770947	0.683391	0.581627	0.669147	0.577841	0.651385	0.713527	0.69707	0.664986	0.160611	0.888826	0.52785		0.628185	0.655125	0.355277	0.55663	0.35507	0.551785	0.408223	0.510675	0.168287	0.550531	0.398974	0.440375	0.591582	0.525332	0.497706	0.529664	0.392079	0.549843	0.512202	0.41161	0.409964	0.436971	0.350882	0.415341	0.494376	0.451839	0.41698	0.43646	0.425865	0.508064	0.384799	0.432132	0.363603	0.471349	0.428648
Vitis vinifera	0.749907	0.77005	0.690085	0.622922	0.683672	0.655536	0.679332	0.725203	0.713571	0.672655	0.628589	0.919185	0.634389	0.628185		0.694426	0.628886	0.67004	0.629259	0.664972	0.62768	0.661146	0.6303	0.665282	0.628885	0.646193	0.692184	0.66679	0.657646	0.667686	0.636647	0.674992	0.662336	0.639307	0.638534	0.643157	0.632391	0.639051	0.656779	0.648118	0.640385	0.643303	0.64088	0.660276	0.639157	0.643038	0.635942	0.641043	0.642517
Zea mays	0.801092	0.822728	0.747403	0.636744	0.718441	0.552806	0.715672	0.718026	0.684695	0.72952	0.653167	0.942947	0.663593	0.655125	0.694426		0.651244	0.532568	0.656415	0.53656	0.651907	0.540462	0.660515	0.536717	0.651411	0.561621	0.52486	0.538886	0.546565	0.538409	0.577839	0.533705	0.542155	0.571121	0.574136	0.563308	0.591075	0.572407	0.545457	0.556056	0.569709	0.563578	0.566944	0.542059	0.577162	0.564439	0.587789	0.57049	0.565501
Solanum arcanum LA2157 denovo fasta CLC	0.748788	0.772456	0.68466	0.580685	0.669333	0.572565	0.651787	0.713015	0.695765	0.666112	0.358026	0.889716	0.527197	0.355277	0.628886	0.651244		0.525949	0.0338653	0.543508	0.404853	0.528976	0.363897	0.542612	0.395631	0.484285	0.590439	0.539893	0.518853	0.542191	0.455307	0.556914	0.529705	0.465993	0.460612	0.480078	0.43397	0.46404	0.516843	0.492938	0.467889	0.479562	0.472944	0.526716	0.456427	0.478114	0.442175	0.461089	0.475985
Solanum arcanum LA2157 raw	0.801413	0.826276	0.738403	0.574168	0.698197	0.367401	0.69353	0.721767	0.683234	0.716852	0.553385	0.9438	0.596477	0.55663	0.67004	0.532568	0.525949		0.536838	0.275156	0.555541	0.298713	0.568265	0.276763	0.553292	0.35442	0.248109	0.284722	0.302028	0.279176	0.388042	0.268558	0.293665	0.371088	0.378953	0.34919	0.419851	0.37436	0.296652	0.329308	0.365757	0.349849	0.357458	0.28761	0.388174	0.354358	0.414557	0.367889	0.358812
Solanum arcanum LA2157 denovo fasta APLG	0.747558	0.770997	0.68394	0.583418	0.669843	0.580603	0.65189	0.713897	0.697562	0.665675	0.359576	0.886984	0.527466	0.35507	0.629259	0.656415	0.0338653	0.536838		0.554168	0.405634	0.539048	0.361476	0.552622	0.394187	0.494449	0.601121	0.550741	0.529705	0.553107	0.464826	0.567824	0.540603	0.475874	0.470468	0.490372	0.442703	0.473934	0.527908	0.50365	0.478067	0.489887	0.48307	0.537631	0.465979	0.488363	0.451128	0.471245	0.486205
Solanum habrochaites LYC4 raw	0.79793	0.822985	0.733989	0.570078	0.694465	0.374836	0.689305	0.71958	0.681854	0.7122	0.54867	0.942074	0.589775	0.551785	0.664972	0.53656	0.543508	0.275156	0.554168		0.508228	0.310514	0.563336	0.286067	0.542323	0.359204	0.26861	0.297429	0.311977	0.292409	0.389983	0.283931	0.304847	0.374238	0.381513	0.354058	0.419801	0.3773	0.30667	0.335755	0.369075	0.354641	0.361619	0.299302	0.390575	0.359146	0.415222	0.369741	0.363191
Solanum habrochaites LYC4 denovo fasta APLG	0.747968	0.771699	0.683712	0.579775	0.668625	0.573236	0.650967	0.712755	0.695746	0.66508	0.410303	0.890968	0.525584	0.408223	0.62768	0.651907	0.404853	0.555541	0.405634	0.508228		0.538915	0.413686	0.543074	0.388634	0.502104	0.594699	0.548993	0.530245	0.55068	0.478439	0.564074	0.539973	0.486724	0.482576	0.49772	0.462189	0.485306	0.52807	0.508291	0.487855	0.497372	0.491794	0.536941	0.480644	0.496687	0.46951	0.478129	0.495077
Solanum lycopersicum cv Heinz raw	0.795085	0.820092	0.73032	0.56983	0.692136	0.392294	0.686391	0.717024	0.67983	0.708457	0.492509	0.939365	0.586136	0.510675	0.661146	0.540462	0.528976	0.298713	0.539048	0.310514	0.538915		0.506225	0.311675	0.536371	0.336992	0.291421	0.301208	0.307003	0.298134	0.359562	0.297266	0.303453	0.347462	0.355977	0.332982	0.383126	0.352873	0.303993	0.325308	0.344236	0.333275	0.338573	0.2975	0.362266	0.337887	0.379618	0.376097	0.339429
Solanum lycopersicum cv Heinz denovo APLG	0.747235	0.77041	0.684181	0.586665	0.671026	0.587385	0.652942	0.715001	0.699294	0.66614	0.0406397	0.885433	0.530451	0.168287	0.6303	0.660515	0.363897	0.568265	0.361476	0.563336	0.413686	0.506225		0.561938	0.40441	0.427406	0.599517	0.529807	0.495992	0.534313	0.368667	0.558569	0.51242	0.393568	0.391316	0.42443	0.317978	0.398194	0.500437	0.464538	0.400788	0.42437	0.411593	0.511126	0.379584	0.423504	0.331788	0.482399	0.414096
Solanum pennellii LA0716 raw	0.798236	0.82327	0.734375	0.570981	0.694849	0.376076	0.689614	0.719989	0.682233	0.712656	0.547822	0.941971	0.589338	0.550531	0.665282	0.536717	0.542612	0.276763	0.552622	0.286067	0.543074	0.311675	0.561938		0.505365	0.358938	0.271126	0.300003	0.314609	0.29518	0.39161	0.286609	0.30771	0.375969	0.383212	0.356104	0.421009	0.378924	0.309847	0.338555	0.371432	0.356888	0.363503	0.301697	0.391836	0.361189	0.41667	0.369973	0.365342
Solanum pennellii LA0716 denovo APLG	0.748945	0.772632	0.684915	0.580962	0.669478	0.57259	0.651952	0.713367	0.696098	0.666329	0.402865	0.891051	0.523241	0.398974	0.628885	0.651411	0.395631	0.553292	0.394187	0.542323	0.388634	0.536371	0.40441	0.505365		0.499691	0.592949	0.547031	0.528233	0.548793	0.475437	0.562188	0.538022	0.483988	0.47957	0.495261	0.4587	0.48226	0.526111	0.506055	0.485301	0.494924	0.489171	0.534766	0.477222	0.49395	0.465928	0.470823	0.49237
Solanum lycopersicum LA2706 Moneymaker	0.782812	0.808212	0.715999	0.562503	0.681414	0.429858	0.672987	0.712005	0.67857	0.693918	0.405927	0.930547	0.565089	0.440375	0.646193	0.561621	0.484285	0.35442	0.494449	0.359204	0.502104	0.336992	0.427406	0.358938	0.499691		0.361119	0.334119	0.325341	0.334885	0.325397	0.344698	0.328489	0.320009	0.327018	0.318792	0.33322	0.326453	0.324746	0.326342	0.32144	0.319531	0.320198	0.323849	0.330746	0.324696	0.335519	0.374664	0.322583
Solanum lycopersicum LA2838A Alisa Craig	0.814871	0.838721	0.756182	0.595532	0.714938	0.357313	0.711685	0.731923	0.691504	0.736174	0.584177	0.949998	0.625668	0.591582	0.692184	0.52486	0.590439	0.248109	0.601121	0.26861	0.594699	0.291421	0.599517	0.271126	0.592949	0.361119		0.263541	0.292548	0.256405	0.404507	0.237545	0.27789	0.384693	0.394719	0.357733	0.441666	0.389362	0.289951	0.334891	0.377762	0.358594	0.368671	0.275333	0.405721	0.364732	0.433964	0.393133	0.369127
Solanum lycopersicum PI406760 Gardeners delight	0.798523	0.823464	0.735001	0.573044	0.695946	0.380713	0.69058	0.720642	0.683129	0.71348	0.512112	0.94178	0.593044	0.525332	0.66679	0.538886	0.539893	0.284722	0.550741	0.297429	0.548993	0.301208	0.529807	0.300003	0.547031	0.334119	0.263541		0.293033	0.277447	0.360055	0.273273	0.286931	0.345547	0.354476	0.327768	0.387292	0.350803	0.290557	0.315979	0.341342	0.328714	0.334813	0.282522	0.362589	0.334589	0.383605	0.371726	0.336701
Solanum lycopersicum LA1090 Rutgers	0.79192	0.817229	0.726889	0.565867	0.68907	0.392404	0.682695	0.717153	0.681146	0.704958	0.476951	0.938147	0.580462	0.497706	0.657646	0.546565	0.518853	0.302028	0.529705	0.311977	0.530245	0.307003	0.495992	0.314609	0.528233	0.325341	0.292548	0.293033		0.289868	0.342044	0.292057	0.293447	0.330746	0.338882	0.316938	0.364193	0.336061	0.293294	0.31244	0.326954	0.317897	0.321822	0.288666	0.346841	0.323611	0.362049	0.365961	0.324661
Solanum lycopersicum EA00325 Galina	0.799013	0.823958	0.735671	0.572992	0.696422	0.37661	0.691175	0.721311	0.68376	0.714173	0.516735	0.942342	0.593816	0.529664	0.667686	0.538409	0.542191	0.279176	0.553107	0.292409	0.55068	0.298134	0.534313	0.29518	0.548793	0.334885	0.256405	0.277447	0.289868		0.361601	0.268575	0.283586	0.346818	0.355716	0.327588	0.389871	0.351876	0.287146	0.314571	0.341585	0.328592	0.334858	0.279064	0.364742	0.334511	0.385973	0.370797	0.337147
Solanum lycopersicum EA00488 Taxi	0.773947	0.799523	0.706301	0.558685	0.674654	0.453256	0.664584	0.709939	0.679531	0.684072	0.345208	0.923995	0.551458	0.392079	0.636647	0.577839	0.455307	0.388042	0.464826	0.389983	0.478439	0.359562	0.368667	0.39161	0.475437	0.325397	0.404507	0.360055	0.342044	0.361601		0.377389	0.34992	0.311036	0.316053	0.316544	0.307128	0.316772	0.342115	0.333266	0.313802	0.31649	0.314539	0.3452	0.318591	0.321943	0.312587	0.378167	0.317293
Solanum lycopersicum EA00375 Katinka Cherry	0.803895	0.828537	0.741908	0.579457	0.701888	0.369939	0.697332	0.7243	0.685758	0.720848	0.542075	0.944778	0.603418	0.549843	0.674992	0.533705	0.556914	0.268558	0.567824	0.283931	0.564074	0.297266	0.558569	0.286609	0.562188	0.344698	0.237545	0.273273	0.292057	0.268575	0.377389		0.282959	0.360728	0.366024	0.338985	0.408787	0.361591	0.287892	0.320991	0.354959	0.339847	0.347392	0.278969	0.378442	0.345094	0.403568	0.37517	0.348764
Solanum lycopersicum EA00371 John's big orange	0.795428	0.820528	0.731112	0.569723	0.692678	0.38699	0.68682	0.718703	0.681853	0.709387	0.493964	0.94002	0.587128	0.512202	0.662336	0.542155	0.529705	0.293665	0.540603	0.304847	0.539973	0.303453	0.51242	0.30771	0.538022	0.328489	0.27789	0.286931	0.293447	0.283586	0.34992	0.282959		0.337097	0.345579	0.321424	0.374712	0.342195	0.291224	0.313783	0.333106	0.322349	0.327853	0.285354	0.35414	0.327934	0.371796	0.368805	0.329127
Solanum lycopersicum LA2463 Allround	0.777005	0.802614	0.7096	0.558832	0.67655	0.441693	0.667185	0.710647	0.679057	0.687239	0.370917	0.92671	0.555596	0.41161	0.639307	0.571121	0.465993	0.371088	0.475874	0.374238	0.486724	0.347462	0.393568	0.375969	0.483988	0.320009	0.384693	0.345547	0.330746	0.346818	0.311036	0.360728	0.337097		0.31509	0.31199	0.312917	0.315452	0.330266	0.325405	0.311971	0.313	0.311504	0.33198	0.31852	0.317837	0.317771	0.372714	0.315016
Solanum lycopersicum LYC1969 Sonata	0.77566	0.801244	0.708304	0.559212	0.675885	0.447492	0.666198	0.710343	0.679259	0.686129	0.369228	0.925483	0.553833	0.409964	0.638534	0.574136	0.460612	0.378953	0.470468	0.381513	0.482576	0.355977	0.391316	0.383212	0.47957	0.327018	0.394719	0.354476	0.338882	0.355716	0.316053	0.366024	0.345579	0.31509		0.318493	0.316862	0.308938	0.338213	0.332762	0.317607	0.319701	0.317623	0.340862	0.323722	0.324116	0.321696	0.371563	0.321223
Solanum lycopersicum LYC3897 Cross Country	0.7807	0.806309	0.71364	0.558768	0.679025	0.425759	0.670554	0.711788	0.678855	0.691233	0.402853	0.930159	0.561081	0.436971	0.643157	0.563308	0.480078	0.34919	0.490372	0.354058	0.49772	0.332982	0.42443	0.356104	0.495261	0.318792	0.357733	0.327768	0.316938	0.327588	0.316544	0.338985	0.321424	0.31199	0.318493		0.325433	0.317699	0.315974	0.317793	0.312423	0.310514	0.310508	0.316088	0.323804	0.315927	0.328324	0.367454	0.314476
Solanum lycopersicum LYC3476 Iidi	0.76833	0.793777	0.700588	0.559925	0.671629	0.476278	0.660141	0.709161	0.681056	0.678708	0.292843	0.918353	0.544058	0.350882	0.632391	0.591075	0.43397	0.419851	0.442703	0.419801	0.462189	0.383126	0.317978	0.421009	0.4587	0.33322	0.441666	0.387292	0.364193	0.389871	0.307128	0.408787	0.374712	0.312917	0.316862	0.325433		0.319201	0.364887	0.348308	0.317302	0.326026	0.320639	0.370703	0.315843	0.328965	0.301191	0.388756	0.324094
Solanum lycopersicum TR00003 Momatero	0.776531	0.802122	0.709143	0.559135	0.676367	0.444108	0.666892	0.710634	0.679219	0.686876	0.376402	0.926215	0.555082	0.415341	0.639051	0.572407	0.46404	0.37436	0.473934	0.3773	0.485306	0.352873	0.398194	0.378924	0.48226	0.326453	0.389362	0.350803	0.336061	0.351876	0.316772	0.361591	0.342195	0.315452	0.308938	0.317699	0.319201		0.335554	0.331002	0.317672	0.318732	0.317164	0.33727	0.324185	0.323064	0.323566	0.37036	0.320472
Solanum lycopersicum LYC11 Rote Beere	0.791397	0.816767	0.726214	0.564241	0.68828	0.389902	0.681901	0.716329	0.680254	0.704175	0.481778	0.938171	0.57874	0.494376	0.656779	0.545457	0.516843	0.296652	0.527908	0.30667	0.52807	0.303993	0.500437	0.309847	0.526111	0.324746	0.289951	0.290557	0.293294	0.287146	0.342115	0.287892	0.291224	0.330266	0.338213	0.315974	0.364887	0.335554		0.303362	0.325029	0.315921	0.320506	0.285607	0.346043	0.321831	0.362584	0.361448	0.32346
Solanum lycopersicum LYC3340	0.784742	0.810259	0.718224	0.560589	0.682344	0.412799	0.674657	0.713098	0.678841	0.695957	0.445399	0.933226	0.567439	0.451839	0.648118	0.556056	0.492938	0.329308	0.50365	0.335755	0.508291	0.325308	0.464538	0.338555	0.506055	0.326342	0.334891	0.315979	0.31244	0.314571	0.333266	0.320991	0.313783	0.325405	0.332762	0.317793	0.348308	0.331002	0.303362		0.322778	0.317372	0.319894	0.307867	0.336636	0.322417	0.349177	0.363632	0.32325
Solanum lycopersicum EA01155 Dana	0.777412	0.803025	0.710008	0.558056	0.676823	0.437274	0.667558	0.710607	0.67886	0.687769	0.378444	0.927531	0.55611	0.41698	0.640385	0.569709	0.467889	0.365757	0.478067	0.369075	0.487855	0.344236	0.400788	0.371432	0.485301	0.32144	0.377762	0.341342	0.326954	0.341585	0.313802	0.354959	0.333106	0.311971	0.317607	0.312423	0.317302	0.317672	0.325029	0.322778		0.312125	0.311042	0.328264	0.321596	0.31791	0.320926	0.370659	0.315022
Solanum lycopersicum EA01049 Large Pink	0.780608	0.806216	0.713456	0.558902	0.679038	0.426414	0.670524	0.711673	0.67874	0.691186	0.402832	0.930076	0.560968	0.43646	0.643303	0.563578	0.479562	0.349849	0.489887	0.354641	0.497372	0.333275	0.42437	0.356888	0.494924	0.319531	0.358594	0.328714	0.317897	0.328592	0.31649	0.339847	0.322349	0.313	0.319701	0.310514	0.326026	0.318732	0.315921	0.317372	0.312125		0.31034	0.316633	0.324912	0.316532	0.328444	0.367728	0.313799
Solanum lycopersicum LYC3153	0.778439	0.80412	0.710953	0.557348	0.677156	0.431122	0.668196	0.710864	0.678598	0.688628	0.389629	0.928677	0.557376	0.425865	0.64088	0.566944	0.472944	0.357458	0.48307	0.361619	0.491794	0.338573	0.411593	0.363503	0.489171	0.320198	0.368671	0.334813	0.321822	0.334858	0.314539	0.347392	0.327853	0.311504	0.317623	0.310508	0.320639	0.317164	0.320506	0.319894	0.311042	0.31034		0.321715	0.322364	0.316431	0.323885	0.368625	0.314304
Solanum lycopersicum EA03222	0.794372	0.819623	0.729655	0.566981	0.691065	0.383519	0.685175	0.718105	0.681328	0.707727	0.492604	0.939844	0.584176	0.508064	0.660276	0.542059	0.526716	0.28761	0.537631	0.299302	0.536941	0.2975	0.511126	0.301697	0.534766	0.323849	0.275333	0.282522	0.288666	0.279064	0.3452	0.278969	0.285354	0.33198	0.340862	0.316088	0.370703	0.33727	0.285607	0.307867	0.328264	0.316633	0.321715		0.34922	0.322935	0.368116	0.363963	0.324927
Solanum lycopersicum PI129097	0.775642	0.801049	0.708295	0.561944	0.676553	0.455299	0.666533	0.710678	0.679938	0.686357	0.357348	0.924255	0.554118	0.384799	0.639157	0.577162	0.456427	0.388174	0.465979	0.390575	0.480644	0.362266	0.379584	0.391836	0.477222	0.330746	0.405721	0.362589	0.346841	0.364742	0.318591	0.378442	0.35414	0.31852	0.323722	0.323804	0.315843	0.324185	0.346043	0.336636	0.321596	0.324912	0.322364	0.34922		0.323888	0.31973	0.378418	0.32366
Solanum lycopersicum PI272654	0.780014	0.80566	0.712901	0.55953	0.678759	0.429552	0.670182	0.711376	0.678537	0.690697	0.402364	0.929541	0.560804	0.432132	0.643038	0.564439	0.478114	0.354358	0.488363	0.359146	0.496687	0.337887	0.423504	0.361189	0.49395	0.324696	0.364732	0.334589	0.323611	0.334511	0.321943	0.345094	0.327934	0.317837	0.324116	0.315927	0.328965	0.323064	0.321831	0.322417	0.31791	0.316532	0.316431	0.322935	0.323888		0.330306	0.369323	0.310067
Solanum lycopersicum EA00990 Jersey devil	0.771066	0.79643	0.703663	0.5627	0.674163	0.472904	0.663109	0.710005	0.681155	0.682036	0.306996	0.920002	0.54896	0.363603	0.635942	0.587789	0.442175	0.414557	0.451128	0.415222	0.46951	0.379618	0.331788	0.41667	0.465928	0.335519	0.433964	0.383605	0.362049	0.385973	0.312587	0.403568	0.371796	0.317771	0.321696	0.328324	0.301191	0.323566	0.362584	0.349177	0.320926	0.328444	0.323885	0.368116	0.31973	0.330306		0.388539	0.324937
Solanum corneliomuelleri LA0118	0.777515	0.803102	0.710347	0.55943	0.677218	0.439894	0.667621	0.710802	0.679076	0.688331	0.467704	0.925952	0.553328	0.471349	0.641043	0.57049	0.461089	0.367889	0.471245	0.369741	0.478129	0.376097	0.482399	0.369973	0.470823	0.374664	0.393133	0.371726	0.365961	0.370797	0.378167	0.37517	0.368805	0.372714	0.371563	0.367454	0.388756	0.37036	0.361448	0.363632	0.370659	0.367728	0.368625	0.363963	0.378418	0.369323	0.388539		0.370469
Solanum lycopersicum EA00157 Polish Joe	0.779686	0.805246	0.712396	0.559842	0.678545	0.432928	0.66981	0.711016	0.678379	0.690155	0.392232	0.928941	0.560165	0.428648	0.642517	0.565501	0.475985	0.358812	0.486205	0.363191	0.495077	0.339429	0.414096	0.365342	0.49237	0.322583	0.369127	0.336701	0.324661	0.337147	0.317293	0.348764	0.329127	0.315016	0.321223	0.314476	0.324094	0.320472	0.32346	0.32325	0.315022	0.313799	0.314304	0.324927	0.32366	0.310067	0.324937	0.370469
Solanum lycopersicum EA02054 Cal J Tm VF	0.778199	0.803849	0.710943	0.558855	0.677471	0.43469	0.66853	0.710667	0.678409	0.688815	0.390919	0.928307	0.558495	0.419573	0.641673	0.567527	0.472581	0.36305	0.482745	0.36698	0.492229	0.344666	0.412507	0.369247	0.489466	0.326962	0.374358	0.340607	0.329112	0.340918	0.321609	0.351442	0.333896	0.319136	0.32503	0.318678	0.326589	0.324187	0.32548	0.323507	0.31834	0.318676	0.318014	0.329197	0.326858	0.305321	0.324488	0.371833	0.309853
Solanum lycopersicum PI303721 The Dutchman	0.77638	0.801652	0.709733	0.565379	0.678328	0.459973	0.668399	0.711291	0.680509	0.688224	0.349876	0.924264	0.558191	0.396916	0.642071	0.578301	0.462038	0.395816	0.47149	0.398008	0.485705	0.36751	0.37283	0.399942	0.482595	0.334932	0.409514	0.368311	0.351759	0.370137	0.31962	0.384554	0.358516	0.32219	0.327338	0.328184	0.316906	0.327824	0.351788	0.343128	0.323565	0.326953	0.326099	0.355438	0.326729	0.328673	0.319599	0.38654	0.323931
Solanum lycopersicum LA4451 Black Cherry	0.775172	0.800789	0.707573	0.558325	0.67526	0.447327	0.665532	0.710184	0.679225	0.685247	0.363177	0.92527	0.553095	0.39727	0.637604	0.574689	0.459918	0.379708	0.469573	0.382366	0.482171	0.355403	0.385562	0.383821	0.47911	0.326485	0.395687	0.354247	0.338607	0.355638	0.313803	0.368062	0.345645	0.313945	0.319442	0.317511	0.314548	0.319482	0.335527	0.328547	0.316499	0.318118	0.316038	0.340553	0.320176	0.32173	0.319531	0.375162	0.319263
Solanum lycopersicum V710029 Anto	0.777594	0.80309	0.710301	0.56084	0.677442	0.444538	0.668021	0.710756	0.67904	0.688286	0.369431	0.92664	0.556982	0.41109	0.640701	0.571275	0.466627	0.374163	0.476496	0.377474	0.487931	0.349678	0.392196	0.379087	0.484938	0.323488	0.387731	0.349126	0.334105	0.350402	0.314261	0.364079	0.34054	0.313077	0.318887	0.315903	0.31579	0.318798	0.333858	0.329103	0.315207	0.316241	0.314716	0.335493	0.319987	0.317583	0.317885	0.374575	0.315137
Solanum lycopersicum PC11029 Winter Tipe	0.778999	0.804493	0.711642	0.561041	0.678332	0.439988	0.669287	0.711573	0.679514	0.689443	0.378709	0.927594	0.559004	0.418771	0.641402	0.569492	0.471604	0.367535	0.481487	0.371537	0.492034	0.344717	0.401098	0.373196	0.489054	0.322322	0.379745	0.343374	0.329788	0.344456	0.314911	0.357504	0.335379	0.312366	0.319014	0.314275	0.318106	0.318607	0.32957	0.326425	0.315117	0.315168	0.314211	0.330394	0.320317	0.316913	0.32053	0.373549	0.314672
Solanum lycopersicum PI093302 Chang Li	0.785577	0.81094	0.720583	0.567775	0.685069	0.425804	0.677366	0.71409	0.679597	0.698956	0.424301	0.932509	0.5729	0.456458	0.651745	0.557965	0.496879	0.349204	0.507014	0.355816	0.513817	0.336719	0.44517	0.357449	0.511031	0.331328	0.351353	0.331715	0.325013	0.331257	0.333949	0.339277	0.327249	0.3283	0.335267	0.324146	0.344548	0.33388	0.324338	0.329668	0.328992	0.325279	0.326354	0.322932	0.338595	0.321519	0.34463	0.378531	0.32332
Solanum lycopersicum EA00892 Belmonte	0.775647	0.801302	0.707937	0.558874	0.675622	0.446124	0.666115	0.710138	0.67886	0.68573	0.361159	0.925704	0.554656	0.404992	0.63832	0.57339	0.463025	0.378253	0.47278	0.381186	0.484867	0.352372	0.384153	0.383031	0.481847	0.324464	0.392865	0.352268	0.33632	0.353729	0.312418	0.367596	0.342725	0.312287	0.318396	0.316292	0.312792	0.31813	0.336276	0.330337	0.314674	0.31638	0.314834	0.338498	0.319061	0.302009	0.315464	0.375848	0.305494
Solanum lycopersicum EA01088 Tiffen Mennonite	0.773376	0.798753	0.705789	0.561902	0.675088	0.464014	0.664615	0.710491	0.680705	0.683833	0.327585	0.92207	0.551236	0.378946	0.636587	0.582711	0.450005	0.400667	0.459181	0.402249	0.475392	0.368098	0.351597	0.403652	0.472025	0.328886	0.419241	0.371119	0.351338	0.373489	0.308257	0.390243	0.360068	0.312272	0.317583	0.320879	0.302972	0.318316	0.352049	0.339675	0.316323	0.31966	0.317923	0.35555	0.316066	0.323529	0.307153	0.382921	0.317889
Solanum lycopersicum PI203232 Wheatleys Frost Resistant	0.777064	0.802518	0.709641	0.561314	0.677172	0.448578	0.667636	0.711181	0.679885	0.687487	0.361697	0.925701	0.556133	0.40522	0.639613	0.574093	0.463813	0.379304	0.473542	0.382299	0.485828	0.352938	0.384609	0.38399	0.482871	0.324793	0.393923	0.353271	0.337204	0.354741	0.31176	0.369241	0.34402	0.312584	0.318468	0.316319	0.313083	0.318437	0.337056	0.330538	0.315014	0.316292	0.315749	0.339306	0.318745	0.319349	0.31621	0.376236	0.315575
Solanum lycopersicum PI311117	0.774856	0.80032	0.707222	0.560785	0.675674	0.455498	0.665651	0.710641	0.680165	0.685142	0.344421	0.92388	0.552879	0.391143	0.637599	0.578431	0.456066	0.389192	0.465552	0.391426	0.479646	0.359798	0.367896	0.392992	0.476487	0.326404	0.406226	0.361529	0.34335	0.363339	0.310506	0.378954	0.351362	0.311725	0.317131	0.31798	0.307156	0.317531	0.343406	0.334359	0.314908	0.318488	0.315844	0.346751	0.316253	0.319865	0.311075	0.378653	0.316956
Solanum lycopersicum LA1324	0.788843	0.814147	0.723107	0.564691	0.686376	0.407138	0.679119	0.714319	0.67891	0.701165	0.459281	0.935479	0.574643	0.473539	0.653616	0.550189	0.505183	0.32117	0.515898	0.328949	0.519356	0.31986	0.47842	0.32938	0.517037	0.318962	0.320264	0.310462	0.309623	0.30902	0.340458	0.312991	0.309287	0.330931	0.338245	0.321344	0.357645	0.336068	0.306047	0.317376	0.32856	0.321831	0.324782	0.303738	0.340664	0.326006	0.357391	0.367369	0.327283
Solanum lycopersicum PI158760 Chih Mu Tao Se	0.776622	0.802062	0.709148	0.56143	0.676926	0.450626	0.667235	0.711106	0.67999	0.687044	0.356197	0.92525	0.555482	0.401729	0.639194	0.575077	0.462005	0.381928	0.471623	0.384802	0.484484	0.354292	0.379334	0.386259	0.481385	0.324288	0.397205	0.355235	0.33854	0.356979	0.310781	0.371731	0.345738	0.31138	0.317097	0.316176	0.31072	0.316939	0.338877	0.331683	0.314623	0.316626	0.314839	0.34091	0.317345	0.319307	0.313829	0.376915	0.315656
Solanum lycopersicum LA0113	0.769603	0.795047	0.701891	0.56096	0.672494	0.474027	0.661219	0.709531	0.681029	0.680109	0.326025	0.919061	0.545744	0.339627	0.633645	0.589348	0.435394	0.416743	0.44407	0.41739	0.464455	0.387099	0.347878	0.418198	0.460495	0.346174	0.440307	0.391327	0.371235	0.393259	0.324793	0.409809	0.380533	0.329622	0.332987	0.339077	0.315596	0.334373	0.370113	0.35115	0.333644	0.339588	0.335632	0.374644	0.325818	0.338507	0.321602	0.388537	0.337254
Solanum lycopersicum LYC1410 ES 58 Heinz	0.781232	0.806687	0.714267	0.561798	0.680213	0.432126	0.671538	0.71219	0.679385	0.692223	0.398108	0.929564	0.562374	0.43193	0.644601	0.565134	0.479001	0.35603	0.489222	0.360831	0.497796	0.337616	0.419685	0.362842	0.495056	0.32318	0.365528	0.335012	0.323364	0.335121	0.320331	0.346076	0.328145	0.316686	0.322762	0.314877	0.327578	0.322	0.322197	0.323335	0.316259	0.315626	0.315195	0.323366	0.32375	0.318633	0.328546	0.370626	0.316599
Solanum lycopersicum PI169588 Dolmalik	0.782898	0.808202	0.716198	0.564206	0.681931	0.432551	0.673506	0.712724	0.679505	0.694219	0.402021	0.930133	0.565612	0.437735	0.646604	0.563472	0.483011	0.355233	0.493264	0.360248	0.501785	0.33662	0.42363	0.362528	0.499103	0.32246	0.362743	0.333483	0.323056	0.333955	0.320986	0.344861	0.326738	0.316788	0.323151	0.315113	0.328593	0.322557	0.321704	0.322984	0.316771	0.315548	0.31617	0.322627	0.325575	0.31904	0.329098	0.372125	0.316613
Solanum lycopersicum LYC2962	0.784029	0.809446	0.717494	0.563302	0.682528	0.424012	0.674334	0.71309	0.679337	0.695543	0.44122	0.931646	0.567022	0.43022	0.647939	0.560078	0.487637	0.344257	0.498021	0.350289	0.505245	0.338911	0.459689	0.352144	0.502467	0.336958	0.353566	0.331922	0.327747	0.331645	0.341916	0.337619	0.329884	0.335369	0.34174	0.329751	0.354205	0.339869	0.320424	0.319836	0.334195	0.329876	0.331553	0.323036	0.337595	0.331087	0.354254	0.369374	0.332759
Solanum lycopersicum LYC2910	0.785238	0.810742	0.718639	0.561519	0.68283	0.412994	0.675195	0.713456	0.679075	0.696448	0.433586	0.933391	0.568799	0.461491	0.648635	0.555857	0.495698	0.330642	0.506223	0.337724	0.51113	0.321443	0.454072	0.339752	0.50863	0.321492	0.333823	0.315076	0.309323	0.314068	0.327051	0.32159	0.311129	0.320475	0.327839	0.313473	0.341892	0.325872	0.307729	0.315936	0.319231	0.313441	0.315755	0.305695	0.331763	0.308916	0.341332	0.366457	0.311846
Solanum pimpinellifolium LYC2798	0.78343	0.808734	0.716762	0.56408	0.682222	0.429805	0.673913	0.71302	0.679599	0.69475	0.435239	0.9306	0.566074	0.423275	0.646905	0.562421	0.484113	0.351128	0.494372	0.35657	0.502743	0.343459	0.453579	0.358411	0.49977	0.338193	0.362252	0.336959	0.332289	0.337531	0.341375	0.343799	0.334758	0.33538	0.341557	0.331212	0.352099	0.340048	0.324263	0.318587	0.335013	0.331336	0.332808	0.328079	0.336023	0.332432	0.352458	0.370962	0.333762
Solanum lycopersicum LYC2740	0.783522	0.808961	0.716785	0.562267	0.681817	0.423675	0.673608	0.712847	0.679207	0.694674	0.417606	0.931377	0.565587	0.442587	0.646873	0.560385	0.485242	0.343415	0.49568	0.349515	0.503482	0.330316	0.43851	0.351481	0.500693	0.322289	0.350879	0.324361	0.317399	0.32434	0.324644	0.334095	0.320553	0.318516	0.325427	0.314656	0.334897	0.32434	0.315018	0.317241	0.318292	0.315151	0.315916	0.314547	0.327176	0.318057	0.335175	0.367453	0.317221
Solanum pimpinellifolium LA1584	0.791912	0.817043	0.726739	0.568811	0.689442	0.40619	0.6826	0.715484	0.679128	0.705006	0.479444	0.936731	0.580461	0.474927	0.65733	0.546135	0.513445	0.318109	0.524051	0.326806	0.527268	0.322491	0.497194	0.326427	0.52476	0.327384	0.315775	0.311113	0.314973	0.310396	0.352415	0.311366	0.312947	0.341569	0.34925	0.330839	0.372196	0.346241	0.309777	0.31838	0.340806	0.331803	0.335682	0.306445	0.348553	0.335142	0.371241	0.370779	0.337632
Solanum pimpinellifolium LA1578	0.785136	0.810533	0.718717	0.563089	0.683229	0.418797	0.675317	0.713264	0.679063	0.696675	0.441709	0.932544	0.568037	0.436626	0.648925	0.557299	0.489512	0.335951	0.500156	0.342504	0.506814	0.330851	0.46068	0.344703	0.504021	0.330519	0.343313	0.323004	0.319479	0.322564	0.33716	0.328639	0.32103	0.329986	0.336551	0.323562	0.350547	0.334728	0.313414	0.314709	0.328222	0.323589	0.325775	0.314443	0.333678	0.324724	0.350202	0.365506	0.326492
Solanum peruvianum LA1278	0.792354	0.817519	0.725453	0.564307	0.688016	0.394825	0.681674	0.713549	0.676818	0.702616	0.524933	0.937049	0.578963	0.528082	0.65355	0.540301	0.518611	0.307151	0.529249	0.315559	0.527525	0.331539	0.539713	0.316026	0.522897	0.360489	0.310407	0.319311	0.327844	0.317025	0.383066	0.312754	0.322727	0.370325	0.374609	0.355287	0.407477	0.370912	0.323842	0.342451	0.367559	0.356209	0.361368	0.318809	0.38298	0.359307	0.403822	0.3445	0.361197
Solanum chmielewskii LA2663	0.775024	0.800317	0.70772	0.563638	0.676555	0.462605	0.666246	0.710842	0.680554	0.685879	0.455196	0.922797	0.553153	0.457652	0.638621	0.58045	0.428174	0.392355	0.437971	0.398548	0.475859	0.398583	0.468974	0.399637	0.47202	0.386386	0.426228	0.397009	0.388372	0.397729	0.384424	0.40551	0.39242	0.381181	0.382917	0.380296	0.390314	0.382131	0.384634	0.37985	0.381867	0.380792	0.38071	0.388023	0.383775	0.381295	0.392101	0.383459	0.381691
Solanum chmielewskii LA2695	0.784521	0.809947	0.718106	0.563061	0.682714	0.420898	0.674693	0.713218	0.679227	0.696004	0.493235	0.932042	0.566947	0.496199	0.648052	0.558561	0.474165	0.334165	0.485034	0.344641	0.50509	0.353762	0.508188	0.346303	0.502137	0.364567	0.355404	0.345211	0.344916	0.343671	0.375726	0.346033	0.345071	0.36668	0.37084	0.35714	0.392967	0.368533	0.339916	0.348886	0.364332	0.35773	0.360266	0.340059	0.375358	0.359861	0.391845	0.367	0.361649
Solanum cheesmaniae LA0483	0.774056	0.799526	0.70651	0.560799	0.675262	0.458302	0.665007	0.710334	0.680204	0.684533	0.368685	0.92315	0.551405	0.383923	0.637305	0.580054	0.450021	0.392922	0.459505	0.394935	0.475633	0.371134	0.388733	0.396316	0.472046	0.342458	0.41387	0.37139	0.356062	0.373084	0.329622	0.386256	0.363385	0.33022	0.333753	0.334746	0.327494	0.334168	0.353655	0.342506	0.331869	0.335059	0.332856	0.358401	0.32825	0.334031	0.331415	0.37902	0.334061
Solanum lycopersicum CGN15820	0.777553	0.80296	0.710228	0.562381	0.677758	0.449678	0.668162	0.710955	0.679467	0.688156	0.380801	0.925734	0.556975	0.392913	0.640483	0.573348	0.463105	0.380187	0.472838	0.383352	0.486166	0.359507	0.401674	0.384802	0.48295	0.334359	0.3965	0.357009	0.344584	0.358764	0.325671	0.371954	0.350464	0.324107	0.329104	0.32693	0.32709	0.328943	0.340101	0.328956	0.326427	0.327731	0.326289	0.345071	0.325056	0.328177	0.329673	0.376681	0.327054
Solanum cheesmaniae LA1401	0.781644	0.807046	0.714662	0.562551	0.680491	0.433502	0.671858	0.712381	0.679457	0.692481	0.417808	0.929381	0.562849	0.429897	0.6443	0.565106	0.478149	0.35745	0.488204	0.362466	0.497974	0.345527	0.437077	0.363963	0.494971	0.334143	0.369929	0.341073	0.332909	0.341912	0.333658	0.350972	0.336575	0.328934	0.335192	0.326745	0.341984	0.333855	0.330249	0.32829	0.330169	0.32754	0.3281	0.331016	0.332061	0.327683	0.343288	0.371579	0.329056
Solanum neorickii LA2133	0.7898	0.815056	0.724138	0.566137	0.68723	0.406118	0.680249	0.715558	0.680056	0.702112	0.509322	0.935647	0.575844	0.51255	0.654089	0.550262	0.494342	0.312597	0.505452	0.325125	0.51984	0.337234	0.524499	0.32712	0.517118	0.358026	0.325236	0.325828	0.330286	0.323716	0.375893	0.322867	0.32783	0.36451	0.37002	0.351605	0.39763	0.366823	0.325642	0.340221	0.361685	0.352245	0.356691	0.323001	0.375525	0.354819	0.395217	0.365757	0.357424
Solanum neorickii LA0735	0.777543	0.80285	0.710407	0.563841	0.678189	0.453462	0.668628	0.711297	0.679982	0.688433	0.466354	0.925073	0.557152	0.46861	0.640868	0.574681	0.439724	0.379619	0.449929	0.386895	0.483749	0.38879	0.480282	0.388217	0.480049	0.382405	0.410659	0.386105	0.37956	0.386424	0.383873	0.392666	0.382372	0.379246	0.381684	0.376361	0.392582	0.380341	0.375491	0.373805	0.378975	0.376769	0.377828	0.378174	0.383334	0.375008	0.393392	0.380558	0.376678
Solanum arcanum LA2157	0.786271	0.811642	0.720631	0.564786	0.684778	0.417135	0.676548	0.712771	0.677914	0.698903	0.498484	0.933422	0.570751	0.501922	0.651639	0.554276	0.427964	0.243719	0.442293	0.341079	0.51016	0.35092	0.513756	0.343309	0.507528	0.36468	0.347271	0.341503	0.342691	0.339538	0.378455	0.340255	0.341922	0.369033	0.372482	0.358276	0.396692	0.370254	0.337376	0.348785	0.365461	0.358452	0.361719	0.337282	0.37861	0.360206	0.395221	0.36601	0.362624
Solanum arcanum LA2172	0.797936	0.822862	0.732664	0.569982	0.693832	0.381304	0.688481	0.71701	0.678923	0.710374	0.540668	0.941079	0.590201	0.543855	0.662248	0.533382	0.527503	0.280459	0.538721	0.296677	0.545157	0.31519	0.555748	0.298792	0.542904	0.355144	0.277522	0.299827	0.313416	0.296534	0.384313	0.289318	0.305693	0.36923	0.376516	0.350806	0.41293	0.372135	0.308858	0.334	0.365256	0.351558	0.358432	0.301861	0.383979	0.353446	0.408127	0.368199	0.356778
Solanum peruvianum LA1954	0.789057	0.814308	0.723411	0.566806	0.6868	0.411791	0.679516	0.714831	0.679407	0.701531	0.513096	0.934355	0.574194	0.516261	0.653492	0.551303	0.505864	0.326573	0.516503	0.33243	0.515894	0.347234	0.527814	0.333092	0.510963	0.365171	0.336537	0.336265	0.340331	0.33449	0.383288	0.332488	0.337788	0.372205	0.375194	0.360074	0.404109	0.371961	0.336202	0.349565	0.369907	0.360812	0.365096	0.333462	0.382526	0.358123	0.401413	0.344218	0.362665
Solanum huaylasense LA1983	0.792976	0.818136	0.72794	0.569493	0.690239	0.400748	0.683628	0.716419	0.679804	0.706173	0.520679	0.937176	0.580935	0.523807	0.658208	0.544548	0.512062	0.307942	0.523079	0.318196	0.526763	0.333344	0.535729	0.318945	0.522339	0.357669	0.313329	0.32091	0.328276	0.318844	0.380791	0.31478	0.323929	0.368135	0.372959	0.353959	0.4045	0.369138	0.32438	0.341382	0.365731	0.354788	0.36049	0.319604	0.379625	0.351335	0.40104	0.355207	0.356704
Solanum huaylasense LA1365	0.788538	0.813816	0.722842	0.565982	0.686483	0.411189	0.67892	0.714375	0.679114	0.701153	0.50717	0.93409	0.572443	0.51025	0.653781	0.551683	0.499263	0.324986	0.509993	0.331303	0.511475	0.344489	0.522078	0.331857	0.505978	0.362837	0.335443	0.334664	0.338234	0.332539	0.380531	0.330803	0.336177	0.37004	0.372143	0.35773	0.40081	0.369298	0.333305	0.346851	0.366298	0.357955	0.36208	0.331456	0.379959	0.360786	0.398078	0.331696	0.363102
Solanum chilense CGN15532	0.7945	0.819565	0.729636	0.569482	0.691645	0.393237	0.685396	0.716149	0.678967	0.707882	0.529372	0.938402	0.583684	0.532562	0.660548	0.540218	0.522268	0.300284	0.533252	0.309592	0.531471	0.327157	0.544425	0.31087	0.527035	0.35992	0.299828	0.314052	0.323629	0.310778	0.384834	0.304853	0.318101	0.371653	0.375333	0.355123	0.41019	0.371794	0.318436	0.339965	0.366607	0.35529	0.361079	0.314265	0.384399	0.355846	0.405654	0.339564	0.359489
Solanum chilense CGN15530	0.786926	0.812306	0.720934	0.564254	0.684783	0.413813	0.677122	0.71415	0.679419	0.69901	0.505236	0.933259	0.56975	0.508216	0.651095	0.554499	0.497347	0.330265	0.507946	0.334744	0.505736	0.3495	0.520021	0.335975	0.502659	0.365254	0.34294	0.339339	0.341756	0.337387	0.380895	0.335856	0.34051	0.37075	0.371241	0.359204	0.400436	0.368368	0.337338	0.349567	0.368015	0.359782	0.363434	0.33537	0.380786	0.362483	0.398455	0.336399	0.364902
Solanum habrochaites CGN15791 F glabratum	0.783887	0.809361	0.717184	0.562248	0.681995	0.422219	0.673898	0.71285	0.679064	0.695094	0.50634	0.932054	0.565651	0.509369	0.646982	0.55945	0.501323	0.346444	0.511533	0.316044	0.411978	0.36221	0.520544	0.348102	0.498701	0.374257	0.361202	0.353307	0.353992	0.351657	0.387312	0.353104	0.353669	0.377967	0.381902	0.367812	0.405296	0.379296	0.349572	0.35948	0.375681	0.368338	0.371301	0.348625	0.387601	0.370935	0.404181	0.373574	0.373079
Solanum habrochaites PI134418 F glabratum	0.786443	0.811856	0.720063	0.562902	0.683954	0.412805	0.676309	0.71346	0.678775	0.697907	0.510924	0.933841	0.568734	0.513909	0.649699	0.553993	0.505537	0.331659	0.515987	0.317286	0.464954	0.350432	0.525457	0.33438	0.502316	0.367662	0.343529	0.340327	0.343031	0.338244	0.383595	0.338322	0.341561	0.373046	0.377344	0.361243	0.403665	0.374535	0.33839	0.351253	0.370423	0.361895	0.365458	0.336721	0.383739	0.364763	0.401868	0.367612	0.367004
Solanum habrochaites CGN15792 F glabratum	0.784019	0.809368	0.717384	0.563184	0.682363	0.425927	0.674193	0.712453	0.678654	0.695304	0.49946	0.931529	0.565515	0.502837	0.647226	0.559565	0.497563	0.349959	0.507904	0.322362	0.417028	0.362576	0.513981	0.351727	0.495627	0.372362	0.365008	0.355403	0.35521	0.354079	0.384882	0.355971	0.354922	0.376098	0.379937	0.366984	0.401705	0.377594	0.350592	0.358966	0.373695	0.367335	0.370543	0.350516	0.38495	0.369567	0.400765	0.37365	0.371524
Solanum habrochaites LA1718 F glabratum	0.787168	0.812563	0.721052	0.562733	0.684636	0.408993	0.677125	0.713481	0.678494	0.698967	0.508453	0.934191	0.569081	0.511369	0.651022	0.552068	0.502091	0.324718	0.512834	0.313628	0.471646	0.343918	0.523302	0.328634	0.501	0.36314	0.335898	0.334262	0.33744	0.331885	0.380098	0.331258	0.335776	0.369408	0.373083	0.357036	0.400599	0.370468	0.332266	0.346177	0.365986	0.357471	0.361298	0.330764	0.380436	0.360714	0.398625	0.355925	0.363139
Solanum habrochaites LA1777	0.792263	0.817313	0.727469	0.570843	0.690202	0.410234	0.683251	0.715987	0.679612	0.705786	0.52829	0.936555	0.580632	0.531429	0.65798	0.546809	0.523036	0.327153	0.533307	0.318939	0.494803	0.348256	0.542531	0.328985	0.520199	0.365067	0.330416	0.336945	0.344119	0.335336	0.393046	0.332151	0.340284	0.380622	0.385976	0.367589	0.415505	0.382513	0.34113	0.356446	0.379456	0.368835	0.373645	0.336025	0.391963	0.372359	0.413453	0.377386	0.375022
Solanum habrochaites LA0407	0.786119	0.811443	0.71984	0.563451	0.684154	0.41691	0.67647	0.713031	0.678472	0.697788	0.512054	0.93355	0.56951	0.515026	0.64997	0.555084	0.506838	0.337854	0.517305	0.312945	0.437391	0.354481	0.526465	0.341219	0.504365	0.371957	0.349227	0.345958	0.348518	0.343879	0.387778	0.344029	0.346792	0.377747	0.381847	0.366144	0.407412	0.379395	0.343185	0.355646	0.374169	0.366313	0.370384	0.342487	0.388482	0.3697	0.405662	0.373047	0.371745
Solanum habrochaites LYC4	0.773676	0.799242	0.706155	0.559315	0.674813	0.455658	0.664413	0.709242	0.678963	0.68433	0.477237	0.924185	0.550493	0.479778	0.63766	0.578173	0.472029	0.396825	0.481477	0.304371	0.335489	0.401179	0.490536	0.393488	0.467998	0.395117	0.421868	0.398145	0.391557	0.397691	0.397921	0.403922	0.394745	0.393606	0.394997	0.3898	0.406505	0.394147	0.387283	0.387152	0.391799	0.389953	0.390399	0.39047	0.399041	0.392298	0.408347	0.38836	0.393069
Solanum spp LA1272	0.788162	0.813369	0.722325	0.566667	0.686211	0.417124	0.678653	0.71407	0.678972	0.700458	0.50715	0.933176	0.572154	0.510239	0.65259	0.553073	0.499267	0.332836	0.509851	0.337881	0.510383	0.350884	0.521812	0.339053	0.505773	0.36636	0.344864	0.341517	0.344335	0.339947	0.382746	0.338683	0.342484	0.372548	0.374097	0.361386	0.402155	0.37141	0.339983	0.351496	0.370144	0.361898	0.365844	0.338339	0.382148	0.364461	0.399686	0.333086	0.366536
Solanum pennellii LA0716	0.782662	0.807939	0.716376	0.565523	0.682235	0.437732	0.673316	0.712476	0.679373	0.694743	0.495141	0.929709	0.562841	0.497382	0.647428	0.564481	0.489072	0.36592	0.498644	0.363914	0.488824	0.376672	0.508649	0.276113	0.387745	0.375006	0.383323	0.37062	0.369339	0.369904	0.39208	0.372443	0.369705	0.384506	0.387308	0.377183	0.406318	0.385347	0.365305	0.370895	0.38288	0.377771	0.380009	0.365506	0.391924	0.380364	0.406538	0.376944	0.381745
Solanum huaylasense LA1364	0.792208	0.817322	0.727255	0.569557	0.689938	0.405014	0.68309	0.71568	0.679213	0.705589	0.520587	0.936437	0.579984	0.523756	0.657966	0.54557	0.512868	0.31536	0.523652	0.323302	0.52401	0.338213	0.535409	0.324269	0.519322	0.362454	0.320783	0.327365	0.334095	0.325195	0.384575	0.320975	0.33002	0.372484	0.375424	0.358677	0.407388	0.372139	0.330019	0.346426	0.36975	0.359395	0.364699	0.326066	0.383798	0.355681	0.403942	0.343479	0.361063
Solanum lycopersicum TR00018 Large Red Cherry	0.77683	0.802227	0.709356	0.560927	0.677176	0.449647	0.667583	0.70988	0.678544	0.687227	0.360293	0.925595	0.555977	0.403663	0.639968	0.573019	0.462272	0.38195	0.472091	0.384406	0.483656	0.354728	0.383338	0.386515	0.481451	0.326511	0.395666	0.355836	0.340488	0.357289	0.316386	0.371316	0.34674	0.316148	0.321362	0.320034	0.31555	0.321977	0.33937	0.333416	0.317008	0.319962	0.318394	0.342653	0.323022	0.3238	0.318825	0.377291	0.319878
Solanum lycopersicum EA00940 Porter	0.779142	0.804606	0.711809	0.560161	0.678478	0.438131	0.669504	0.710614	0.678347	0.689586	0.384071	0.928053	0.559292	0.422173	0.641997	0.567601	0.472512	0.365939	0.482594	0.3697	0.492319	0.343512	0.406174	0.372017	0.489678	0.324806	0.377226	0.342999	0.329967	0.343609	0.317955	0.355957	0.335457	0.316848	0.3224	0.317031	0.323163	0.322209	0.328717	0.327012	0.316751	0.316708	0.316248	0.330816	0.325169	0.320275	0.325051	0.373786	0.317346
Solanum lycopersicum TR00019 Bloody Butcher	0.777242	0.802668	0.709657	0.560733	0.677177	0.447414	0.667685	0.710244	0.67876	0.68755	0.364969	0.926042	0.556431	0.406875	0.639955	0.572306	0.464905	0.378741	0.474631	0.381705	0.486633	0.352718	0.38773	0.383399	0.483691	0.325597	0.392653	0.353385	0.33821	0.354753	0.315329	0.368678	0.344683	0.315436	0.320818	0.318937	0.316226	0.321172	0.337721	0.332156	0.317474	0.318919	0.317495	0.340125	0.321895	0.322227	0.319525	0.37725	0.318958
Solanum lycopersicum EA01019 Brandywine	0.777938	0.803344	0.710713	0.562956	0.678193	0.449559	0.668659	0.711156	0.679582	0.688756	0.364071	0.926018	0.558205	0.407734	0.641235	0.57299	0.466387	0.380767	0.476091	0.383804	0.488514	0.35512	0.386886	0.385361	0.4855	0.32544	0.393914	0.354229	0.339058	0.356075	0.31433	0.369841	0.345221	0.315061	0.320734	0.318978	0.315793	0.320394	0.339284	0.332841	0.317398	0.318155	0.317772	0.341094	0.321088	0.319998	0.318283	0.378463	0.315938
Solanum lycopersicum TR00020 Dixie Golden Giant	0.784041	0.809445	0.717253	0.563114	0.682171	0.424658	0.67418	0.712577	0.678601	0.695087	0.415111	0.931531	0.567323	0.447975	0.646911	0.558977	0.489289	0.345788	0.499619	0.351711	0.506608	0.330715	0.436326	0.353643	0.503974	0.320302	0.35139	0.325986	0.317798	0.326563	0.322479	0.335655	0.320197	0.316998	0.324251	0.313967	0.333235	0.322416	0.317166	0.320514	0.318103	0.314545	0.316038	0.31574	0.327289	0.309615	0.333283	0.370555	0.311364
Solanum lycopersicum EA01037 Giant Belgium	0.796045	0.821128	0.731724	0.570147	0.693127	0.385579	0.687314	0.718705	0.681597	0.709993	0.496776	0.940316	0.587735	0.51463	0.662782	0.540723	0.531219	0.289724	0.542097	0.301636	0.541276	0.299339	0.515142	0.304135	0.539171	0.327122	0.274659	0.284777	0.291482	0.281539	0.350001	0.280455	0.287324	0.336709	0.345653	0.320668	0.375641	0.341777	0.288732	0.312321	0.332553	0.321074	0.326787	0.282103	0.353095	0.326433	0.371922	0.367617	0.327828
Solanum lycopersicum TR00021 Kentucky Beefsteak	0.781653	0.806946	0.714818	0.564684	0.681004	0.44002	0.672241	0.712221	0.679398	0.692799	0.389947	0.928661	0.563762	0.425801	0.644801	0.566374	0.477968	0.365733	0.487932	0.370032	0.498025	0.344868	0.411831	0.371733	0.495111	0.32334	0.375544	0.340922	0.330099	0.342575	0.319123	0.354626	0.334606	0.316154	0.322771	0.317049	0.324387	0.321951	0.330296	0.326058	0.318553	0.317424	0.31751	0.329831	0.323684	0.320788	0.32546	0.375191	0.317592
Solanum lycopersicum TR00022 Marmande	0.790085	0.815269	0.724517	0.567712	0.687767	0.411927	0.680628	0.714644	0.678848	0.702635	0.451324	0.935458	0.577726	0.478297	0.654841	0.549158	0.509225	0.327487	0.519644	0.335278	0.523475	0.321201	0.471243	0.334824	0.521079	0.315522	0.324604	0.313274	0.311868	0.313089	0.336822	0.31783	0.311476	0.327816	0.335645	0.319832	0.353491	0.333233	0.311245	0.321438	0.328333	0.321273	0.323926	0.306481	0.340532	0.325179	0.353352	0.372931	0.325212
Solanum lycopersicum TR00023 Thessaloniki	0.778038	0.80342	0.710748	0.563016	0.678186	0.449805	0.668771	0.711312	0.679812	0.688723	0.362396	0.925933	0.558103	0.406948	0.641013	0.573185	0.465929	0.380389	0.475639	0.38341	0.488025	0.354046	0.385395	0.38506	0.485075	0.324713	0.39397	0.353868	0.337667	0.355502	0.313987	0.369759	0.34471	0.31362	0.319215	0.317309	0.314287	0.319445	0.338631	0.33209	0.316076	0.318386	0.316508	0.340641	0.319492	0.321038	0.316801	0.378039	0.31775
Solanum lycopersicum EA01640 Watermelon beefsteak	0.774126	0.799634	0.70635	0.560127	0.674991	0.4565	0.664866	0.709999	0.679575	0.684284	0.344407	0.923561	0.552116	0.387938	0.637037	0.578643	0.454964	0.392076	0.464389	0.39413	0.478906	0.363102	0.367635	0.39557	0.475627	0.329033	0.409322	0.36385	0.347014	0.365788	0.312863	0.381325	0.354839	0.315494	0.320857	0.321933	0.310365	0.321253	0.347593	0.336319	0.31854	0.321192	0.319021	0.349797	0.320281	0.317626	0.314386	0.380802	0.315864
Solanum lycopersicum LA4133	0.7724	0.797698	0.704929	0.563001	0.674858	0.470713	0.664023	0.709918	0.680603	0.683164	0.31757	0.920792	0.550233	0.368741	0.636468	0.585222	0.445285	0.41031	0.45434	0.411145	0.471898	0.376546	0.34173	0.412474	0.468442	0.332994	0.429253	0.37942	0.359058	0.381904	0.31203	0.399226	0.368074	0.316831	0.320742	0.326298	0.302467	0.322457	0.359822	0.345343	0.320327	0.32612	0.322806	0.364521	0.318312	0.327789	0.308543	0.387101	0.323577
Solanum lycopersicum LA1421	0.778065	0.803355	0.710907	0.56396	0.678548	0.452636	0.668898	0.711206	0.679733	0.688981	0.365171	0.925445	0.557733	0.388415	0.641393	0.573741	0.460957	0.38296	0.470695	0.385826	0.48499	0.358327	0.387402	0.387349	0.481442	0.328098	0.398227	0.357564	0.343131	0.360228	0.318214	0.372755	0.349237	0.317704	0.3234	0.32242	0.317464	0.323324	0.340231	0.330926	0.320867	0.322859	0.321632	0.34438	0.318683	0.323942	0.320699	0.377402	0.322108
Solanum galapagense LA1044	0.789497	0.814693	0.72358	0.566512	0.687033	0.411743	0.679821	0.714072	0.678413	0.701594	0.46289	0.935185	0.576336	0.474138	0.653758	0.549421	0.506194	0.327426	0.516586	0.335176	0.520869	0.326368	0.481273	0.33468	0.518465	0.325348	0.328102	0.31811	0.318374	0.31767	0.346698	0.320816	0.317692	0.337371	0.344326	0.32877	0.363613	0.341844	0.315805	0.324451	0.337195	0.329685	0.332401	0.312167	0.346059	0.332761	0.363453	0.371753	0.334547
Solanum lycopersicum LA1479	0.779116	0.804447	0.712042	0.563721	0.679071	0.447454	0.66974	0.711715	0.679798	0.69004	0.400726	0.926577	0.559265	0.392368	0.642101	0.571342	0.466657	0.375837	0.476459	0.379304	0.489196	0.360234	0.419896	0.380616	0.485904	0.339518	0.39244	0.356692	0.346562	0.358347	0.334451	0.369164	0.351489	0.331857	0.337266	0.33309	0.33845	0.336508	0.34204	0.330143	0.33427	0.333635	0.333261	0.345263	0.329391	0.333507	0.340865	0.375899	0.33424
Solanum pimpinelifolium CGN14498 raw	0.754816	0.779289	0.688738	0.571687	0.668638	0.54082	0.65319	0.710838	0.689845	0.6688	0.221949	0.900568	0.53177	0.200185	0.627921	0.631127	0.386089	0.50808	0.390143	0.504455	0.428332	0.466341	0.240912	0.503886	0.422224	0.405689	0.540989	0.477393	0.452161	0.481335	0.364794	0.500502	0.465746	0.379582	0.379601	0.399724	0.334463	0.383928	0.447895	0.409791	0.384235	0.399407	0.390363	0.461293	0.361131	0.396887	0.344938	0.438683	0.393337
Bos taurus	0.794774	0.81869	0.722966	0.567513	0.689735	0.428719	0.684771	0.705908	0.66885	0.697506	0.590322	0.941946	0.605001	0.592563	0.645411	0.534934	0.587891	0.387761	0.595222	0.395356	0.588512	0.404652	0.600928	0.395303	0.587678	0.441856	0.3787	0.399864	0.412786	0.398408	0.467359	0.391366	0.405507	0.455848	0.462164	0.441833	0.490389	0.458301	0.411391	0.43032	0.454486	0.442917	0.448259	0.403568	0.468292	0.445897	0.486705	0.457583	0.447318
Canis familiaris	0.795868	0.819814	0.724191	0.568016	0.690613	0.425732	0.685349	0.705764	0.668131	0.69886	0.590584	0.942436	0.605461	0.59288	0.646584	0.532169	0.588102	0.383887	0.595509	0.391706	0.58872	0.401533	0.601308	0.39143	0.587892	0.438868	0.373915	0.396112	0.409569	0.394747	0.465363	0.387359	0.402016	0.453536	0.459963	0.439264	0.488867	0.456017	0.408338	0.427607	0.452404	0.440518	0.446003	0.400137	0.466092	0.443521	0.485062	0.455339	0.445014
Equus caballus	0.79913	0.823094	0.729568	0.571341	0.694243	0.410855	0.690092	0.710089	0.671719	0.70531	0.593521	0.944248	0.609644	0.595942	0.654929	0.528213	0.590738	0.360114	0.598654	0.370019	0.591551	0.382829	0.604866	0.370107	0.590595	0.4283	0.343133	0.374769	0.391638	0.372522	0.458336	0.362565	0.382565	0.445072	0.452108	0.428297	0.484523	0.447805	0.390124	0.414095	0.442811	0.429387	0.435739	0.380568	0.458988	0.43271	0.47978	0.445956	0.434812
Gorilla gorilla	0.792493	0.816744	0.719273	0.560571	0.685818	0.42004	0.680704	0.704457	0.667714	0.69366	0.582989	0.941547	0.598481	0.585141	0.640896	0.535223	0.580523	0.379462	0.587962	0.386747	0.581075	0.396748	0.593861	0.386803	0.580297	0.433671	0.372417	0.391399	0.403917	0.389871	0.458804	0.383492	0.396541	0.447254	0.453698	0.433022	0.481939	0.449773	0.402409	0.421445	0.445679	0.434061	0.439262	0.394656	0.460049	0.437166	0.478368	0.448814	0.438197
Homo sapiens	0.793468	0.817688	0.720586	0.56167	0.686836	0.418327	0.681764	0.704809	0.667716	0.695111	0.58415	0.941926	0.599731	0.586334	0.642471	0.533536	0.581649	0.376518	0.589161	0.384156	0.582243	0.394454	0.595105	0.384148	0.581424	0.432376	0.3683	0.388704	0.401883	0.387202	0.458306	0.38041	0.394001	0.446479	0.453005	0.431929	0.481823	0.449051	0.400398	0.420063	0.444858	0.433002	0.438367	0.392391	0.459403	0.436119	0.478046	0.447964	0.436997
Macaca fascicularis	0.794036	0.818263	0.721727	0.562599	0.687655	0.416101	0.682765	0.705745	0.668513	0.696365	0.584893	0.942259	0.600644	0.587117	0.644141	0.532979	0.582337	0.372931	0.589936	0.380927	0.582946	0.391785	0.595942	0.380977	0.582122	0.430988	0.363516	0.385705	0.399257	0.383921	0.457442	0.376638	0.391612	0.445398	0.452023	0.430423	0.481487	0.448003	0.397748	0.41816	0.443584	0.431491	0.437005	0.389508	0.458612	0.434717	0.477612	0.446798	0.436173
Macaca mulatta	0.793928	0.818158	0.721602	0.562514	0.687558	0.416367	0.682657	0.705703	0.668534	0.696241	0.584787	0.942219	0.600537	0.587012	0.644012	0.533219	0.582227	0.373339	0.589821	0.38128	0.582826	0.392121	0.595828	0.381356	0.582025	0.431181	0.364045	0.386074	0.399555	0.384291	0.457547	0.377061	0.391933	0.445532	0.45214	0.430598	0.48153	0.448129	0.398038	0.418374	0.443734	0.43167	0.437155	0.389841	0.458728	0.434891	0.477675	0.44694	0.436327
Mus musculus	0.793217	0.817286	0.720681	0.562651	0.68723	0.421589	0.682655	0.706464	0.670237	0.69439	0.585018	0.941501	0.600212	0.587129	0.641646	0.537835	0.582568	0.380268	0.589978	0.38788	0.583092	0.398065	0.595766	0.38821	0.582301	0.436801	0.372635	0.393246	0.405705	0.391176	0.461287	0.384552	0.398825	0.449825	0.456268	0.435331	0.484563	0.452363	0.403809	0.423554	0.447865	0.436278	0.44156	0.39627	0.462949	0.439584	0.481048	0.45136	0.441141
Pan troglodytes	0.793207	0.81747	0.720294	0.561259	0.686538	0.417833	0.681464	0.704891	0.667865	0.69477	0.583613	0.941874	0.599249	0.58581	0.642158	0.533945	0.581122	0.376097	0.588634	0.383672	0.581705	0.394066	0.594579	0.383704	0.580887	0.431933	0.368092	0.388351	0.401379	0.386758	0.457726	0.380028	0.39373	0.445927	0.452451	0.431364	0.481276	0.44849	0.399873	0.419539	0.444289	0.432434	0.437786	0.391877	0.458887	0.435569	0.477548	0.447444	0.436655
Rattus norvegicus	0.797532	0.821587	0.727419	0.568277	0.692171	0.409601	0.688305	0.710314	0.67289	0.702184	0.590021	0.943564	0.60614	0.592309	0.651028	0.532267	0.587298	0.36053	0.595171	0.370091	0.588007	0.383057	0.601295	0.370487	0.587042	0.428421	0.345595	0.375487	0.391321	0.372816	0.456748	0.3636	0.382884	0.443829	0.450842	0.427181	0.482494	0.446595	0.389493	0.413277	0.441226	0.428182	0.434321	0.380483	0.4581	0.431741	0.478109	0.444758	0.433825
Aspergillus fumigatus uid14003	0.948194	0.949333	0.946869	0.945317	0.945629	0.947025	0.946652	0.944778	0.94349	0.945761	0.947132	0.964154	0.946593	0.947218	0.944718	0.944187	0.947135	0.947865	0.947203	0.94775	0.947223	0.947205	0.947182	0.947806	0.947164	0.947199	0.948724	0.947887	0.947629	0.947979	0.946903	0.948183	0.947692	0.946966	0.946936	0.947116	0.946847	0.94696	0.947514	0.947196	0.947001	0.947073	0.94707	0.947697	0.946907	0.94689	0.946741	0.947047	0.946857
Aspergillus nidulans FGSC A4 uid13961	0.9492	0.950466	0.947754	0.945965	0.946258	0.946487	0.947249	0.945331	0.943831	0.946697	0.947842	0.965437	0.947295	0.947963	0.94584	0.943798	0.947838	0.947164	0.947955	0.94714	0.947923	0.946655	0.947949	0.947166	0.947854	0.946948	0.947683	0.947244	0.94713	0.947325	0.946884	0.947408	0.947134	0.946876	0.946887	0.946905	0.946961	0.946877	0.947038	0.946891	0.946883	0.946855	0.946895	0.947142	0.946833	0.946681	0.946763	0.946903	0.946669
Aspergillus niger CBS 513 88 uid19263	0.941419	0.942973	0.939089	0.936176	0.936896	0.937632	0.938319	0.935595	0.933744	0.937502	0.938544	0.961717	0.937924	0.938738	0.93592	0.934245	0.938554	0.938438	0.938692	0.938315	0.938636	0.937719	0.938669	0.938329	0.938571	0.937623	0.939334	0.938462	0.938231	0.938604	0.937484	0.93878	0.938265	0.937493	0.93751	0.937667	0.937461	0.937488	0.93813	0.937761	0.937618	0.937644	0.937652	0.938278	0.937411	0.937459	0.937346	0.937673	0.937411
Aspergillus oryzae RIB40 uid28175	0.932285	0.934217	0.929696	0.926837	0.928318	0.929651	0.929283	0.929746	0.928316	0.928097	0.928415	0.958806	0.928032	0.928469	0.926478	0.92878	0.928447	0.930952	0.928476	0.930682	0.928477	0.930159	0.928467	0.930744	0.928465	0.929556	0.932466	0.930868	0.930301	0.930959	0.928887	0.931387	0.930538	0.929057	0.928998	0.929346	0.928629	0.929037	0.9302	0.929599	0.929137	0.929303	0.929224	0.930458	0.92897	0.929145	0.928685	0.929214	0.929112
Candida albicans uid14005	0.994731	0.994418	0.995155	0.996316	0.995774	0.997505	0.9957	0.996153	0.996468	0.995331	0.996209	0.99411	0.996105	0.996184	0.995706	0.997344	0.996237	0.997772	0.996168	0.997707	0.996216	0.997634	0.996123	0.997707	0.996244	0.997353	0.997988	0.997705	0.997583	0.997721	0.997154	0.997805	0.997646	0.997235	0.997199	0.997336	0.99699	0.997221	0.997582	0.997429	0.997257	0.997333	0.997288	0.997637	0.997174	0.997315	0.997049	0.99725	0.997301
Candida dubliniensis CD36 uid38659	0.937362	0.935172	0.940045	0.952159	0.947064	0.966845	0.946023	0.952305	0.955645	0.94169	0.950967	0.950712	0.949858	0.950656	0.94553	0.965475	0.95134	0.97024	0.950519	0.969395	0.951087	0.968476	0.94997	0.969416	0.951397	0.964914	0.973067	0.96938	0.967806	0.969573	0.962407	0.970673	0.968624	0.963411	0.962971	0.964665	0.960397	0.963243	0.967792	0.965858	0.963657	0.964635	0.964055	0.968501	0.962665	0.964424	0.961114	0.963614	0.964247
Candida glabrata CBS138 uid12376	0.953641	0.952472	0.954834	0.961343	0.95904	0.970803	0.958239	0.962426	0.964392	0.955502	0.960712	0.962212	0.960058	0.960502	0.957457	0.970458	0.960948	0.973124	0.960449	0.972541	0.960784	0.97192	0.960117	0.972585	0.960979	0.969655	0.975195	0.97258	0.971477	0.972686	0.967948	0.973474	0.972051	0.96861	0.968326	0.969398	0.966668	0.968502	0.971432	0.970171	0.968717	0.969366	0.968976	0.971938	0.968175	0.969245	0.967138	0.968715	0.969119
Cryptococcus gattii WM276	0.958523	0.958619	0.95877	0.95988	0.95873	0.963977	0.959818	0.960258	0.960142	0.958348	0.960686	0.966347	0.960179	0.960705	0.958174	0.962785	0.96076	0.965048	0.960663	0.96475	0.960748	0.964307	0.960545	0.964804	0.960788	0.963401	0.966333	0.964862	0.964317	0.964966	0.962645	0.965368	0.964592	0.962905	0.962805	0.963274	0.962176	0.96286	0.964239	0.9636	0.963	0.963247	0.96309	0.964512	0.962724	0.963104	0.962309	0.963029	0.963066
Cryptococcus neoformans var JEC21 uid10698	0.958547	0.958725	0.958782	0.959565	0.95841	0.963321	0.959634	0.959616	0.959376	0.958258	0.9605	0.96651	0.960012	0.960537	0.957988	0.961821	0.960566	0.964294	0.960495	0.964025	0.960555	0.963566	0.960388	0.964058	0.960589	0.962743	0.965495	0.96412	0.963636	0.964231	0.962089	0.964599	0.963873	0.962313	0.962223	0.962652	0.961677	0.962268	0.963543	0.962958	0.96242	0.962639	0.962509	0.963811	0.962133	0.962475	0.961781	0.962434	0.962448
Kluyveromyces lactis NRRL Y-1140 uid12377	0.959321	0.958347	0.961013	0.966465	0.964362	0.974368	0.963963	0.967991	0.969577	0.961605	0.965809	0.965446	0.965356	0.96561	0.96342	0.974588	0.965988	0.976334	0.965573	0.975828	0.965851	0.975383	0.965331	0.975879	0.966018	0.973403	0.978113	0.975853	0.974897	0.975928	0.971925	0.976613	0.975398	0.972483	0.972236	0.973147	0.970842	0.972388	0.974853	0.973795	0.972552	0.97312	0.972776	0.975296	0.972139	0.972998	0.971264	0.972555	0.972914
Neurospora crassa uid132	0.935801	0.937483	0.934178	0.931409	0.931233	0.933675	0.933172	0.929317	0.927217	0.932715	0.93416	0.960381	0.933455	0.934418	0.93105	0.928121	0.934131	0.93441	0.934274	0.934245	0.934239	0.933532	0.934285	0.934205	0.934166	0.933117	0.935406	0.934351	0.934113	0.934577	0.933077	0.934773	0.934154	0.933095	0.933082	0.933383	0.933013	0.9331	0.934068	0.933534	0.933346	0.933374	0.93341	0.934215	0.93288	0.933116	0.932858	0.933303	0.933068
Saccharomyces cerevisiae uid128	0.955546	0.954418	0.957118	0.963749	0.961101	0.972538	0.960456	0.964723	0.966627	0.958022	0.963074	0.963519	0.962486	0.96287	0.960133	0.972397	0.963276	0.974682	0.962805	0.974137	0.963133	0.973601	0.962521	0.974175	0.963309	0.971434	0.976585	0.974149	0.973123	0.974253	0.969839	0.974985	0.973667	0.970454	0.970187	0.97119	0.968635	0.970352	0.973095	0.971921	0.970566	0.971166	0.970797	0.973557	0.970023	0.971035	0.969072	0.970548	0.970928
Schizosaccharomyces pombe uid127	0.950155	0.948735	0.952245	0.960429	0.957021	0.970661	0.956196	0.961282	0.96366	0.953526	0.959483	0.961549	0.958841	0.959242	0.956332	0.97048	0.959722	0.973117	0.959157	0.972497	0.959561	0.971902	0.958828	0.972534	0.959758	0.969383	0.975254	0.9725	0.97133	0.972612	0.967539	0.973442	0.971948	0.968259	0.967947	0.969116	0.96612	0.968142	0.971292	0.969947	0.968379	0.969079	0.96865	0.971827	0.967748	0.968914	0.966627	0.968335	0.968818
Yarrowia lipolytica CLIB122 uid12414	0.957201	0.957532	0.957454	0.957589	0.956719	0.960808	0.958188	0.957023	0.956744	0.956832	0.958992	0.967179	0.958362	0.959041	0.956509	0.958762	0.959008	0.961702	0.958981	0.961501	0.959019	0.961021	0.958917	0.961535	0.959036	0.960546	0.96277	0.96166	0.961249	0.961727	0.960057	0.962025	0.961411	0.960233	0.960151	0.960474	0.959775	0.960202	0.961152	0.960709	0.960296	0.960466	0.960395	0.961396	0.960155	0.960364	0.959858	0.960343	0.960308
Zygosaccharomyces rouxii CBS 732 uid39573	0.963449	0.962567	0.964731	0.969638	0.967757	0.976792	0.967431	0.971047	0.972461	0.965296	0.969033	0.967592	0.968606	0.968867	0.966689	0.976946	0.96921	0.978537	0.968837	0.978081	0.969076	0.977657	0.968595	0.978122	0.96923	0.975869	0.980166	0.97811	0.977241	0.97819	0.97453	0.978807	0.977697	0.975035	0.974823	0.97564	0.973545	0.974949	0.977208	0.976234	0.975112	0.975621	0.975314	0.977603	0.974722	0.975508	0.973928	0.975122	0.975434
K-mer size: 17	Arabidopsis lyrata	Arabidopsis thaliana TAIR10	Citrus sinensis	Glycine max	Malus domestica	Nicotiana benthamiana Niben v0.4.4	Nicotiana tabacum tobacco	Oryza brachyantha	Oryza sativa v5.00	Populus trichocarpa	Solanum lycopersicum vc Heinz v2.40	Solanum peruvianum	Solanum tuberosum DM v3	Solanum pimpinellifolium	Vitis vinifera	Zea mays	Solanum arcanum LA2157 denovo fasta CLC	Solanum arcanum LA2157 raw	Solanum arcanum LA2157 denovo fasta APLG	Solanum habrochaites LYC4 raw	Solanum habrochaites LYC4 denovo fasta APLG	Solanum lycopersicum cv Heinz raw	Solanum lycopersicum cv Heinz denovo APLG	Solanum pennellii LA0716 raw	Solanum pennellii LA0716 denovo APLG	Solanum lycopersicum LA2706 Moneymaker	Solanum lycopersicum LA2838A Alisa Craig	Solanum lycopersicum PI406760 Gardeners delight	Solanum lycopersicum LA1090 Rutgers	Solanum lycopersicum EA00325 Galina	Solanum lycopersicum EA00488 Taxi	Solanum lycopersicum EA00375 Katinka Cherry	Solanum lycopersicum EA00371 John's big orange	Solanum lycopersicum LA2463 Allround	Solanum lycopersicum LYC1969 Sonata	Solanum lycopersicum LYC3897 Cross Country	Solanum lycopersicum LYC3476 Iidi	Solanum lycopersicum TR00003 Momatero	Solanum lycopersicum LYC11 Rote Beere	Solanum lycopersicum LYC3340	Solanum lycopersicum EA01155 Dana	Solanum lycopersicum EA01049 Large Pink	Solanum lycopersicum LYC3153	Solanum lycopersicum EA03222	Solanum lycopersicum PI129097	Solanum lycopersicum PI272654	Solanum lycopersicum EA00990 Jersey devil	Solanum corneliomuelleri LA0118	Solanum lycopersicum EA00157 Polish Joe
Arabidopsis lyrata		0.848835	0.948759	0.943493	0.953953	0.956919	0.951118	0.961641	0.962216	0.946689	0.94565	0.989797	0.946278	0.945662	0.946204	0.964344	0.945882	0.961675	0.945538	0.960414	0.945596	0.959401	0.945809	0.96043	0.946275	0.955153	0.9653	0.959931	0.958186	0.960178	0.953189	0.961567	0.959134	0.954088	0.953597	0.95515	0.95153	0.953919	0.958422	0.956331	0.954383	0.955144	0.954362	0.959031	0.953642	0.954794	0.952343	0.953937	0.95486
Arabidopsis thaliana TAIR10	0.848835		0.954509	0.951515	0.959183	0.963766	0.95705	0.965975	0.966744	0.952944	0.953251	0.989631	0.953634	0.953309	0.953028	0.969379	0.953554	0.967892	0.953213	0.966804	0.953328	0.965873	0.953354	0.966831	0.953882	0.962219	0.970945	0.96638	0.964875	0.966606	0.960437	0.967796	0.965685	0.961243	0.960811	0.96221	0.958937	0.961095	0.965074	0.963236	0.961482	0.96219	0.961516	0.965627	0.960809	0.961864	0.959617	0.961131	0.961913
Citrus sinensis	0.948759	0.954509		0.918803	0.940085	0.93539	0.935606	0.951597	0.951531	0.929122	0.922949	0.989602	0.925206	0.922968	0.925904	0.951122	0.92315	0.941556	0.92295	0.939739	0.922714	0.938889	0.923691	0.939811	0.923823	0.932823	0.946897	0.939215	0.936804	0.939487	0.930642	0.941517	0.938138	0.931717	0.931084	0.93293	0.928721	0.931514	0.937094	0.934389	0.932055	0.932909	0.931794	0.937801	0.931364	0.932484	0.929906	0.931417	0.932706
Glycine max	0.943493	0.951515	0.918803		0.923638	0.87626	0.915837	0.939048	0.935402	0.911632	0.878683	0.990459	0.887563	0.879079	0.899546	0.921723	0.87851	0.877011	0.879554	0.874854	0.877535	0.878456	0.882163	0.875397	0.879684	0.871551	0.885007	0.876077	0.873499	0.875579	0.87228	0.87828	0.875211	0.872152	0.871804	0.871705	0.872473	0.872214	0.872993	0.872127	0.87213	0.87181	0.870432	0.873204	0.874184	0.872131	0.87476	0.871197	0.873161
Malus domestica	0.953953	0.959183	0.940085	0.923638		0.9348	0.941256	0.954921	0.953419	0.936606	0.927884	0.990386	0.930034	0.927986	0.931635	0.950673	0.927939	0.939174	0.927998	0.937701	0.927534	0.937522	0.928813	0.937767	0.928453	0.932717	0.943896	0.937608	0.93571	0.937792	0.931406	0.939454	0.936795	0.932025	0.931626	0.932817	0.930212	0.931907	0.935866	0.933893	0.932396	0.932869	0.931996	0.93631	0.932086	0.932599	0.931311	0.931844	0.932879
Nicotiana benthamiana Niben v0.4.4	0.956919	0.963766	0.93539	0.87626	0.9348		0.880227	0.948574	0.94237	0.928426	0.874592	0.989909	0.885076	0.87539	0.912831	0.915001	0.873763	0.806079	0.876422	0.808553	0.872945	0.82555	0.880133	0.809957	0.874767	0.829653	0.805436	0.815551	0.818025	0.812123	0.839061	0.811225	0.817776	0.83497	0.836208	0.829036	0.845793	0.835783	0.814942	0.824466	0.833592	0.829441	0.829523	0.81215	0.841671	0.831555	0.84781	0.832898	0.833909
Nicotiana tabacum tobacco	0.951118	0.95705	0.935606	0.915837	0.941256	0.880227		0.951591	0.950345	0.931874	0.910971	0.983299	0.910818	0.911122	0.926542	0.947081	0.911099	0.93028	0.910994	0.928303	0.91064	0.92754	0.911911	0.928317	0.911669	0.920874	0.93655	0.927919	0.925207	0.928217	0.918542	0.930488	0.926719	0.91964	0.918977	0.920946	0.916512	0.919428	0.925448	0.922519	0.920049	0.920946	0.919745	0.926235	0.919259	0.920657	0.917837	0.919009	0.920823
Oryza brachyantha	0.961641	0.965975	0.951597	0.939048	0.954921	0.948574	0.951591		0.921222	0.948524	0.942727	0.992184	0.94419	0.942883	0.946153	0.950477	0.942815	0.952304	0.942796	0.951191	0.942509	0.950701	0.943382	0.951323	0.943259	0.947218	0.955703	0.951055	0.949657	0.951213	0.946256	0.952428	0.950417	0.946807	0.946438	0.947469	0.94522	0.946715	0.949739	0.94825	0.947002	0.947464	0.946801	0.95019	0.946643	0.947284	0.94596	0.946511	0.947378
Oryza sativa v5.00	0.962216	0.966744	0.951531	0.935402	0.953419	0.94237	0.950345	0.921222		0.948017	0.939779	0.992218	0.941432	0.940011	0.944402	0.944416	0.939782	0.945531	0.939952	0.944493	0.939479	0.94434	0.940708	0.944654	0.940227	0.94124	0.948989	0.944616	0.94338	0.944742	0.940766	0.945879	0.944057	0.941101	0.940809	0.941532	0.940129	0.941038	0.943355	0.94215	0.941315	0.941577	0.940978	0.943685	0.941174	0.941409	0.940873	0.940827	0.941583
Populus trichocarpa	0.946689	0.952944	0.929122	0.911632	0.936606	0.928426	0.931874	0.948524	0.948017		0.916488	0.98952	0.919307	0.916572	0.920237	0.946252	0.916684	0.934473	0.916553	0.932518	0.916143	0.931735	0.917426	0.932585	0.917372	0.925283	0.940399	0.932054	0.929496	0.932361	0.923142	0.934554	0.930925	0.924156	0.923559	0.92539	0.921268	0.92397	0.929815	0.926965	0.924657	0.925454	0.924283	0.93049	0.923988	0.925059	0.92267	0.92401	0.925315
Solanum lycopersicum vc Heinz v2.40	0.94565	0.953251	0.922949	0.878683	0.927884	0.874592	0.910971	0.942727	0.939779	0.916488		0.951501	0.809318	0.255944	0.904327	0.926598	0.573302	0.799648	0.574652	0.80399	0.65466	0.654815	0.0697273	0.799038	0.641736	0.548548	0.790615	0.686534	0.644172	0.699194	0.466192	0.73466	0.660723	0.503799	0.509211	0.549241	0.397253	0.517713	0.668133	0.619505	0.515281	0.548957	0.534436	0.67564	0.479239	0.545753	0.398915	0.70059	0.525346
Solanum peruvianum	0.989797	0.989631	0.989602	0.990459	0.990386	0.989909	0.983299	0.992184	0.992218	0.98952	0.951501		0.961224	0.951418	0.989561	0.993316	0.951643	0.98579	0.949854	0.984903	0.953696	0.981462	0.948559	0.984569	0.952987	0.976963	0.988763	0.983378	0.981599	0.984078	0.972993	0.98525	0.982414	0.974781	0.974044	0.977013	0.96959	0.974408	0.982224	0.978891	0.97534	0.976926	0.976247	0.98312	0.97261	0.976293	0.969774	0.973215	0.975783
Solanum tuberosum DM v3	0.946278	0.953634	0.925206	0.887563	0.930034	0.885076	0.910818	0.94419	0.941432	0.919307	0.809318	0.961224		0.809033	0.90873	0.930984	0.808246	0.869034	0.807592	0.863987	0.807004	0.859904	0.81027	0.861954	0.803869	0.844465	0.885671	0.863729	0.856718	0.865042	0.836638	0.87037	0.860362	0.840021	0.838149	0.844429	0.830333	0.839359	0.857081	0.848614	0.840941	0.844173	0.841621	0.860041	0.836824	0.843407	0.832462	0.834154	0.842948
Solanum pimpinellifolium	0.945662	0.953309	0.922968	0.879079	0.927986	0.87539	0.911122	0.942883	0.940011	0.916572	0.255944	0.951418	0.809033		0.904466	0.927032	0.568665	0.800814	0.568096	0.805097	0.651666	0.696548	0.273483	0.799332	0.636156	0.614676	0.80757	0.715177	0.688546	0.726844	0.554176	0.749322	0.701361	0.580934	0.584841	0.615467	0.501809	0.590688	0.69114	0.627369	0.589122	0.614258	0.603356	0.706388	0.529809	0.603365	0.505558	0.703096	0.597388
Vitis vinifera	0.946204	0.953028	0.925904	0.899546	0.931635	0.912831	0.926542	0.946153	0.944402	0.920237	0.904327	0.989561	0.90873	0.904466		0.938297	0.90444	0.917661	0.904648	0.915549	0.90375	0.915656	0.905885	0.915628	0.905194	0.908838	0.924718	0.915589	0.912879	0.91585	0.907192	0.918249	0.914442	0.907894	0.907398	0.908855	0.905822	0.907765	0.913062	0.910358	0.908522	0.908992	0.90782	0.91357	0.908306	0.908869	0.907515	0.90787	0.909267
Zea mays	0.964344	0.969379	0.951122	0.921723	0.950673	0.915001	0.947081	0.950477	0.944416	0.946252	0.926598	0.993316	0.930984	0.927032	0.938297		0.926341	0.913043	0.927272	0.912681	0.925973	0.915163	0.928749	0.912997	0.92687	0.914489	0.915608	0.9141	0.913876	0.913753	0.916678	0.914291	0.914113	0.915818	0.91598	0.914846	0.918026	0.915979	0.91334	0.914286	0.915851	0.915026	0.914803	0.913006	0.917355	0.91532	0.918857	0.915421	0.915868
Solanum arcanum LA2157 denovo fasta CLC	0.945882	0.953554	0.92315	0.87851	0.927939	0.873763	0.911099	0.942815	0.939782	0.916684	0.573302	0.951643	0.808246	0.568665	0.90444	0.926341		0.733979	0.0505539	0.800045	0.647586	0.765256	0.581422	0.794859	0.631869	0.719833	0.832852	0.77671	0.758849	0.782437	0.690612	0.794537	0.767114	0.70331	0.696948	0.719895	0.66686	0.700558	0.761732	0.733048	0.706437	0.718887	0.712971	0.770574	0.685959	0.714908	0.669468	0.693103	0.711695
Solanum arcanum LA2157 raw	0.961675	0.967892	0.941556	0.877011	0.939174	0.806079	0.93028	0.952304	0.945531	0.934473	0.799648	0.98579	0.869034	0.800815	0.917661	0.913043	0.733979		0.739953	0.679835	0.811086	0.704836	0.810103	0.680563	0.809869	0.717537	0.674117	0.691473	0.694847	0.685853	0.731992	0.683837	0.694196	0.723424	0.72632	0.713049	0.745122	0.725094	0.684922	0.702366	0.721468	0.713307	0.715218	0.681197	0.733823	0.718588	0.747857	0.719493	0.72198
Solanum arcanum LA2157 denovo fasta APLG	0.945538	0.953213	0.92295	0.879554	0.927998	0.876422	0.910994	0.942796	0.939952	0.916554	0.574652	0.949854	0.807593	0.568096	0.904648	0.927272	0.0505544	0.739954		0.805795	0.647962	0.770313	0.578143	0.799639	0.629483	0.726357	0.838344	0.782998	0.765401	0.788746	0.696915	0.800716	0.7736	0.709779	0.703546	0.726506	0.672845	0.7071	0.768508	0.73987	0.713132	0.725535	0.719538	0.777055	0.69232	0.721533	0.675493	0.700018	0.718321
Solanum habrochaites LYC4 raw	0.960414	0.966804	0.939739	0.874854	0.937701	0.808553	0.928303	0.951191	0.944493	0.932518	0.80399	0.984903	0.863987	0.805097	0.915549	0.912681	0.800045	0.679835	0.805795		0.701673	0.718379	0.813965	0.683522	0.796701	0.727065	0.6931	0.705409	0.707633	0.70036	0.740417	0.699319	0.707306	0.732702	0.734991	0.723353	0.752263	0.73408	0.698714	0.713591	0.730479	0.723456	0.725109	0.69637	0.742535	0.728631	0.755078	0.724041	0.731626
Solanum habrochaites LYC4 denovo fasta APLG	0.945596	0.953328	0.922714	0.877535	0.927534	0.872945	0.91064	0.942509	0.939479	0.916143	0.65466	0.953696	0.807004	0.651666	0.90375	0.925973	0.647586	0.811086	0.647962	0.701673		0.787995	0.658605	0.791929	0.622667	0.753636	0.842493	0.797421	0.782903	0.80134	0.733095	0.811429	0.789737	0.74194	0.737171	0.753716	0.716395	0.739982	0.784376	0.763178	0.743842	0.752895	0.748361	0.791757	0.731033	0.750748	0.719101	0.723988	0.748556
Solanum lycopersicum cv Heinz raw	0.959401	0.965873	0.938889	0.878456	0.937522	0.82555	0.92754	0.950701	0.94434	0.931735	0.654815	0.981462	0.859904	0.696548	0.915656	0.915163	0.765256	0.704836	0.770313	0.71838	0.787995		0.662175	0.717208	0.785066	0.64166	0.691353	0.662559	0.649895	0.662974	0.638393	0.678109	0.65424	0.637747	0.645568	0.638627	0.639823	0.646138	0.652131	0.653923	0.639004	0.638795	0.638086	0.648985	0.645923	0.644704	0.64217	0.720609	0.641137
Solanum lycopersicum cv Heinz denovo APLG	0.945809	0.953354	0.923691	0.882163	0.928813	0.880133	0.911911	0.943382	0.940708	0.917426	0.0697274	0.948559	0.81027	0.273483	0.905885	0.928749	0.581422	0.810103	0.578144	0.813965	0.658605	0.662176		0.808194	0.643084	0.577171	0.803925	0.706165	0.666756	0.718122	0.499899	0.750873	0.68226	0.535262	0.53932	0.577823	0.43514	0.547163	0.688893	0.642048	0.545789	0.577511	0.563864	0.696293	0.510821	0.573804	0.436898	0.713535	0.555279
Solanum pennellii LA0716 raw	0.96043	0.966831	0.939811	0.875397	0.937767	0.809957	0.928317	0.951323	0.944654	0.932585	0.799038	0.984569	0.861954	0.799332	0.915628	0.912997	0.794859	0.680564	0.799639	0.683522	0.791929	0.717208	0.808194		0.699092	0.723682	0.696663	0.706979	0.708872	0.702312	0.73936	0.701444	0.709006	0.732036	0.734128	0.723279	0.750454	0.73316	0.70057	0.714485	0.730396	0.723584	0.724724	0.697618	0.741027	0.728263	0.753327	0.71921	0.731288
Solanum pennellii LA0716 denovo APLG	0.946275	0.953882	0.923823	0.879684	0.928453	0.874767	0.911669	0.943259	0.940227	0.917372	0.641736	0.952987	0.803869	0.636156	0.905194	0.92687	0.631869	0.809869	0.629483	0.796701	0.622667	0.785066	0.643085	0.699093		0.750586	0.84258	0.795985	0.781098	0.800244	0.728287	0.810387	0.788114	0.737832	0.732541	0.750435	0.710341	0.735321	0.782828	0.760528	0.740014	0.749631	0.744762	0.790091	0.725446	0.746883	0.712826	0.711283	0.744557
Solanum lycopersicum LA2706 Moneymaker	0.955153	0.962219	0.932823	0.871551	0.932717	0.829653	0.920874	0.947218	0.94124	0.925283	0.548548	0.976963	0.844465	0.614676	0.908838	0.914489	0.719833	0.717537	0.726357	0.727065	0.753636	0.641661	0.577171	0.723682	0.750587		0.700264	0.641951	0.620666	0.647078	0.570956	0.669721	0.6281	0.574214	0.583334	0.58666	0.559553	0.586422	0.628637	0.616347	0.57971	0.586852	0.582764	0.628139	0.580753	0.593428	0.564188	0.69588	0.585866
Solanum lycopersicum LA2838A Alisa Craig	0.9653	0.970945	0.946897	0.885007	0.943896	0.805436	0.93655	0.955703	0.948989	0.940399	0.790615	0.988763	0.885671	0.80757	0.924718	0.915608	0.832852	0.674117	0.838344	0.6931	0.842493	0.691353	0.803925	0.696663	0.84258	0.700264		0.663085	0.669314	0.655478	0.717952	0.655704	0.666002	0.708219	0.715228	0.695401	0.733076	0.714143	0.664287	0.691494	0.705084	0.696208	0.698782	0.65527	0.725096	0.705217	0.735614	0.750345	0.706663
Solanum lycopersicum PI406760 Gardeners delight	0.959931	0.96638	0.939215	0.876077	0.937608	0.815551	0.927919	0.951055	0.944616	0.932054	0.686534	0.983378	0.863729	0.715178	0.915589	0.9141	0.77671	0.691473	0.782998	0.705409	0.797421	0.662559	0.706165	0.706979	0.795985	0.641951	0.663086		0.637491	0.640876	0.6431	0.651674	0.639573	0.638612	0.646748	0.635669	0.648448	0.647156	0.638205	0.643309	0.639058	0.636644	0.636079	0.633073	0.648779	0.644068	0.651949	0.715607	0.642234
Solanum lycopersicum LA1090 Rutgers	0.958186	0.964875	0.936804	0.873499	0.93571	0.818025	0.925207	0.949657	0.94338	0.929496	0.644172	0.981599	0.856718	0.688546	0.912879	0.913876	0.758849	0.694847	0.765401	0.707633	0.782903	0.649895	0.666757	0.708872	0.781098	0.620667	0.669315	0.637492		0.637263	0.614459	0.654315	0.628295	0.613176	0.621139	0.612527	0.616495	0.621896	0.627181	0.630203	0.613111	0.613685	0.611593	0.624412	0.624009	0.62132	0.619639	0.705052	0.617775
Solanum lycopersicum EA00325 Galina	0.960178	0.966606	0.939487	0.875579	0.937792	0.812123	0.928217	0.951213	0.944742	0.932361	0.699194	0.984078	0.865042	0.726844	0.91585	0.913753	0.782437	0.685853	0.788746	0.70036	0.80134	0.662974	0.718122	0.702312	0.800244	0.647078	0.655478	0.640877	0.637264		0.650297	0.650135	0.639153	0.645372	0.65306	0.639882	0.657382	0.653205	0.637164	0.645058	0.644252	0.641101	0.640801	0.631861	0.657361	0.648725	0.660913	0.716834	0.647852
Solanum lycopersicum EA00488 Taxi	0.953189	0.960437	0.930642	0.87228	0.931406	0.839061	0.918542	0.946256	0.940766	0.923142	0.466193	0.972993	0.836638	0.554176	0.907192	0.916678	0.690612	0.731992	0.696915	0.740417	0.733095	0.638393	0.499899	0.739361	0.728287	0.570956	0.717953	0.6431	0.61446	0.650298		0.677529	0.624915	0.545081	0.553209	0.563541	0.513865	0.556429	0.626428	0.603707	0.552125	0.562096	0.55747	0.628174	0.547127	0.569501	0.518688	0.688221	0.557015
Solanum lycopersicum EA00375 Katinka Cherry	0.961567	0.967796	0.941517	0.87828	0.939454	0.811225	0.930488	0.952428	0.945879	0.934554	0.73466	0.98525	0.87037	0.749322	0.918249	0.914291	0.794537	0.683837	0.800716	0.699319	0.811429	0.678109	0.750873	0.701444	0.810387	0.669722	0.655704	0.651675	0.654315	0.650136	0.677531		0.65443	0.67104	0.665845	0.663714	0.686949	0.665417	0.648175	0.661217	0.669337	0.664499	0.665027	0.645952	0.680423	0.670049	0.690018	0.721285	0.6712
Solanum lycopersicum EA00371 John's big orange	0.959134	0.965685	0.938138	0.875211	0.936795	0.817776	0.926719	0.950417	0.944057	0.930925	0.660723	0.982414	0.860362	0.701361	0.914442	0.914113	0.767114	0.694196	0.7736	0.707307	0.789737	0.65424	0.68226	0.709006	0.788114	0.628101	0.666002	0.639574	0.628296	0.639154	0.624916	0.654431		0.622369	0.630338	0.621126	0.628359	0.630579	0.63073	0.635726	0.622556	0.621966	0.621359	0.627973	0.634297	0.628976	0.63186	0.710034	0.625746
Solanum lycopersicum LA2463 Allround	0.954088	0.961243	0.931717	0.872152	0.932025	0.83497	0.91964	0.946807	0.941101	0.924156	0.503799	0.974781	0.840021	0.580934	0.907894	0.915818	0.70331	0.723424	0.709779	0.732702	0.74194	0.637747	0.535262	0.732036	0.737832	0.574214	0.708219	0.638613	0.613176	0.645372	0.545083	0.671041	0.62237		0.560795	0.568044	0.528642	0.564233	0.623008	0.604437	0.559431	0.568779	0.563292	0.62394	0.556568	0.5748	0.534355	0.688934	0.565954
Solanum lycopersicum LYC1969 Sonata	0.953597	0.960811	0.931084	0.871804	0.931626	0.836208	0.918977	0.946438	0.940809	0.923559	0.50921	0.974044	0.838149	0.584841	0.907398	0.91598	0.696948	0.72632	0.703546	0.734991	0.737171	0.645568	0.53932	0.734129	0.732541	0.583334	0.715228	0.646748	0.62114	0.65306	0.553209	0.665847	0.63034	0.560796		0.576446	0.537026	0.545459	0.630627	0.613059	0.567488	0.577746	0.57185	0.632518	0.564544	0.582741	0.542307	0.680937	0.574314
Solanum lycopersicum LYC3897 Cross Country	0.95515	0.96221	0.93293	0.871705	0.932817	0.829036	0.920946	0.947469	0.941532	0.92539	0.549241	0.977013	0.844429	0.615467	0.908855	0.914846	0.719895	0.71305	0.726506	0.723353	0.753716	0.638627	0.577824	0.723279	0.750435	0.58666	0.695401	0.635669	0.612527	0.639883	0.563542	0.663714	0.621127	0.568046	0.576447		0.554331	0.578614	0.620996	0.60891	0.572711	0.579271	0.574557	0.620779	0.575083	0.586135	0.559521	0.691451	0.579492
Solanum lycopersicum LYC3476 Iidi	0.95153	0.958937	0.928721	0.872473	0.930212	0.845793	0.916512	0.94522	0.940129	0.921268	0.397253	0.96959	0.830333	0.501809	0.905822	0.918026	0.66686	0.745122	0.672845	0.752263	0.716396	0.639823	0.435141	0.750455	0.710341	0.559553	0.733076	0.648449	0.616495	0.657382	0.513866	0.68695	0.628359	0.528643	0.537028	0.554333		0.541696	0.630321	0.600736	0.537142	0.554469	0.545975	0.63459	0.524952	0.556942	0.487141	0.685789	0.545351
Solanum lycopersicum TR00003 Momatero	0.953919	0.961095	0.931514	0.872214	0.931907	0.835783	0.919428	0.946715	0.941038	0.92397	0.517713	0.974408	0.839359	0.590688	0.907765	0.915979	0.700558	0.725094	0.7071	0.73408	0.739982	0.646138	0.547163	0.73316	0.735321	0.586422	0.714143	0.647156	0.621896	0.653205	0.556429	0.665418	0.63058	0.564233	0.54546	0.578615	0.541699		0.631634	0.614273	0.570491	0.579508	0.573995	0.632277	0.567639	0.584417	0.546569	0.681964	0.576373
Solanum lycopersicum LYC11 Rote Beere	0.958422	0.965074	0.937094	0.872993	0.935866	0.814942	0.925448	0.949739	0.943355	0.929815	0.668133	0.982224	0.857081	0.69114	0.913062	0.91334	0.761732	0.684922	0.768508	0.698714	0.784376	0.652131	0.688893	0.70057	0.782829	0.628637	0.664287	0.638205	0.627181	0.637164	0.626428	0.648176	0.630731	0.623009	0.630629	0.620997	0.630322	0.631636		0.618808	0.621291	0.620559	0.619995	0.624669	0.633231	0.628156	0.633841	0.701906	0.626655
Solanum lycopersicum LYC3340	0.956331	0.963236	0.934389	0.872127	0.933893	0.824466	0.922519	0.94825	0.94215	0.926965	0.619505	0.978891	0.848614	0.627369	0.910358	0.914286	0.733048	0.702367	0.73987	0.713591	0.763178	0.653923	0.642048	0.714485	0.760528	0.616347	0.691494	0.643309	0.630203	0.645058	0.603708	0.661216	0.635727	0.604438	0.61306	0.608911	0.600737	0.614275	0.61881		0.605498	0.607507	0.605854	0.631354	0.608382	0.613353	0.605839	0.693252	0.611327
Solanum lycopersicum EA01155 Dana	0.954383	0.961482	0.932055	0.87213	0.932396	0.833592	0.920049	0.947002	0.941315	0.924657	0.515281	0.97534	0.840941	0.589122	0.908522	0.915851	0.706437	0.721469	0.713132	0.730479	0.743843	0.639004	0.545789	0.730397	0.740014	0.579711	0.705084	0.639058	0.613111	0.644253	0.552126	0.669338	0.622556	0.559431	0.567488	0.572713	0.537143	0.570492	0.621292	0.6055		0.571929	0.56669	0.624373	0.563458	0.579156	0.541489	0.68887	0.570085
Solanum lycopersicum EA01049 Large Pink	0.955144	0.96219	0.932909	0.87181	0.932869	0.829441	0.920946	0.947464	0.941577	0.925454	0.548957	0.976926	0.844173	0.614258	0.908992	0.915026	0.718887	0.713307	0.725535	0.723456	0.752895	0.638795	0.577511	0.723584	0.749631	0.586852	0.696208	0.636644	0.613685	0.641101	0.562096	0.6645	0.621966	0.568779	0.577748	0.579271	0.55447	0.579508	0.62056	0.607509	0.57193		0.573919	0.621016	0.576147	0.586713	0.558996	0.691187	0.577185
Solanum lycopersicum LYC3153	0.954362	0.961516	0.931794	0.870432	0.931996	0.829523	0.919745	0.946801	0.940978	0.924283	0.534436	0.976247	0.841621	0.603356	0.907819	0.914803	0.712971	0.715218	0.719538	0.725109	0.748361	0.638086	0.563864	0.724724	0.744762	0.582764	0.698782	0.636079	0.611593	0.640801	0.55747	0.665027	0.62136	0.563292	0.57185	0.574558	0.545976	0.573996	0.619996	0.605856	0.566692	0.57392		0.620286	0.569515	0.582021	0.550746	0.689215	0.574189
Solanum lycopersicum EA03222	0.959031	0.965627	0.937801	0.873204	0.93631	0.81215	0.926235	0.95019	0.943685	0.93049	0.67564	0.98312	0.860041	0.706389	0.91357	0.913006	0.770575	0.681197	0.777055	0.69637	0.791757	0.648985	0.696293	0.697618	0.790091	0.628139	0.65527	0.633074	0.624412	0.631861	0.628175	0.645952	0.627974	0.623941	0.632518	0.620779	0.63459	0.632277	0.62467	0.631354	0.624375	0.621017	0.620287		0.636627	0.629834	0.638447	0.706933	0.628325
Solanum lycopersicum PI129097	0.953642	0.960809	0.931364	0.874184	0.932086	0.841671	0.919259	0.946643	0.941174	0.923988	0.479239	0.97261	0.836824	0.529809	0.908306	0.917355	0.685959	0.733823	0.69232	0.742535	0.731033	0.645923	0.510821	0.741027	0.725446	0.580753	0.725096	0.648779	0.62401	0.657361	0.547128	0.680423	0.634298	0.556569	0.564544	0.575083	0.524953	0.56764	0.633231	0.608383	0.563459	0.576149	0.569516	0.636629		0.57108	0.528491	0.686801	0.568261
Solanum lycopersicum PI272654	0.954794	0.961864	0.932484	0.872131	0.932599	0.831555	0.920657	0.947284	0.941409	0.925059	0.545753	0.976293	0.843407	0.603365	0.908869	0.91532	0.714908	0.718588	0.721534	0.728631	0.750748	0.644704	0.573803	0.728263	0.746883	0.593428	0.705217	0.644068	0.62132	0.648726	0.569501	0.67005	0.628976	0.5748	0.582742	0.586135	0.556943	0.584418	0.628156	0.613354	0.579156	0.586714	0.582023	0.629836	0.571083		0.560255	0.691747	0.564619
Solanum lycopersicum EA00990 Jersey devil	0.952343	0.959617	0.929906	0.87476	0.931311	0.84781	0.917837	0.94596	0.940873	0.92267	0.398915	0.969774	0.832462	0.505558	0.907515	0.918857	0.669468	0.747857	0.675494	0.755078	0.719101	0.64217	0.436897	0.753327	0.712826	0.564188	0.735614	0.651949	0.619639	0.660914	0.518689	0.690018	0.631862	0.534355	0.542309	0.559522	0.487142	0.54657	0.633841	0.605839	0.541492	0.558997	0.550749	0.638449	0.528494	0.560258		0.687012	0.547062
Solanum corneliomuelleri LA0118	0.953937	0.961131	0.931417	0.871197	0.931844	0.832898	0.919009	0.946511	0.940827	0.92401	0.70059	0.973215	0.834154	0.703096	0.90787	0.915421	0.693103	0.719493	0.700018	0.724041	0.723988	0.720609	0.713536	0.71921	0.711283	0.69588	0.750345	0.715607	0.705051	0.716834	0.688222	0.721285	0.710034	0.688935	0.680937	0.691451	0.685789	0.681964	0.701906	0.693252	0.688871	0.691188	0.689215	0.706934	0.686804	0.691749	0.687015		0.691643
Solanum lycopersicum EA00157 Polish Joe	0.95486	0.961913	0.932706	0.873161	0.932879	0.833909	0.920823	0.947378	0.941583	0.925315	0.525346	0.975783	0.842948	0.597388	0.909267	0.915868	0.711695	0.721981	0.718321	0.731626	0.748557	0.641137	0.55528	0.731288	0.744557	0.585867	0.706663	0.642235	0.617776	0.647851	0.557015	0.6712	0.625746	0.565955	0.574315	0.579492	0.545353	0.576373	0.626656	0.611329	0.570086	0.577186	0.57419	0.628326	0.568263	0.564621	0.547065	0.691645
Solanum lycopersicum EA02054 Cal J Tm VF	0.954163	0.961296	0.931675	0.871734	0.932089	0.833382	0.919882	0.946832	0.941074	0.92426	0.527503	0.975407	0.841488	0.582511	0.908291	0.915614	0.708033	0.724089	0.714627	0.733378	0.745848	0.646552	0.556758	0.73293	0.741664	0.591132	0.710905	0.644276	0.622875	0.649894	0.564496	0.668827	0.630454	0.571773	0.579829	0.585014	0.550085	0.581469	0.626367	0.607187	0.575271	0.5847	0.579417	0.632041	0.572095	0.548171	0.54807	0.691664	0.557161
Solanum lycopersicum PI303721 The Dutchman	0.953977	0.961037	0.932174	0.877233	0.932983	0.84725	0.920236	0.947226	0.941893	0.925019	0.445679	0.971615	0.838599	0.539116	0.909925	0.919035	0.687057	0.745548	0.693193	0.753152	0.732337	0.646825	0.479576	0.752124	0.726887	0.57654	0.732095	0.654551	0.625229	0.662791	0.534269	0.689831	0.635437	0.549503	0.558218	0.571292	0.51107	0.561293	0.638033	0.61204	0.554877	0.567936	0.564457	0.641892	0.546041	0.568615	0.512658	0.694222	0.555733
Solanum lycopersicum LA4451 Black Cherry	0.953486	0.960718	0.930967	0.871891	0.931539	0.836772	0.918869	0.946398	0.940814	0.923412	0.495485	0.973826	0.837962	0.558754	0.907306	0.916165	0.695838	0.727715	0.702185	0.736704	0.737017	0.642599	0.526642	0.735531	0.73222	0.580383	0.715798	0.644443	0.619105	0.651535	0.546807	0.670674	0.62863	0.556686	0.565031	0.57297	0.530553	0.567393	0.622815	0.601955	0.563606	0.572897	0.567296	0.63082	0.555265	0.576237	0.535685	0.688115	0.568363
Solanum lycopersicum V710029 Anto	0.953947	0.961124	0.931481	0.872131	0.931911	0.83562	0.919416	0.946628	0.940946	0.924003	0.497402	0.974527	0.839228	0.576321	0.907868	0.915841	0.700764	0.725344	0.707301	0.734526	0.740294	0.638456	0.529381	0.733557	0.735854	0.57631	0.71141	0.641356	0.614757	0.64787	0.545951	0.673346	0.624548	0.55416	0.56279	0.570369	0.528767	0.565404	0.625325	0.606764	0.560572	0.570262	0.564489	0.626334	0.555353	0.569983	0.530894	0.688278	0.562193
Solanum lycopersicum PC11029 Winter Tipe	0.95487	0.961907	0.932843	0.874712	0.933085	0.837788	0.920888	0.94758	0.941894	0.925458	0.502131	0.974741	0.841962	0.580992	0.909438	0.916888	0.7053	0.726485	0.711653	0.736251	0.744567	0.639	0.533681	0.735321	0.740007	0.578626	0.711537	0.641742	0.616147	0.648512	0.548098	0.674159	0.625236	0.555186	0.564949	0.571697	0.530903	0.567412	0.626868	0.608475	0.563111	0.572522	0.567205	0.627416	0.557006	0.572918	0.534193	0.691694	0.564772
Solanum lycopersicum PI093302 Chang Li	0.955967	0.962884	0.934387	0.875604	0.93417	0.834638	0.922679	0.948342	0.942392	0.927059	0.543152	0.976712	0.847257	0.611855	0.911092	0.916189	0.721466	0.723039	0.727836	0.733489	0.756846	0.645266	0.572139	0.73278	0.752854	0.593559	0.706313	0.645485	0.622536	0.650086	0.568949	0.673477	0.630277	0.57466	0.58339	0.586429	0.557249	0.585354	0.63152	0.61806	0.58068	0.587827	0.583332	0.631579	0.577927	0.573797	0.560267	0.698611	0.573905
Solanum lycopersicum EA00892 Belmonte	0.953539	0.960752	0.930904	0.871989	0.931548	0.836902	0.919054	0.946473	0.940841	0.923424	0.486342	0.973982	0.838943	0.56972	0.907492	0.9162	0.698809	0.729523	0.705211	0.738543	0.739368	0.639613	0.518914	0.737633	0.734709	0.576744	0.715272	0.643669	0.61672	0.650813	0.543028	0.675266	0.625334	0.552775	0.562175	0.570473	0.524993	0.564268	0.62808	0.608167	0.559791	0.569824	0.564648	0.629375	0.553518	0.533116	0.527293	0.690667	0.539731
Solanum lycopersicum EA01088 Tiffen Mennonite	0.953186	0.96039	0.930885	0.874851	0.931852	0.844961	0.918799	0.946539	0.941232	0.923523	0.433031	0.971319	0.835283	0.529677	0.907979	0.918276	0.68055	0.739817	0.686642	0.748094	0.726989	0.638803	0.468749	0.746598	0.72134	0.566543	0.72773	0.647139	0.61664	0.65581	0.521849	0.684068	0.627933	0.537324	0.546741	0.559969	0.49895	0.54976	0.630322	0.603135	0.54585	0.556371	0.552885	0.632554	0.534361	0.561834	0.501172	0.687978	0.5477
Solanum lycopersicum PI203232 Wheatleys Frost Resistant	0.954298	0.961399	0.932153	0.874573	0.932621	0.840016	0.920126	0.947206	0.941651	0.924758	0.481358	0.973652	0.839496	0.565182	0.908839	0.917283	0.696922	0.730536	0.703297	0.739597	0.738166	0.638885	0.514126	0.738705	0.733514	0.575851	0.717133	0.644078	0.616287	0.651036	0.538566	0.677875	0.626439	0.55077	0.559614	0.568105	0.522076	0.562398	0.627744	0.606562	0.557757	0.56722	0.563841	0.629401	0.550329	0.570655	0.525183	0.689641	0.559769
Solanum lycopersicum PI311117	0.953657	0.960818	0.931361	0.87433	0.932117	0.841977	0.919304	0.946773	0.941341	0.923998	0.458288	0.972573	0.837188	0.547028	0.908232	0.917648	0.688643	0.734473	0.694907	0.743119	0.732325	0.638482	0.492513	0.741913	0.727161	0.570617	0.721548	0.644548	0.615474	0.652406	0.532278	0.679524	0.626133	0.54343	0.552295	0.563529	0.509935	0.555105	0.627479	0.604139	0.551095	0.563798	0.557491	0.630201	0.540754	0.563948	0.512979	0.688107	0.555047
Solanum lycopersicum LA1324	0.956893	0.963756	0.935031	0.871866	0.934284	0.821197	0.923207	0.948415	0.942139	0.927627	0.628214	0.979985	0.8511	0.654117	0.910976	0.913401	0.741952	0.700077	0.748684	0.711799	0.770299	0.652748	0.650971	0.709612	0.767817	0.606239	0.684759	0.644807	0.630388	0.646044	0.61084	0.662131	0.635818	0.610509	0.617913	0.613493	0.608376	0.619106	0.630508	0.625912	0.611295	0.613424	0.610953	0.630666	0.610396	0.617122	0.6128	0.698158	0.616025
Solanum lycopersicum PI158760 Chih Mu Tao Se	0.954042	0.961178	0.931798	0.874166	0.93233	0.840069	0.919753	0.946977	0.941452	0.924392	0.474141	0.973433	0.83877	0.561139	0.908451	0.917146	0.694794	0.730973	0.701112	0.740017	0.736675	0.637431	0.507439	0.738844	0.73178	0.57255	0.717315	0.642825	0.614764	0.650464	0.53568	0.677092	0.625051	0.547044	0.555632	0.565568	0.517548	0.557923	0.626977	0.605508	0.554726	0.565512	0.559885	0.628099	0.546723	0.568459	0.520087	0.688854	0.557638
Solanum lycopersicum LA0113	0.951604	0.959036	0.928716	0.872397	0.930158	0.845243	0.916485	0.945185	0.940035	0.921318	0.451073	0.969666	0.830082	0.471943	0.905826	0.917816	0.663552	0.744029	0.669488	0.751891	0.715185	0.655996	0.482359	0.749552	0.708539	0.587474	0.74145	0.664472	0.636411	0.671709	0.547082	0.697233	0.647213	0.561296	0.567415	0.582554	0.521485	0.571026	0.644427	0.606959	0.569011	0.582608	0.575981	0.647999	0.544605	0.577842	0.525616	0.685314	0.573482
Solanum lycopersicum LYC1410 ES 58 Heinz	0.955362	0.962341	0.933432	0.874449	0.933515	0.835037	0.921521	0.947807	0.942067	0.926107	0.527908	0.975874	0.843775	0.595926	0.910143	0.916391	0.712235	0.721707	0.71882	0.731563	0.749167	0.640822	0.557531	0.731075	0.745116	0.586993	0.706527	0.642582	0.617442	0.647656	0.560756	0.670737	0.626755	0.56777	0.575417	0.579601	0.548163	0.577575	0.626663	0.612572	0.571076	0.580743	0.575188	0.628508	0.566187	0.583452	0.550272	0.691842	0.575333
Solanum lycopersicum PI169588 Dolmalik	0.955923	0.962812	0.934281	0.876244	0.934276	0.837188	0.922467	0.948333	0.942567	0.927026	0.52503	0.975856	0.845322	0.598471	0.911193	0.916961	0.713148	0.723594	0.719731	0.733431	0.750583	0.640271	0.555098	0.73328	0.746561	0.5849	0.707146	0.642014	0.617295	0.647622	0.558152	0.672378	0.625739	0.564866	0.573134	0.577903	0.544528	0.575969	0.626189	0.611257	0.568887	0.578556	0.574324	0.628317	0.566851	0.582102	0.54683	0.693291	0.573385
Solanum lycopersicum LYC2962	0.955942	0.962871	0.934075	0.874256	0.933913	0.831828	0.922156	0.948128	0.942211	0.926763	0.606379	0.977036	0.845993	0.574871	0.910625	0.915732	0.718781	0.715326	0.725416	0.72592	0.754038	0.665007	0.628371	0.72539	0.750137	0.625313	0.712542	0.657784	0.644861	0.662229	0.60921	0.676054	0.651345	0.612104	0.618907	0.619343	0.602345	0.619857	0.63693	0.61247	0.614736	0.618969	0.616255	0.645344	0.597937	0.617497	0.60564	0.692901	0.617447
Solanum lycopersicum LYC2910	0.956226	0.963148	0.934188	0.872464	0.933786	0.825861	0.922449	0.948205	0.942119	0.926763	0.584154	0.978617	0.848778	0.640852	0.91034	0.914512	0.733381	0.707907	0.739991	0.719502	0.764347	0.642689	0.610482	0.719439	0.761274	0.600863	0.690001	0.639337	0.619525	0.642472	0.582974	0.662602	0.626095	0.587362	0.595826	0.593808	0.579112	0.596896	0.625839	0.618515	0.59031	0.592806	0.590988	0.624692	0.592431	0.57636	0.581822	0.696769	0.579614
Solanum pimpinellifolium LYC2798	0.956118	0.962981	0.934533	0.876292	0.934395	0.83626	0.92271	0.948507	0.942687	0.927258	0.597014	0.976152	0.845859	0.563738	0.911303	0.916851	0.714069	0.720847	0.72062	0.731018	0.751359	0.666847	0.618856	0.730378	0.746934	0.624994	0.719183	0.659513	0.647457	0.665667	0.606486	0.678478	0.653967	0.610088	0.617017	0.618888	0.597891	0.618259	0.637786	0.604383	0.61314	0.618503	0.615803	0.648727	0.593366	0.616748	0.601137	0.693303	0.616231
Solanum lycopersicum LYC2740	0.955849	0.962804	0.933873	0.873565	0.933708	0.83065	0.921965	0.948011	0.94208	0.926504	0.560432	0.977116	0.845542	0.609399	0.910266	0.915435	0.717951	0.712643	0.724707	0.723934	0.754123	0.642564	0.588032	0.723564	0.75031	0.593772	0.698872	0.636947	0.619574	0.641983	0.574191	0.664625	0.627268	0.57742	0.586024	0.587432	0.564226	0.588358	0.624792	0.608993	0.581563	0.58794	0.583661	0.624965	0.578178	0.590247	0.567003	0.691115	0.584612
Solanum pimpinellifolium LA1584	0.957353	0.964191	0.935609	0.872276	0.93456	0.820385	0.923794	0.948631	0.942155	0.928081	0.659716	0.980497	0.853019	0.642688	0.911286	0.912752	0.746607	0.698221	0.753207	0.710333	0.774346	0.664571	0.679321	0.707715	0.771722	0.625079	0.689183	0.651828	0.644387	0.653933	0.632018	0.665577	0.648615	0.630464	0.637632	0.631787	0.632808	0.637735	0.637872	0.624517	0.632905	0.632181	0.630675	0.639316	0.624501	0.634516	0.637514	0.700525	0.635999
Solanum pimpinellifolium LA1578	0.956383	0.963262	0.934626	0.874193	0.934285	0.829643	0.922748	0.948399	0.94241	0.927301	0.603746	0.977703	0.84701	0.585276	0.911077	0.915363	0.720887	0.709217	0.727764	0.720515	0.755799	0.657307	0.626649	0.720383	0.751878	0.61773	0.703192	0.649063	0.636145	0.653263	0.602678	0.668669	0.642314	0.605188	0.612269	0.61185	0.596478	0.613381	0.631816	0.60933	0.607121	0.611357	0.609056	0.636361	0.593322	0.609363	0.599717	0.6904	0.609596
Solanum peruvianum LA1278	0.958542	0.965161	0.937116	0.874809	0.935948	0.821006	0.925509	0.949424	0.942914	0.929671	0.765556	0.980188	0.855084	0.766632	0.91292	0.913279	0.758593	0.703199	0.764946	0.710862	0.775723	0.723792	0.776809	0.708043	0.768232	0.715555	0.721888	0.71061	0.708269	0.709493	0.719583	0.710231	0.708939	0.715246	0.712638	0.710997	0.72598	0.712118	0.703381	0.706876	0.715108	0.711522	0.711583	0.703256	0.719812	0.713922	0.727836	0.654018	0.714662
Solanum chmielewskii LA2663	0.95336	0.960545	0.931051	0.874822	0.931919	0.844393	0.918948	0.946531	0.941163	0.923694	0.679989	0.971427	0.834778	0.68062	0.908119	0.917967	0.632061	0.724197	0.639247	0.744543	0.722801	0.728469	0.69265	0.742559	0.716349	0.697496	0.770162	0.727166	0.714765	0.730523	0.684019	0.740465	0.720444	0.686785	0.686008	0.693284	0.677882	0.687167	0.713501	0.698001	0.689402	0.693282	0.690666	0.71888	0.681306	0.692108	0.680663	0.689125	0.691388
Solanum chmielewskii LA2695	0.956253	0.963141	0.934537	0.874443	0.934148	0.830546	0.922611	0.94837	0.942379	0.92718	0.724721	0.977392	0.846403	0.725729	0.910914	0.915504	0.689108	0.698022	0.696626	0.720782	0.754384	0.717738	0.737403	0.720045	0.750159	0.699139	0.737576	0.709402	0.701411	0.709948	0.694923	0.716981	0.705451	0.693222	0.693719	0.693309	0.696543	0.694135	0.6969	0.692265	0.693483	0.693407	0.692056	0.700741	0.693496	0.694526	0.699181	0.693469	0.694967
Solanum cheesmaniae LA0483	0.953364	0.960552	0.931019	0.874145	0.931874	0.842691	0.918928	0.946529	0.941164	0.92368	0.510572	0.972021	0.835578	0.535969	0.908056	0.91774	0.679619	0.735076	0.685964	0.74381	0.726917	0.660412	0.537295	0.742075	0.720904	0.602119	0.734257	0.66276	0.640303	0.670141	0.570228	0.690639	0.649904	0.57993	0.584537	0.59629	0.550691	0.587235	0.645544	0.617542	0.584838	0.596148	0.59083	0.651289	0.563733	0.590943	0.554172	0.68595	0.588859
Solanum lycopersicum CGN15820	0.954222	0.961326	0.932043	0.874602	0.932564	0.840433	0.920012	0.947058	0.941495	0.924675	0.516705	0.973428	0.838859	0.535855	0.908854	0.917217	0.692325	0.7306	0.698728	0.7399	0.735793	0.653736	0.544988	0.738611	0.730636	0.595201	0.724904	0.652193	0.63209	0.659413	0.565403	0.683653	0.641133	0.572986	0.579712	0.588808	0.548168	0.582293	0.632432	0.599997	0.57956	0.589741	0.5841	0.640891	0.561366	0.587185	0.551132	0.688	0.582896
Solanum cheesmaniae LA1401	0.955512	0.962475	0.93362	0.87498	0.933599	0.835853	0.921687	0.947967	0.942167	0.926242	0.570551	0.97565	0.843787	0.590864	0.910091	0.916514	0.709024	0.721211	0.715467	0.731786	0.74799	0.658871	0.594832	0.730812	0.743552	0.611893	0.716963	0.656181	0.638213	0.662142	0.5895	0.680853	0.645954	0.594291	0.601877	0.604989	0.578757	0.603177	0.641457	0.620749	0.599635	0.605579	0.601982	0.644339	0.584188	0.602181	0.582274	0.691704	0.601905
Solanum neorickii LA2133	0.957843	0.964548	0.936562	0.875727	0.935632	0.826339	0.924847	0.949589	0.943387	0.929238	0.738362	0.979478	0.852401	0.739749	0.91274	0.915149	0.71046	0.688568	0.717986	0.712562	0.76745	0.712723	0.750974	0.712464	0.763931	0.698604	0.723064	0.701787	0.696224	0.701686	0.698341	0.707347	0.698936	0.695175	0.69676	0.693075	0.702886	0.696487	0.691445	0.690344	0.695381	0.693293	0.693156	0.693108	0.697595	0.694768	0.705516	0.698465	0.696169
Solanum neorickii LA0735	0.954438	0.96147	0.932549	0.876443	0.933049	0.843791	0.920583	0.947446	0.941955	0.925254	0.692808	0.972524	0.838572	0.692797	0.909665	0.918131	0.644229	0.721665	0.651649	0.742608	0.730656	0.729128	0.704971	0.74098	0.724452	0.701346	0.767028	0.727216	0.715897	0.730171	0.689823	0.739037	0.720728	0.691746	0.691343	0.697049	0.685297	0.692083	0.713859	0.700255	0.6935	0.696965	0.695228	0.719171	0.687461	0.690824	0.687781	0.692724	0.692503
Solanum arcanum LA2157	0.956497	0.963362	0.934852	0.87392	0.934433	0.827966	0.922946	0.948421	0.942353	0.927573	0.727519	0.978166	0.847733	0.729327	0.911359	0.915023	0.572411	0.47883	0.587067	0.717306	0.757221	0.715878	0.740611	0.717535	0.753732	0.697674	0.731638	0.706241	0.698745	0.706161	0.695535	0.711706	0.702306	0.693657	0.692675	0.692755	0.697819	0.69327	0.693497	0.690917	0.692682	0.692397	0.691577	0.697405	0.694762	0.692025	0.700614	0.688395	0.693607
Solanum arcanum LA2172	0.960173	0.966571	0.939324	0.876436	0.937642	0.816178	0.928107	0.950762	0.944075	0.93203	0.777784	0.983216	0.863496	0.778805	0.9153	0.913062	0.752216	0.676897	0.759359	0.7024	0.794673	0.716177	0.789303	0.703663	0.792723	0.713423	0.702075	0.700309	0.700473	0.697961	0.721628	0.699342	0.69984	0.715549	0.71799	0.709003	0.730887	0.71702	0.69381	0.702031	0.714732	0.709455	0.710567	0.692554	0.722273	0.707778	0.733163	0.714361	0.7113
Solanum peruvianum LA1954	0.957129	0.963927	0.935468	0.874208	0.934723	0.82611	0.923626	0.948861	0.942625	0.928104	0.750116	0.978172	0.848646	0.751337	0.911565	0.914518	0.741289	0.707418	0.748059	0.713088	0.760164	0.723396	0.761805	0.710159	0.751828	0.709277	0.732163	0.71251	0.707148	0.712147	0.710181	0.713734	0.709301	0.706929	0.703478	0.704677	0.714661	0.703064	0.702421	0.701862	0.707049	0.704912	0.704785	0.70415	0.709634	0.694207	0.716631	0.643379	0.70095
Solanum huaylasense LA1983	0.958129	0.964831	0.936702	0.874351	0.935518	0.821096	0.924925	0.949525	0.943071	0.929312	0.751061	0.98017	0.85275	0.751985	0.912582	0.913635	0.738877	0.690476	0.74609	0.704427	0.769468	0.712945	0.763241	0.702346	0.762482	0.701291	0.716116	0.70089	0.696849	0.70002	0.705151	0.701591	0.698216	0.700924	0.699936	0.69738	0.711328	0.699107	0.691612	0.693317	0.701167	0.697788	0.698463	0.692017	0.704554	0.684456	0.713478	0.671607	0.692934
Solanum huaylasense LA1365	0.956678	0.963553	0.934749	0.872358	0.934212	0.823255	0.922679	0.948287	0.942093	0.927406	0.738673	0.977927	0.845482	0.739689	0.910955	0.913832	0.728435	0.700169	0.735427	0.707222	0.751984	0.714902	0.750875	0.703696	0.742722	0.700111	0.725277	0.704763	0.698871	0.704006	0.701452	0.705796	0.701699	0.698675	0.693404	0.696213	0.705318	0.693537	0.693486	0.692866	0.697287	0.695917	0.695496	0.696077	0.700822	0.698454	0.707288	0.611784	0.699616
Solanum chilense CGN15532	0.958551	0.965178	0.937277	0.874348	0.936124	0.818422	0.925579	0.949636	0.943165	0.930064	0.762923	0.980594	0.854107	0.764007	0.913615	0.913303	0.754089	0.692441	0.760985	0.700881	0.7724	0.715661	0.774696	0.6987	0.765085	0.708461	0.7113	0.702198	0.699442	0.699875	0.714442	0.699279	0.700281	0.70985	0.705778	0.704431	0.721385	0.705603	0.692514	0.698206	0.707269	0.704071	0.704544	0.69415	0.714488	0.699947	0.722951	0.633737	0.704365
Solanum chilense CGN15530	0.956557	0.963441	0.934678	0.872876	0.934107	0.82537	0.922655	0.948378	0.942247	0.927295	0.742215	0.977707	0.845724	0.743134	0.910706	0.914421	0.73203	0.705585	0.738826	0.708782	0.746772	0.720638	0.754192	0.707489	0.742959	0.705446	0.73145	0.710161	0.704179	0.709722	0.705455	0.709688	0.707305	0.70271	0.694135	0.700639	0.70925	0.694097	0.699422	0.6983	0.702556	0.700821	0.700192	0.701269	0.705046	0.702791	0.711444	0.624956	0.70413
Solanum habrochaites CGN15791 F glabratum	0.955729	0.96271	0.933633	0.872608	0.933352	0.828837	0.921638	0.947799	0.94179	0.926183	0.755281	0.977906	0.84456	0.756583	0.909648	0.914865	0.751124	0.723328	0.75742	0.633032	0.547552	0.734446	0.766199	0.716825	0.744153	0.719571	0.746305	0.724945	0.718895	0.724655	0.719089	0.72969	0.722153	0.71645	0.716239	0.714863	0.722689	0.716256	0.714527	0.712902	0.716583	0.714891	0.714106	0.716748	0.719235	0.717069	0.72558	0.705505	0.718191
Solanum habrochaites PI134418 F glabratum	0.956556	0.963437	0.934673	0.872768	0.934053	0.82504	0.922671	0.948327	0.942162	0.927235	0.757714	0.978946	0.846196	0.758783	0.910547	0.914225	0.752928	0.712883	0.759308	0.663741	0.656136	0.727549	0.768888	0.706608	0.744668	0.715257	0.735074	0.71693	0.711804	0.716069	0.716495	0.720405	0.714509	0.713005	0.712919	0.710353	0.721292	0.712894	0.706673	0.707174	0.71276	0.71047	0.710002	0.708684	0.716716	0.712993	0.724069	0.700155	0.714196
Solanum habrochaites CGN15792 F glabratum	0.955808	0.962747	0.933887	0.873587	0.933638	0.831305	0.921884	0.947869	0.941907	0.926472	0.74041	0.977243	0.843462	0.742366	0.910112	0.915241	0.742943	0.724723	0.749471	0.643008	0.55835	0.72926	0.752141	0.718253	0.73715	0.711876	0.747085	0.722093	0.71483	0.722399	0.710113	0.728282	0.718174	0.708327	0.708205	0.708046	0.712178	0.708506	0.710681	0.706883	0.708156	0.707835	0.707335	0.713933	0.709803	0.709076	0.714974	0.701812	0.710098
Solanum habrochaites LA1718 F glabratum	0.956684	0.963554	0.934839	0.872128	0.934153	0.822608	0.922776	0.948305	0.942089	0.927426	0.75026	0.978842	0.845303	0.751076	0.910708	0.913724	0.74352	0.7042	0.750338	0.663429	0.668279	0.719416	0.761963	0.699756	0.739829	0.707481	0.727161	0.709427	0.704209	0.708272	0.70946	0.711786	0.706955	0.705998	0.704509	0.703105	0.714244	0.704739	0.698365	0.699332	0.705041	0.70299	0.702667	0.70075	0.709671	0.705819	0.716898	0.674935	0.707179
Solanum habrochaites LA1777	0.957268	0.964121	0.93564	0.872753	0.93444	0.821722	0.92366	0.948614	0.942069	0.927995	0.771095	0.980367	0.850932	0.772313	0.911098	0.912667	0.766561	0.712392	0.772662	0.675194	0.697609	0.729413	0.781826	0.704312	0.759487	0.712507	0.730262	0.717998	0.714971	0.716872	0.724821	0.719837	0.71683	0.720167	0.720798	0.716482	0.731022	0.720385	0.710686	0.712914	0.720861	0.717194	0.717212	0.710214	0.725232	0.720683	0.734568	0.710024	0.722492
Solanum habrochaites LA0407	0.956656	0.963474	0.935046	0.874496	0.934582	0.829458	0.923247	0.94851	0.94244	0.927756	0.759724	0.978523	0.847409	0.760835	0.911449	0.915207	0.755275	0.721895	0.76167	0.643789	0.588018	0.732939	0.770615	0.716251	0.748095	0.720757	0.743517	0.72462	0.719211	0.723988	0.721739	0.728471	0.721712	0.718874	0.718659	0.716636	0.726002	0.718904	0.713774	0.713339	0.717934	0.716341	0.716419	0.716723	0.722272	0.719285	0.728722	0.707814	0.720209
Solanum habrochaites LYC4	0.952661	0.959993	0.929791	0.870702	0.930756	0.837812	0.917591	0.945581	0.940141	0.922344	0.728007	0.973495	0.833404	0.728981	0.906469	0.916068	0.723147	0.745602	0.729316	0.524693	0.449794	0.744748	0.738859	0.734567	0.71375	0.721288	0.771891	0.740583	0.731157	0.741556	0.715993	0.748804	0.735623	0.716657	0.714764	0.718908	0.713921	0.715917	0.728173	0.72006	0.716396	0.718395	0.716517	0.733016	0.715798	0.720178	0.717372	0.703751	0.720068
Solanum spp LA1272	0.956803	0.963627	0.935176	0.874539	0.934614	0.828848	0.923202	0.948564	0.942438	0.927826	0.73978	0.976966	0.845853	0.740824	0.911506	0.914878	0.729343	0.710028	0.736119	0.714973	0.750665	0.722124	0.751572	0.712415	0.742883	0.706016	0.736417	0.713079	0.706629	0.7131	0.705204	0.7149	0.709551	0.702872	0.696804	0.701554	0.708294	0.696881	0.702131	0.699352	0.702703	0.701512	0.701143	0.705019	0.704558	0.70315	0.710105	0.61115	0.704175
Solanum pennellii LA0716	0.954983	0.962054	0.932819	0.87301	0.932897	0.833678	0.920686	0.947287	0.941439	0.925386	0.735644	0.976075	0.838462	0.735708	0.909281	0.915502	0.729496	0.729966	0.735198	0.721835	0.725986	0.734174	0.746216	0.501663	0.517885	0.707711	0.755682	0.7287	0.721054	0.729309	0.712934	0.735185	0.724744	0.712035	0.71064	0.712618	0.713345	0.711189	0.717445	0.712125	0.711908	0.71247	0.711099	0.720827	0.712323	0.714242	0.71667	0.693549	0.71465
Solanum huaylasense LA1364	0.957724	0.964458	0.936301	0.874468	0.935327	0.823682	0.924477	0.94917	0.942788	0.928948	0.751624	0.979205	0.850969	0.752638	0.912479	0.913882	0.741445	0.700429	0.748271	0.70863	0.763798	0.718106	0.763359	0.706151	0.755923	0.706541	0.724561	0.708018	0.703506	0.707195	0.709665	0.707123	0.705	0.706032	0.701193	0.702913	0.71488	0.700935	0.698369	0.69928	0.705732	0.703108	0.70352	0.699715	0.709359	0.688788	0.716725	0.637166	0.69754
Solanum lycopersicum TR00018 Large Red Cherry	0.953975	0.96108	0.931769	0.874096	0.932436	0.840522	0.919806	0.94675	0.941268	0.924446	0.472517	0.973241	0.83829	0.557575	0.908758	0.917115	0.691809	0.733257	0.698293	0.740981	0.732399	0.639557	0.505961	0.740499	0.728966	0.574135	0.719398	0.645918	0.618795	0.653195	0.541296	0.679538	0.628349	0.551018	0.559194	0.569796	0.519631	0.562925	0.629194	0.607907	0.556556	0.569405	0.563445	0.632215	0.551046	0.572964	0.522937	0.68764	0.562418
Solanum lycopersicum EA00940 Porter	0.954684	0.961718	0.932552	0.873662	0.932893	0.836524	0.920665	0.947191	0.941516	0.925196	0.508774	0.974952	0.841616	0.584679	0.909253	0.91636	0.70551	0.726039	0.712029	0.735137	0.743927	0.639721	0.539676	0.734758	0.739823	0.583092	0.7114	0.644143	0.618429	0.65014	0.551763	0.674955	0.628061	0.562427	0.570279	0.576498	0.53838	0.572776	0.628072	0.610685	0.566497	0.575204	0.570802	0.630055	0.56389	0.578704	0.541241	0.691911	0.569012
Solanum lycopersicum TR00019 Bloody Butcher	0.953806	0.960971	0.93138	0.872875	0.931989	0.838375	0.919363	0.946523	0.940949	0.923954	0.483124	0.97373	0.83847	0.564269	0.908032	0.916425	0.696185	0.730507	0.702546	0.739196	0.737289	0.6394	0.515697	0.73825	0.732675	0.576006	0.716703	0.644657	0.617727	0.651539	0.5422	0.677741	0.627574	0.553266	0.561411	0.570661	0.524112	0.564624	0.628234	0.607824	0.559592	0.569758	0.564789	0.630545	0.553038	0.573303	0.527745	0.68983	0.563494
Solanum lycopersicum EA01019 Brandywine	0.954072	0.961202	0.931794	0.874186	0.932353	0.840226	0.919779	0.946902	0.941336	0.924408	0.47702	0.973476	0.839122	0.562161	0.908586	0.917031	0.695678	0.732575	0.702036	0.741359	0.737616	0.640551	0.509995	0.740298	0.73278	0.574582	0.718554	0.644835	0.617212	0.652342	0.537761	0.678447	0.62701	0.550593	0.559111	0.568891	0.520789	0.561378	0.62922	0.607227	0.557145	0.5661	0.562657	0.630678	0.549898	0.56645	0.522968	0.690159	0.555253
Solanum lycopersicum TR00020 Dixie Golden Giant	0.95587	0.962811	0.933894	0.873852	0.933655	0.831578	0.922125	0.948043	0.94203	0.926441	0.551163	0.977122	0.846728	0.617506	0.910109	0.915341	0.722955	0.716364	0.72952	0.727131	0.75722	0.640574	0.579708	0.726947	0.753578	0.589441	0.699346	0.639568	0.617332	0.645013	0.566925	0.667041	0.624285	0.571841	0.581037	0.583114	0.557774	0.58184	0.626046	0.613797	0.577514	0.583433	0.580027	0.625061	0.576417	0.567129	0.560078	0.695102	0.568504
Solanum lycopersicum EA01037 Giant Belgium	0.959578	0.966067	0.938772	0.876275	0.937311	0.818182	0.927356	0.950782	0.94439	0.931608	0.665496	0.982639	0.861192	0.705391	0.915143	0.914382	0.769336	0.691123	0.775759	0.705382	0.791559	0.651491	0.686736	0.706566	0.789789	0.628795	0.664394	0.639288	0.628101	0.639014	0.626951	0.653732	0.631618	0.624013	0.632647	0.622415	0.631434	0.632161	0.629802	0.636369	0.624182	0.622476	0.622176	0.625714	0.63488	0.62956	0.633734	0.710216	0.626307
Solanum lycopersicum TR00021 Kentucky Beefsteak	0.955229	0.962222	0.93329	0.87521	0.933406	0.837986	0.921378	0.947726	0.941961	0.9259	0.512282	0.975046	0.843031	0.582904	0.909903	0.916666	0.707365	0.725968	0.7138	0.73556	0.746204	0.641193	0.542931	0.734917	0.741798	0.581376	0.711406	0.639646	0.617422	0.646748	0.551733	0.672267	0.626472	0.559594	0.569063	0.57475	0.537135	0.570964	0.628446	0.606037	0.566127	0.574399	0.570007	0.627038	0.560702	0.578138	0.539099	0.691699	0.56846
Solanum lycopersicum TR00022 Marmande	0.956818	0.963723	0.934914	0.872155	0.934066	0.822965	0.923092	0.948277	0.941894	0.927341	0.605416	0.979716	0.85151	0.659194	0.910601	0.913129	0.743594	0.705279	0.750053	0.716571	0.771798	0.645161	0.630401	0.713793	0.769301	0.592383	0.68493	0.640052	0.623057	0.642812	0.594811	0.66202	0.628975	0.595805	0.604138	0.600619	0.592001	0.605204	0.6293	0.624771	0.600029	0.602176	0.598983	0.625737	0.60432	0.605759	0.59653	0.701553	0.602013
Solanum lycopersicum TR00023 Thessaloniki	0.954186	0.961308	0.931962	0.874355	0.932474	0.840263	0.919968	0.947015	0.941453	0.924552	0.476438	0.973539	0.839326	0.562666	0.908673	0.917073	0.695934	0.73174	0.702307	0.740509	0.737563	0.638852	0.509684	0.739594	0.732871	0.573366	0.717363	0.643338	0.614131	0.650447	0.538649	0.677555	0.62547	0.548949	0.557353	0.565878	0.519577	0.560436	0.627704	0.606261	0.555074	0.567419	0.560814	0.629292	0.54806	0.569874	0.521778	0.689745	0.560222
Solanum lycopersicum EA01640 Watermelon beefsteak	0.953021	0.960279	0.930394	0.872809	0.931316	0.841127	0.918401	0.946154	0.940727	0.922971	0.459499	0.972332	0.835918	0.541466	0.907225	0.917096	0.686734	0.736142	0.692979	0.744562	0.730972	0.641732	0.493181	0.743116	0.725655	0.573987	0.724273	0.645174	0.619687	0.653148	0.534469	0.679914	0.630098	0.548639	0.557387	0.568724	0.514683	0.560214	0.632549	0.604258	0.555939	0.56608	0.56108	0.632561	0.546488	0.555021	0.517601	0.68926	0.549083
Solanum lycopersicum LA4133	0.952465	0.959751	0.929896	0.873713	0.931116	0.845447	0.917789	0.945825	0.940608	0.922536	0.421682	0.970559	0.832981	0.51588	0.907075	0.917966	0.673782	0.743286	0.679921	0.750673	0.721622	0.641977	0.457809	0.748977	0.715777	0.566743	0.731449	0.649742	0.619157	0.657765	0.523406	0.686733	0.630673	0.539163	0.546499	0.5616	0.494877	0.550861	0.632681	0.603588	0.546114	0.56031	0.554282	0.636706	0.532286	0.56051	0.499837	0.687122	0.550351
Solanum lycopersicum LA1421	0.954126	0.961239	0.931906	0.874484	0.932461	0.84096	0.919836	0.946908	0.941352	0.9245	0.484376	0.973103	0.837964	0.526505	0.908686	0.917102	0.686554	0.730503	0.693055	0.73963	0.73163	0.643649	0.516024	0.738301	0.725866	0.57884	0.721256	0.646299	0.621431	0.655477	0.545574	0.677682	0.630859	0.555333	0.563951	0.573651	0.525063	0.566233	0.625553	0.599434	0.562295	0.573581	0.568343	0.631888	0.544434	0.572441	0.528616	0.685069	0.56658
Solanum galapagense LA1044	0.956705	0.963601	0.934781	0.872208	0.934038	0.823655	0.922976	0.948194	0.941863	0.927251	0.631282	0.979443	0.850602	0.650347	0.910606	0.913342	0.738192	0.705083	0.74466	0.716231	0.76762	0.659916	0.652791	0.713273	0.765143	0.613522	0.695013	0.652268	0.639855	0.655206	0.616954	0.6696	0.645135	0.617318	0.623398	0.621195	0.614448	0.624242	0.640796	0.631393	0.620434	0.621554	0.618944	0.639879	0.616024	0.623438	0.619227	0.699289	0.623836
Solanum lycopersicum LA1479	0.954365	0.961475	0.932115	0.874	0.932491	0.838657	0.920081	0.947086	0.941408	0.924664	0.552683	0.973938	0.839353	0.529747	0.908631	0.916617	0.694625	0.727005	0.701095	0.736312	0.737006	0.662574	0.577154	0.735055	0.731915	0.610191	0.726446	0.658856	0.641908	0.665662	0.584653	0.685117	0.650006	0.591214	0.598086	0.604301	0.571052	0.599783	0.640675	0.605368	0.597148	0.604308	0.600298	0.646686	0.572459	0.60085	0.574786	0.687157	0.600034
Solanum pimpinelifolium CGN14498 raw	0.947774	0.955362	0.924981	0.877003	0.928718	0.866296	0.912927	0.943655	0.939961	0.918219	0.327373	0.958075	0.816309	0.287419	0.904963	0.924063	0.608135	0.784576	0.610811	0.789285	0.677174	0.684548	0.358227	0.784807	0.666581	0.608233	0.789067	0.698232	0.673191	0.709659	0.553522	0.731701	0.685889	0.576203	0.581097	0.606135	0.510635	0.586521	0.674244	0.613124	0.584173	0.605295	0.595407	0.691025	0.538062	0.598073	0.51428	0.698081	0.59078
Bos taurus	0.963133	0.968945	0.942836	0.884647	0.941562	0.833346	0.935235	0.951297	0.944162	0.935289	0.893459	0.993049	0.903813	0.894223	0.91919	0.912531	0.892668	0.797776	0.8953	0.803526	0.891929	0.823369	0.898645	0.805308	0.893461	0.835704	0.790052	0.812844	0.819332	0.809059	0.848922	0.805293	0.816617	0.843373	0.845644	0.835553	0.858389	0.844559	0.815471	0.829104	0.842387	0.836274	0.837459	0.810474	0.851928	0.838962	0.859991	0.842992	0.841075
Canis familiaris	0.963215	0.969049	0.942801	0.883917	0.941405	0.831019	0.935035	0.951113	0.943846	0.935234	0.89257	0.993116	0.903192	0.893359	0.918713	0.911604	0.891767	0.793856	0.894446	0.799828	0.890987	0.820576	0.897846	0.801585	0.89257	0.832979	0.785789	0.809487	0.81625	0.805622	0.846763	0.8017	0.813468	0.84096	0.843344	0.832942	0.856481	0.842197	0.812368	0.826376	0.840109	0.833769	0.835005	0.807034	0.849716	0.836619	0.85815	0.840679	0.838798
Equus caballus	0.964167	0.969868	0.94449	0.886974	0.942823	0.832715	0.93689	0.952525	0.945356	0.937227	0.895669	0.993256	0.905927	0.896451	0.921334	0.91312	0.894851	0.794277	0.897522	0.800726	0.89414	0.821762	0.900857	0.802559	0.895632	0.835545	0.784544	0.810576	0.817863	0.806559	0.849563	0.802148	0.814829	0.84366	0.8461	0.835413	0.859477	0.844911	0.813898	0.828562	0.842683	0.836202	0.837556	0.808416	0.852487	0.838952	0.860985	0.843266	0.841177
Gorilla gorilla	0.963237	0.969069	0.942552	0.882558	0.941141	0.827219	0.934763	0.951291	0.944144	0.935014	0.891447	0.993101	0.902358	0.892146	0.918485	0.912025	0.890614	0.787761	0.893369	0.794254	0.889841	0.816321	0.896852	0.796242	0.89142	0.830032	0.778099	0.80382	0.811707	0.800042	0.844371	0.795898	0.807034	0.838315	0.840795	0.829795	0.854286	0.839624	0.807572	0.822707	0.837154	0.830554	0.83187	0.802025	0.847517	0.833527	0.855756	0.837653	0.834358
Homo sapiens	0.963556	0.969351	0.942964	0.882801	0.941463	0.826053	0.93513	0.951504	0.944296	0.935461	0.891653	0.993152	0.902647	0.892341	0.91889	0.911847	0.890814	0.785032	0.893598	0.791858	0.89004	0.814681	0.897095	0.793911	0.891619	0.828973	0.774505	0.801557	0.809972	0.797776	0.843723	0.793412	0.804631	0.837483	0.840032	0.828729	0.853819	0.838824	0.805719	0.821415	0.836292	0.829505	0.830907	0.799978	0.846884	0.832568	0.855226	0.836775	0.832997
Macaca fascicularis	0.963648	0.969427	0.943229	0.883355	0.941699	0.826865	0.935421	0.951744	0.94459	0.935758	0.892114	0.993182	0.903072	0.89285	0.919342	0.912283	0.891277	0.786087	0.89405	0.79287	0.890499	0.815616	0.897536	0.794922	0.892072	0.829841	0.775698	0.803083	0.810963	0.798886	0.844489	0.794415	0.807015	0.838341	0.840846	0.829614	0.854686	0.839664	0.806646	0.822291	0.837063	0.83035	0.831728	0.800975	0.847665	0.833402	0.856215	0.837679	0.835016
Macaca mulatta	0.963591	0.969378	0.943159	0.883319	0.941648	0.827103	0.93535	0.951701	0.944561	0.935685	0.892074	0.993175	0.90302	0.892811	0.91928	0.91232	0.891236	0.786616	0.894004	0.793331	0.890462	0.815941	0.897489	0.795373	0.892037	0.830041	0.776373	0.803471	0.811286	0.799306	0.844613	0.794886	0.807372	0.838495	0.840988	0.829815	0.854759	0.839811	0.806995	0.822539	0.837233	0.830554	0.831915	0.801365	0.847782	0.833587	0.856296	0.837834	0.835191
Mus musculus	0.964557	0.970111	0.945241	0.888623	0.943434	0.836311	0.937911	0.952903	0.945945	0.937704	0.897339	0.993209	0.907288	0.898079	0.921864	0.914488	0.896549	0.798803	0.899148	0.805069	0.895851	0.82502	0.902332	0.806967	0.897228	0.839337	0.789773	0.815043	0.822038	0.811096	0.852651	0.806817	0.819085	0.846968	0.849347	0.838941	0.862263	0.84819	0.817891	0.832184	0.845787	0.839604	0.841042	0.812868	0.855568	0.842551	0.863669	0.846619	0.844568
Pan troglodytes	0.963422	0.969241	0.942774	0.882518	0.941289	0.825896	0.93493	0.951414	0.94423	0.935245	0.89136	0.993134	0.902375	0.892067	0.91865	0.911832	0.890524	0.785096	0.893311	0.791851	0.889735	0.814634	0.896812	0.79391	0.891327	0.828789	0.774765	0.801696	0.809896	0.797797	0.843478	0.793445	0.805014	0.837276	0.839813	0.828545	0.853603	0.83861	0.805644	0.821259	0.83608	0.829318	0.830699	0.799921	0.846661	0.832372	0.855059	0.836595	0.833171
Rattus norvegicus	0.965378	0.970825	0.946644	0.89099	0.944574	0.837396	0.939331	0.953882	0.946934	0.939287	0.899515	0.993375	0.909311	0.900249	0.923807	0.915304	0.898712	0.79865	0.901309	0.805278	0.898041	0.825742	0.904459	0.807123	0.899357	0.840666	0.788321	0.815369	0.822763	0.811326	0.854307	0.806656	0.819667	0.848475	0.850918	0.840294	0.864094	0.849722	0.818666	0.833387	0.847353	0.841017	0.84254	0.813395	0.857152	0.843944	0.865445	0.848166	0.84602
Aspergillus fumigatus uid14003	0.995278	0.995358	0.995325	0.995318	0.995276	0.995669	0.995402	0.995116	0.99491	0.995212	0.995639	0.996811	0.995498	0.995652	0.995182	0.995104	0.995643	0.995926	0.995642	0.9959	0.995658	0.995807	0.995631	0.99591	0.995654	0.995799	0.996047	0.995906	0.995875	0.995932	0.995729	0.995951	0.995883	0.995749	0.995743	0.995784	0.995705	0.995747	0.995867	0.995804	0.995768	0.99578	0.995776	0.995895	0.995733	0.995742	0.9957	0.995768	0.995745
Aspergillus nidulans FGSC A4 uid13961	0.995457	0.995527	0.995523	0.99553	0.995405	0.995762	0.99557	0.995274	0.995065	0.9954	0.995833	0.99696	0.99568	0.995846	0.995383	0.995185	0.995835	0.996026	0.995837	0.996002	0.995849	0.995901	0.995825	0.996009	0.995839	0.995922	0.996115	0.996003	0.995981	0.996028	0.99587	0.996038	0.995985	0.995882	0.995881	0.995909	0.995852	0.995882	0.995981	0.995929	0.995908	0.995909	0.995907	0.996	0.995866	0.99587	0.995843	0.995898	0.995872
Aspergillus niger CBS 513 88 uid19263	0.994178	0.994272	0.994214	0.99418	0.994039	0.994736	0.994277	0.993817	0.993516	0.994018	0.994642	0.996327	0.994442	0.994672	0.993978	0.9939	0.994647	0.995046	0.994647	0.995002	0.994664	0.994867	0.994633	0.995004	0.994665	0.994811	0.995218	0.995008	0.994962	0.995053	0.994732	0.995076	0.994978	0.994755	0.994748	0.994814	0.994689	0.99475	0.994972	0.994862	0.994807	0.994819	0.994816	0.994993	0.994722	0.994767	0.994688	0.994801	0.994769
Aspergillus oryzae RIB40 uid28175	0.993131	0.993311	0.993108	0.993117	0.99317	0.993799	0.993246	0.993369	0.993213	0.992938	0.993471	0.996194	0.993315	0.993484	0.992906	0.993515	0.993489	0.994172	0.993474	0.994111	0.993486	0.994003	0.993455	0.994123	0.993499	0.993875	0.994377	0.994107	0.994034	0.994139	0.99376	0.99419	0.994069	0.993796	0.993785	0.993859	0.993687	0.993789	0.994047	0.993923	0.993838	0.993864	0.993846	0.994075	0.993765	0.993821	0.993709	0.993826	0.993826
Candida albicans uid14005	0.999126	0.999105	0.999157	0.999335	0.999313	0.999576	0.999274	0.999395	0.999451	0.999178	0.999351	0.999237	0.99933	0.99935	0.999261	0.999591	0.999355	0.999647	0.999344	0.99963	0.999351	0.999611	0.99934	0.99963	0.999359	0.999551	0.999689	0.99962	0.999597	0.999625	0.999517	0.999643	0.999609	0.999532	0.999525	0.999552	0.999486	0.99953	0.999603	0.99957	0.999538	0.999551	0.999541	0.999612	0.99952	0.999543	0.999494	0.999533	0.999543
Candida dubliniensis CD36 uid38659	0.988902	0.988946	0.988767	0.990644	0.990782	0.993895	0.990243	0.992026	0.992682	0.98895	0.990878	0.99409	0.990684	0.990859	0.989859	0.99432	0.990942	0.994889	0.990797	0.994652	0.990911	0.994389	0.990748	0.994653	0.991022	0.993539	0.995479	0.994507	0.994185	0.994574	0.993079	0.994816	0.994351	0.993293	0.993189	0.993559	0.992671	0.993253	0.994265	0.993809	0.993363	0.993543	0.993401	0.994386	0.99313	0.993424	0.992792	0.993299	0.993431
Candida glabrata CBS138 uid12376	0.994052	0.994067	0.994022	0.994677	0.994869	0.996094	0.994563	0.995413	0.995715	0.994074	0.994795	0.996331	0.994712	0.994781	0.994385	0.996444	0.994822	0.996568	0.994759	0.996461	0.994806	0.996365	0.994745	0.996471	0.994862	0.995989	0.996861	0.996412	0.99626	0.996431	0.995774	0.996552	0.99634	0.995874	0.995825	0.995983	0.995592	0.995857	0.996277	0.996089	0.995888	0.995972	0.995905	0.996343	0.995809	0.99593	0.995655	0.995866	0.995932
Cryptococcus gattii WM276	0.995906	0.995896	0.99609	0.99621	0.996036	0.99671	0.996226	0.99622	0.996108	0.995995	0.996473	0.996769	0.99633	0.996485	0.995991	0.996453	0.99648	0.996917	0.996471	0.996874	0.996483	0.996791	0.996455	0.996881	0.996488	0.996712	0.997069	0.996882	0.996836	0.996913	0.99664	0.996945	0.996858	0.996663	0.996655	0.996709	0.996593	0.996657	0.996842	0.996753	0.996698	0.996716	0.9967	0.996859	0.996641	0.996673	0.996606	0.99669	0.996677
Cryptococcus neoformans var JEC21 uid10698	0.995969	0.995952	0.996155	0.996243	0.996053	0.996708	0.996267	0.996185	0.996045	0.996046	0.99652	0.996795	0.996375	0.996533	0.996025	0.996375	0.996519	0.996909	0.996512	0.996873	0.996529	0.996783	0.996504	0.996875	0.996535	0.996716	0.997052	0.996874	0.996836	0.996907	0.996649	0.996937	0.996853	0.996669	0.996662	0.996713	0.99661	0.996665	0.99684	0.996758	0.99671	0.996721	0.99671	0.996856	0.996649	0.996675	0.996618	0.996701	0.996683
Kluyveromyces lactis NRRL Y-1140 uid12377	0.995158	0.995155	0.995263	0.995732	0.99582	0.996757	0.995654	0.996399	0.996584	0.995288	0.995815	0.996663	0.995755	0.995799	0.995508	0.997126	0.995837	0.99711	0.995792	0.997031	0.995823	0.996977	0.995778	0.99704	0.99586	0.996688	0.997331	0.996995	0.996877	0.997006	0.996524	0.997095	0.996938	0.996597	0.996559	0.996675	0.996392	0.996582	0.996887	0.996754	0.996604	0.99667	0.996615	0.99694	0.996556	0.996621	0.996442	0.996589	0.996631
Neurospora crassa uid132	0.992182	0.992386	0.992235	0.992503	0.992345	0.993697	0.992447	0.991899	0.991623	0.992084	0.993095	0.995895	0.992833	0.99314	0.99221	0.992357	0.993105	0.994191	0.993086	0.994103	0.993122	0.993873	0.99307	0.994091	0.993139	0.993652	0.994481	0.994069	0.993977	0.994148	0.993517	0.994211	0.994016	0.993565	0.99355	0.993692	0.993401	0.993557	0.994022	0.993803	0.993674	0.993706	0.99368	0.994049	0.993489	0.993633	0.993419	0.99363	0.99363
Saccharomyces cerevisiae uid128	0.993958	0.993966	0.993997	0.994807	0.994876	0.996232	0.994545	0.995469	0.995778	0.994076	0.994932	0.996288	0.994824	0.994916	0.994422	0.996558	0.99496	0.996726	0.994895	0.996617	0.994942	0.996509	0.994874	0.99662	0.994991	0.996121	0.997007	0.996556	0.996402	0.99658	0.995909	0.996697	0.996486	0.996006	0.995959	0.996122	0.995725	0.995989	0.996435	0.996236	0.996036	0.996118	0.996051	0.99649	0.995938	0.996066	0.995788	0.996005	0.996068
Schizosaccharomyces pombe uid127	0.992686	0.992747	0.992622	0.993724	0.993853	0.995633	0.993426	0.994586	0.995051	0.992758	0.993876	0.996169	0.993771	0.993856	0.993262	0.996044	0.993915	0.996258	0.993827	0.996118	0.993892	0.995977	0.993806	0.996116	0.993958	0.995466	0.996605	0.996027	0.995834	0.996061	0.995192	0.996209	0.995938	0.995322	0.995258	0.995471	0.994949	0.995298	0.995878	0.995621	0.995362	0.995467	0.995372	0.99595	0.995227	0.995399	0.995027	0.995307	0.995404
Yarrowia lipolytica CLIB122 uid12414	0.995544	0.995571	0.995791	0.996003	0.995754	0.996557	0.995977	0.995722	0.995649	0.99572	0.9963	0.996884	0.996133	0.996313	0.99582	0.996027	0.996302	0.996806	0.996291	0.996769	0.996312	0.996646	0.996276	0.996768	0.99631	0.996592	0.99694	0.996769	0.996726	0.996795	0.99653	0.996824	0.99674	0.996554	0.996543	0.996602	0.996471	0.99655	0.996732	0.996651	0.996584	0.996607	0.996598	0.996758	0.996529	0.996571	0.996485	0.996576	0.99657
Zygosaccharomyces rouxii CBS 732 uid39573	0.995639	0.995619	0.995656	0.996138	0.996189	0.997069	0.996054	0.996735	0.996896	0.995714	0.996222	0.996722	0.996151	0.996209	0.995885	0.997388	0.99624	0.997384	0.9962	0.997313	0.996227	0.997261	0.996186	0.99732	0.996264	0.997001	0.997588	0.997284	0.997175	0.997297	0.996853	0.997376	0.997234	0.996919	0.996887	0.996988	0.996733	0.996905	0.997193	0.997061	0.99693	0.996987	0.996938	0.997231	0.996886	0.996941	0.99678	0.996916	0.996952
K-mer size: 21	Arabidopsis lyrata	Arabidopsis thaliana TAIR10	Citrus sinensis	Glycine max	Malus domestica	Nicotiana benthamiana Niben v0.4.4	Nicotiana tabacum tobacco	Oryza brachyantha	Oryza sativa v5.00	Populus trichocarpa	Solanum lycopersicum vc Heinz v2.40	Solanum peruvianum	Solanum tuberosum DM v3	Solanum pimpinellifolium	Vitis vinifera	Zea mays	Solanum arcanum LA2157 denovo fasta CLC	Solanum arcanum LA2157 raw	Solanum arcanum LA2157 denovo fasta APLG	Solanum habrochaites LYC4 raw	Solanum habrochaites LYC4 denovo fasta APLG	Solanum lycopersicum cv Heinz raw	Solanum lycopersicum cv Heinz denovo APLG	Solanum pennellii LA0716 raw	Solanum pennellii LA0716 denovo APLG	Solanum lycopersicum LA2706 Moneymaker	Solanum lycopersicum LA2838A Alisa Craig	Solanum lycopersicum PI406760 Gardeners delight	Solanum lycopersicum LA1090 Rutgers	Solanum lycopersicum EA00325 Galina	Solanum lycopersicum EA00488 Taxi	Solanum lycopersicum EA00375 Katinka Cherry	Solanum lycopersicum EA00371 John's big orange	Solanum lycopersicum LA2463 Allround	Solanum lycopersicum LYC1969 Sonata	Solanum lycopersicum LYC3897 Cross Country	Solanum lycopersicum LYC3476 Iidi	Solanum lycopersicum TR00003 Momatero	Solanum lycopersicum LYC11 Rote Beere	Solanum lycopersicum LYC3340	Solanum lycopersicum EA01155 Dana	Solanum lycopersicum EA01049 Large Pink	Solanum lycopersicum LYC3153	Solanum lycopersicum EA03222	Solanum lycopersicum PI129097	Solanum lycopersicum PI272654	Solanum lycopersicum EA00990 Jersey devil	Solanum corneliomuelleri LA0118	Solanum lycopersicum EA00157 Polish Joe
Arabidopsis lyrata		0.708248	0.990526	0.989995	0.991985	0.994294	0.995619	0.995029	0.994622	0.989479	0.997736	0.998856	0.995528	0.997788	0.98961	0.99451	0.997686	0.998361	0.997646	0.998215	0.997704	0.998325	0.99773	0.99822	0.997765	0.998002	0.998123	0.998143	0.998154	0.998134	0.997944	0.998132	0.998198	0.997993	0.997929	0.998043	0.997841	0.997954	0.998268	0.998178	0.998176	0.99813	0.99805	0.998205	0.997991	0.998127	0.99796	0.997848	0.998153
Arabidopsis thaliana TAIR10	0.708248		0.99276	0.99266	0.993415	0.995737	0.996687	0.996085	0.995651	0.992248	0.998222	0.998651	0.996657	0.998361	0.992313	0.995541	0.998302	0.998807	0.998285	0.998702	0.998327	0.998774	0.998324	0.998705	0.998363	0.998555	0.998527	0.998645	0.998657	0.998638	0.998521	0.998635	0.998684	0.998555	0.99851	0.99859	0.998447	0.998531	0.998737	0.998675	0.998666	0.998643	0.998587	0.998694	0.998546	0.998633	0.998518	0.998446	0.99865
Citrus sinensis	0.990526	0.99276		0.980142	0.985459	0.989181	0.992247	0.991941	0.991642	0.978774	0.995626	0.998399	0.991788	0.995725	0.978339	0.99109	0.995544	0.996918	0.995495	0.99664	0.995581	0.996865	0.995659	0.996651	0.99573	0.996203	0.996491	0.996482	0.996506	0.996464	0.996095	0.996475	0.996587	0.996197	0.996071	0.996291	0.995908	0.996124	0.996716	0.996548	0.996563	0.996459	0.996295	0.996587	0.996191	0.996452	0.996137	0.99592	0.99651
Glycine max	0.989995	0.99266	0.980142		0.985349	0.976649	0.988359	0.990039	0.989784	0.974409	0.989952	0.99896	0.984276	0.990284	0.971738	0.987394	0.98987	0.991678	0.989843	0.991036	0.989843	0.992043	0.990384	0.991108	0.990327	0.990467	0.990401	0.990899	0.991006	0.990733	0.99052	0.99075	0.991213	0.99067	0.990373	0.990765	0.990245	0.99053	0.991446	0.991266	0.99154	0.991152	0.990742	0.991012	0.99078	0.991194	0.990787	0.989844	0.991387
Malus domestica	0.991985	0.993415	0.985459	0.985349		0.991427	0.993867	0.993077	0.992244	0.984338	0.996784	0.998244	0.993687	0.996844	0.983621	0.991588	0.996725	0.997614	0.996694	0.997402	0.996747	0.997577	0.996786	0.997409	0.996829	0.997142	0.997284	0.997303	0.997327	0.997292	0.997073	0.997283	0.997381	0.997136	0.997049	0.997201	0.996939	0.997085	0.997489	0.997371	0.997362	0.99731	0.997207	0.9974	0.997121	0.9973	0.997076	0.996937	0.997332
Nicotiana benthamiana Niben v0.4.4	0.994294	0.995737	0.989181	0.976649	0.991427		0.825365	0.994225	0.993616	0.986349	0.982473	0.992199	0.971754	0.982815	0.983644	0.990455	0.982392	0.985198	0.982557	0.984121	0.982552	0.985302	0.982926	0.984106	0.982823	0.983473	0.983445	0.983822	0.983931	0.983664	0.983286	0.983576	0.984202	0.983505	0.983069	0.983653	0.98284	0.983289	0.984497	0.984147	0.984137	0.983999	0.983558	0.984255	0.983383	0.984079	0.983257	0.982013	0.984156
Nicotiana tabacum tobacco	0.995619	0.996687	0.992247	0.988359	0.993867	0.825365		0.995906	0.995475	0.990664	0.991774	0.990085	0.982169	0.991845	0.989838	0.994331	0.991751	0.995413	0.991596	0.994948	0.991806	0.994819	0.991593	0.9949	0.991823	0.994063	0.995086	0.994642	0.994612	0.994711	0.993725	0.994736	0.994717	0.993956	0.993778	0.9942	0.993315	0.993858	0.994965	0.99454	0.99426	0.994328	0.994153	0.994909	0.99372	0.994279	0.993423	0.99339	0.994255
Oryza brachyantha	0.995029	0.996085	0.991941	0.990039	0.993077	0.994225	0.995906		0.867981	0.990455	0.99775	0.99922	0.995799	0.997837	0.99045	0.979193	0.997741	0.998346	0.997722	0.998204	0.997747	0.998339	0.997796	0.998211	0.997819	0.998038	0.998088	0.998144	0.99817	0.998128	0.998017	0.998124	0.998201	0.998058	0.997996	0.998097	0.997933	0.998026	0.998273	0.99821	0.998229	0.998173	0.998095	0.998199	0.998044	0.998168	0.998024	0.997901	0.998196
Oryza sativa v5.00	0.994622	0.995651	0.991642	0.989784	0.992244	0.993616	0.995475	0.867981		0.990157	0.997609	0.999008	0.995412	0.9977	0.990153	0.975467	0.997585	0.998162	0.99757	0.998003	0.9976	0.998144	0.997648	0.998008	0.997663	0.997828	0.997911	0.997949	0.997974	0.997939	0.997799	0.997929	0.99801	0.997836	0.997773	0.997885	0.997702	0.997801	0.998092	0.998013	0.998018	0.997972	0.997894	0.998016	0.997822	0.997957	0.997803	0.997673	0.997986
Populus trichocarpa	0.989479	0.992248	0.978774	0.974409	0.984338	0.986349	0.990664	0.990455	0.990157		0.994282	0.998563	0.989521	0.994453	0.974036	0.989559	0.994213	0.995937	0.994133	0.995568	0.994207	0.995882	0.994372	0.995587	0.994446	0.994981	0.9954	0.995387	0.99541	0.995358	0.994862	0.995377	0.995522	0.994984	0.994818	0.995106	0.994615	0.994887	0.995702	0.995478	0.995521	0.995357	0.995137	0.995509	0.995005	0.995362	0.994956	0.994621	0.99544
Solanum lycopersicum vc Heinz v2.40	0.997736	0.998222	0.995626	0.989952	0.996784	0.982473	0.991774	0.99775	0.997609	0.994282		0.967563	0.918589	0.334366	0.993255	0.996664	0.711692	0.878662	0.71354	0.894156	0.801874	0.633667	0.0975121	0.885731	0.786736	0.53126	0.729739	0.635231	0.609136	0.652306	0.455339	0.692026	0.617524	0.497459	0.511698	0.539336	0.392691	0.520586	0.676255	0.637508	0.512259	0.544473	0.53076	0.661827	0.4811	0.54902	0.380113	0.798422	0.520622
Solanum peruvianum	0.998856	0.998651	0.998399	0.99896	0.998244	0.992199	0.990085	0.99922	0.999008	0.998563	0.967563		0.956329	0.967163	0.998411	0.999098	0.967546	0.991074	0.966049	0.989991	0.969749	0.986696	0.964644	0.989551	0.968872	0.984372	0.990952	0.987322	0.98696	0.988037	0.981862	0.98825	0.987244	0.983233	0.982616	0.984667	0.979665	0.982839	0.98848	0.986022	0.983665	0.984751	0.984339	0.988727	0.981529	0.98434	0.979342	0.980543	0.983946
Solanum tuberosum DM v3	0.995528	0.996657	0.991788	0.984276	0.993687	0.971754	0.982169	0.995799	0.995412	0.989521	0.918589	0.956329		0.917553	0.987989	0.993984	0.917479	0.964072	0.915681	0.959163	0.917373	0.955451	0.915972	0.955998	0.911831	0.949339	0.964682	0.956244	0.955263	0.957661	0.944278	0.958091	0.956232	0.94713	0.9455	0.950198	0.939721	0.946247	0.958468	0.953026	0.948344	0.95047	0.949328	0.959125	0.943245	0.949846	0.939243	0.938446	0.949001
Solanum pimpinellifolium	0.997788	0.998361	0.995725	0.990284	0.996844	0.982815	0.991845	0.997837	0.9977	0.994453	0.334366	0.967163	0.917553		0.993439	0.996779	0.705899	0.879138	0.705599	0.894487	0.798325	0.715543	0.35715	0.884654	0.780219	0.645795	0.786541	0.701715	0.700399	0.717808	0.595678	0.72896	0.705238	0.622536	0.633096	0.652108	0.550653	0.638102	0.719115	0.649576	0.632292	0.654238	0.645325	0.724414	0.559669	0.643464	0.545143	0.800837	0.638576
Vitis vinifera	0.98961	0.992313	0.978339	0.971738	0.983621	0.983644	0.989838	0.99045	0.990153	0.974036	0.993255	0.998411	0.987989	0.993439		0.988703	0.993144	0.995005	0.993092	0.994572	0.99317	0.995002	0.993377	0.994583	0.993436	0.993939	0.994323	0.994357	0.994394	0.994316	0.9938	0.994332	0.994531	0.993937	0.993735	0.994062	0.993527	0.993816	0.994724	0.994481	0.994558	0.994353	0.994087	0.994496	0.993971	0.994369	0.993928	0.993498	0.994462
Zea mays	0.99451	0.995541	0.99109	0.987394	0.991588	0.990455	0.994331	0.979193	0.975467	0.989559	0.996664	0.999098	0.993984	0.996779	0.988703		0.996642	0.997174	0.996654	0.996942	0.996681	0.997207	0.996762	0.996955	0.996758	0.996797	0.996703	0.996867	0.996931	0.996842	0.996802	0.996805	0.996965	0.996846	0.99675	0.99688	0.9967	0.996797	0.997091	0.997023	0.997054	0.99699	0.996897	0.996985	0.996831	0.996978	0.99681	0.996611	0.99701
Solanum arcanum LA2157 denovo fasta CLC	0.997686	0.998302	0.995544	0.98987	0.996725	0.982392	0.991751	0.997741	0.997585	0.994213	0.711692	0.967546	0.917479	0.705899	0.993144	0.996642		0.742695	0.0625378	0.889486	0.79436	0.845973	0.719842	0.880689	0.776211	0.816654	0.877117	0.842119	0.838894	0.848435	0.797376	0.849226	0.841515	0.807856	0.80201	0.819327	0.781035	0.804633	0.850719	0.828431	0.81131	0.819895	0.816432	0.85296	0.791054	0.816868	0.778411	0.789226	0.814088
Solanum arcanum LA2157 raw	0.998361	0.998807	0.996918	0.991678	0.997614	0.985198	0.995413	0.998346	0.998162	0.995937	0.878662	0.991074	0.964072	0.879138	0.995005	0.997174	0.742695		0.746772	0.877042	0.904598	0.871021	0.886255	0.872926	0.899633	0.866793	0.867262	0.864262	0.863895	0.864383	0.865148	0.863039	0.864791	0.86387	0.863501	0.863348	0.866781	0.863689	0.861367	0.860818	0.864801	0.863426	0.86358	0.861482	0.863224	0.866016	0.867327	0.857624	0.865995
Solanum arcanum LA2157 denovo fasta APLG	0.997646	0.998285	0.995495	0.989843	0.996694	0.982557	0.991596	0.997722	0.99757	0.994133	0.71354	0.966049	0.915681	0.705599	0.993092	0.996654	0.0625378	0.746772		0.893113	0.794778	0.848713	0.716718	0.882895	0.77386	0.821644	0.881551	0.847005	0.843882	0.853319	0.80232	0.854229	0.846511	0.812856	0.807226	0.824366	0.785856	0.80976	0.855781	0.833648	0.816497	0.824962	0.821411	0.857726	0.796162	0.821943	0.783346	0.794817	0.819216
Solanum habrochaites LYC4 raw	0.998215	0.998702	0.99664	0.991036	0.997402	0.984121	0.994948	0.998204	0.998003	0.995568	0.894156	0.989991	0.959163	0.894487	0.994572	0.996942	0.889486	0.877042	0.893113		0.680468	0.888546	0.900477	0.864084	0.881864	0.883253	0.884829	0.8818	0.881299	0.881774	0.882085	0.880673	0.882089	0.881112	0.880281	0.880739	0.883223	0.880654	0.879397	0.878315	0.881405	0.880689	0.880919	0.880605	0.880771	0.883288	0.88373	0.86602	0.883077
Solanum habrochaites LYC4 denovo fasta APLG	0.997704	0.998327	0.995581	0.989843	0.996747	0.982552	0.991806	0.997747	0.9976	0.994207	0.801874	0.969749	0.917373	0.798325	0.99317	0.996681	0.79436	0.904598	0.794778	0.680468		0.885079	0.804513	0.877014	0.767854	0.866719	0.906938	0.883969	0.881481	0.887805	0.85501	0.888433	0.883484	0.861499	0.857526	0.868852	0.844616	0.859353	0.889015	0.874572	0.8636	0.869219	0.867075	0.891183	0.851728	0.867822	0.843082	0.834675	0.86596
Solanum lycopersicum cv Heinz raw	0.998325	0.998774	0.996865	0.992043	0.997577	0.985302	0.994819	0.998339	0.998144	0.995882	0.633667	0.986696	0.955451	0.715543	0.995002	0.997207	0.845973	0.871021	0.848713	0.888546	0.885079		0.633184	0.882895	0.87785	0.703297	0.76824	0.735192	0.722976	0.740444	0.684401	0.762148	0.726008	0.692735	0.703783	0.702283	0.674799	0.706099	0.74908	0.742209	0.697482	0.704063	0.701564	0.738196	0.696575	0.711963	0.672028	0.849534	0.700615
Solanum lycopersicum cv Heinz denovo APLG	0.99773	0.998324	0.995659	0.990384	0.996786	0.982926	0.991593	0.997796	0.997648	0.994372	0.0975121	0.964644	0.915972	0.35715	0.993377	0.996762	0.719842	0.886255	0.716718	0.900477	0.804513	0.633184		0.890872	0.786693	0.572966	0.753778	0.667014	0.643859	0.682809	0.50353	0.717699	0.651497	0.542164	0.553616	0.580232	0.446028	0.561457	0.704589	0.667159	0.554826	0.584869	0.572349	0.692066	0.525052	0.587907	0.434823	0.809303	0.562859
Solanum pennellii LA0716 raw	0.99822	0.998705	0.996651	0.991108	0.997409	0.984106	0.9949	0.998211	0.998008	0.995587	0.885731	0.989551	0.955998	0.884654	0.994583	0.996955	0.880689	0.872926	0.882895	0.864084	0.877014	0.882895	0.890872		0.677327	0.876962	0.883418	0.879073	0.878597	0.879314	0.877751	0.878011	0.879642	0.877223	0.876047	0.877313	0.878195	0.876385	0.877272	0.875532	0.877841	0.877405	0.877148	0.877752	0.875935	0.879495	0.878592	0.853983	0.879295
Solanum pennellii LA0716 denovo APLG	0.997765	0.998363	0.99573	0.990327	0.996829	0.982823	0.991823	0.997819	0.997663	0.994446	0.786736	0.968872	0.911831	0.780219	0.993436	0.996758	0.776211	0.899633	0.77386	0.881864	0.767854	0.87785	0.786693	0.677327		0.859904	0.902995	0.878013	0.87551	0.882294	0.846455	0.882604	0.877564	0.853714	0.849055	0.861768	0.834992	0.850852	0.883698	0.868027	0.855998	0.8622	0.859683	0.885463	0.842416	0.860276	0.833124	0.814389	0.858264
Solanum lycopersicum LA2706 Moneymaker	0.998002	0.998555	0.996203	0.990467	0.997142	0.983473	0.994063	0.998038	0.997828	0.994981	0.53126	0.984372	0.949339	0.645795	0.993939	0.996797	0.816654	0.866793	0.821644	0.883253	0.866719	0.703297	0.572966	0.876962	0.859904		0.73358	0.683704	0.669733	0.693687	0.608426	0.72056	0.672757	0.617141	0.632085	0.637027	0.587916	0.637723	0.705644	0.691902	0.626946	0.639239	0.633981	0.693009	0.624338	0.650124	0.585828	0.82636	0.634223
Solanum lycopersicum LA2838A Alisa Craig	0.998123	0.998527	0.996491	0.990401	0.997284	0.983445	0.995086	0.998088	0.997911	0.9954	0.729739	0.990952	0.964682	0.786541	0.994323	0.996703	0.877117	0.867262	0.881551	0.884829	0.906938	0.76824	0.753778	0.883418	0.902995	0.73358		0.739661	0.732949	0.740734	0.725305	0.758845	0.732995	0.725728	0.735877	0.727839	0.724261	0.738095	0.750417	0.756073	0.727727	0.729605	0.728335	0.740221	0.737559	0.741944	0.725056	0.858933	0.733736
Solanum lycopersicum PI406760 Gardeners delight	0.998143	0.998645	0.996482	0.990899	0.997303	0.983822	0.994642	0.998144	0.997949	0.995387	0.635231	0.987322	0.956244	0.701715	0.994357	0.996867	0.842119	0.864262	0.847005	0.8818	0.883969	0.735192	0.667014	0.879073	0.878013	0.683704	0.739661		0.697375	0.704087	0.663843	0.720488	0.699016	0.668506	0.681208	0.678081	0.654004	0.684519	0.723292	0.710915	0.674342	0.681109	0.67739	0.710334	0.670508	0.690418	0.653226	0.836468	0.68004
Solanum lycopersicum LA1090 Rutgers	0.998154	0.998657	0.996506	0.991006	0.997327	0.983931	0.994612	0.99817	0.997974	0.99541	0.609136	0.98696	0.955263	0.700399	0.994394	0.996931	0.838894	0.863895	0.843882	0.881299	0.881481	0.722976	0.643859	0.878597	0.87551	0.669733	0.732949	0.697375		0.702398	0.645318	0.727543	0.68686	0.653291	0.66554	0.66153	0.635224	0.668346	0.714351	0.708572	0.65668	0.6653	0.660338	0.702537	0.660359	0.675946	0.632708	0.83406	0.663632
Solanum lycopersicum EA00325 Galina	0.998134	0.998638	0.996464	0.990733	0.997292	0.983664	0.994711	0.998128	0.997939	0.995358	0.652306	0.988037	0.957661	0.717808	0.994316	0.996842	0.848435	0.864383	0.853319	0.881774	0.887805	0.740444	0.682809	0.879314	0.882294	0.693687	0.740734	0.704087	0.702398		0.674981	0.730701	0.704554	0.679823	0.691491	0.686037	0.667	0.694253	0.727209	0.715951	0.68347	0.689709	0.686193	0.714828	0.684584	0.698881	0.666635	0.83983	0.689873
Solanum lycopersicum EA00488 Taxi	0.997944	0.998521	0.996095	0.99052	0.997073	0.983286	0.993725	0.998017	0.997799	0.994862	0.455339	0.981862	0.944278	0.595678	0.9938	0.996802	0.797376	0.865148	0.80232	0.882085	0.85501	0.684401	0.50353	0.877751	0.846455	0.608426	0.725305	0.663843	0.645318	0.674981		0.705417	0.650056	0.582247	0.596254	0.603767	0.540463	0.600615	0.689168	0.66897	0.592481	0.603731	0.60009	0.675194	0.586702	0.618163	0.537062	0.814897	0.595873
Solanum lycopersicum EA00375 Katinka Cherry	0.998132	0.998635	0.996475	0.99075	0.997283	0.983576	0.994736	0.998124	0.997929	0.995377	0.692026	0.98825	0.958091	0.72896	0.994332	0.996805	0.849226	0.863039	0.854229	0.880673	0.888433	0.762148	0.717699	0.878011	0.882604	0.72056	0.758845	0.720488	0.727543	0.730701	0.705417		0.728486	0.70872	0.688153	0.714408	0.699012	0.690311	0.737782	0.73064	0.711629	0.716633	0.713741	0.736488	0.704727	0.721154	0.69865	0.832127	0.715661
Solanum lycopersicum EA00371 John's big orange	0.998198	0.998684	0.996587	0.991213	0.997381	0.984202	0.994717	0.998201	0.99801	0.995522	0.617524	0.987244	0.956232	0.705238	0.994531	0.996965	0.841515	0.864791	0.846511	0.882089	0.883484	0.726008	0.651497	0.879642	0.877564	0.672757	0.732995	0.699016	0.68686	0.704554	0.650056	0.728486		0.656888	0.669046	0.666351	0.640225	0.671251	0.715756	0.710376	0.661468	0.669279	0.666346	0.705379	0.66512	0.67887	0.638853	0.835953	0.666691
Solanum lycopersicum LA2463 Allround	0.997993	0.998555	0.996197	0.99067	0.997136	0.983505	0.993956	0.998058	0.997836	0.994984	0.497459	0.983233	0.94713	0.622536	0.993937	0.996846	0.807856	0.86387	0.812856	0.881112	0.861499	0.692735	0.542164	0.877223	0.853714	0.617141	0.725728	0.668506	0.653291	0.679823	0.582247	0.70872	0.656888		0.608813	0.614751	0.559387	0.614233	0.692775	0.675763	0.605473	0.618192	0.61202	0.679326	0.600656	0.629216	0.557932	0.818787	0.612411
Solanum lycopersicum LYC1969 Sonata	0.997929	0.99851	0.996071	0.990373	0.997049	0.983069	0.993778	0.997996	0.997773	0.994818	0.511698	0.982616	0.9455	0.633096	0.993735	0.99675	0.80201	0.863501	0.807226	0.880281	0.857526	0.703783	0.553616	0.876047	0.849055	0.632085	0.735877	0.681208	0.66554	0.691491	0.596254	0.688153	0.669046	0.608813		0.628151	0.574938	0.581677	0.703539	0.688967	0.619172	0.632812	0.626234	0.691695	0.614429	0.641857	0.573125	0.805477	0.626313
Solanum lycopersicum LYC3897 Cross Country	0.998043	0.99859	0.996291	0.990765	0.997201	0.983653	0.9942	0.998097	0.997885	0.995106	0.539336	0.984667	0.950198	0.652108	0.994062	0.99688	0.819327	0.863348	0.824366	0.880739	0.868852	0.702283	0.580232	0.877313	0.861768	0.637027	0.727839	0.678081	0.66153	0.686037	0.603767	0.714408	0.666351	0.614751	0.628151		0.587045	0.631939	0.699198	0.686204	0.622674	0.634079	0.627852	0.686133	0.621641	0.64499	0.585649	0.823702	0.630854
Solanum lycopersicum LYC3476 Iidi	0.997841	0.998447	0.995908	0.990245	0.996939	0.98284	0.993315	0.997933	0.997702	0.994615	0.392691	0.979665	0.939721	0.550653	0.993527	0.9967	0.781035	0.866781	0.785856	0.883223	0.844616	0.674799	0.446028	0.878195	0.834992	0.587916	0.724261	0.654004	0.635224	0.667	0.540463	0.699012	0.640225	0.559387	0.574938	0.587045		0.580721	0.682255	0.657636	0.571038	0.590543	0.581905	0.66973	0.559322	0.598129	0.501228	0.808579	0.579332
Solanum lycopersicum TR00003 Momatero	0.997954	0.998531	0.996124	0.99053	0.997085	0.983289	0.993858	0.998026	0.997801	0.994887	0.520586	0.982839	0.946247	0.638102	0.993816	0.996797	0.804633	0.863689	0.80976	0.880654	0.859353	0.706099	0.561457	0.876385	0.850852	0.637723	0.738095	0.684519	0.668346	0.694253	0.600615	0.690311	0.671251	0.614233	0.581677	0.631939	0.580721		0.706757	0.691493	0.623426	0.635651	0.629408	0.6932	0.618562	0.644636	0.578254	0.806817	0.629454
Solanum lycopersicum LYC11 Rote Beere	0.998268	0.998737	0.996716	0.991446	0.997489	0.984497	0.994965	0.998273	0.998092	0.995702	0.676255	0.98848	0.958468	0.719115	0.994724	0.997091	0.850719	0.861367	0.855781	0.879397	0.889015	0.74908	0.704589	0.877272	0.883698	0.705644	0.750417	0.723292	0.714351	0.727209	0.689168	0.737782	0.715756	0.692775	0.703539	0.699198	0.682255	0.706757		0.705759	0.69439	0.70012	0.698109	0.726178	0.697169	0.708987	0.681787	0.839549	0.701482
Solanum lycopersicum LYC3340	0.998178	0.998675	0.996548	0.991266	0.997371	0.984147	0.99454	0.99821	0.998013	0.995478	0.637508	0.986022	0.953026	0.649576	0.994481	0.997023	0.828431	0.860818	0.833648	0.878315	0.874572	0.742209	0.667159	0.875532	0.868027	0.691902	0.756073	0.710915	0.708572	0.715951	0.66897	0.73064	0.710376	0.675763	0.688967	0.686204	0.657636	0.691493	0.705759		0.679785	0.68564	0.683573	0.721045	0.673457	0.692467	0.658006	0.827545	0.686148
Solanum lycopersicum EA01155 Dana	0.998176	0.998666	0.996563	0.99154	0.997362	0.984137	0.99426	0.998229	0.998018	0.995521	0.512259	0.983665	0.948344	0.632292	0.994558	0.997054	0.81131	0.864801	0.816497	0.881405	0.8636	0.697482	0.554826	0.877841	0.855998	0.626946	0.727727	0.674342	0.65668	0.68347	0.592481	0.711629	0.661468	0.605473	0.619172	0.622674	0.571038	0.623426	0.69439	0.679785		0.624593	0.618519	0.683848	0.610213	0.636636	0.56785	0.820002	0.619473
Solanum lycopersicum EA01049 Large Pink	0.99813	0.998643	0.996459	0.991152	0.99731	0.983999	0.994328	0.998173	0.997972	0.995357	0.544473	0.984751	0.95047	0.654238	0.994353	0.99699	0.819895	0.863426	0.824962	0.880689	0.869219	0.704063	0.584869	0.877405	0.8622	0.639239	0.729605	0.681109	0.6653	0.689709	0.603731	0.716633	0.669279	0.618192	0.632812	0.634079	0.590543	0.635651	0.70012	0.68564	0.624593		0.629491	0.687552	0.625911	0.648146	0.588117	0.824241	0.628962
Solanum lycopersicum LYC3153	0.99805	0.998587	0.996295	0.990742	0.997207	0.983558	0.994153	0.998095	0.997894	0.995137	0.53076	0.984339	0.949328	0.645325	0.994087	0.996897	0.816432	0.86358	0.821411	0.880919	0.867075	0.701564	0.572349	0.877148	0.859683	0.633981	0.728335	0.67739	0.660338	0.686193	0.60009	0.713741	0.666346	0.61202	0.626234	0.627852	0.581905	0.629408	0.698109	0.683573	0.618519	0.629491		0.684494	0.618605	0.64255	0.579473	0.822722	0.6267
Solanum lycopersicum EA03222	0.998205	0.998694	0.996587	0.991012	0.9974	0.984255	0.994909	0.998199	0.998016	0.995509	0.661827	0.988727	0.959125	0.724414	0.994496	0.996985	0.85296	0.861482	0.857726	0.880605	0.891183	0.738196	0.692066	0.877752	0.885463	0.693009	0.740221	0.710334	0.702537	0.714828	0.675194	0.736488	0.705379	0.679326	0.691695	0.686133	0.66973	0.6932	0.726178	0.721045	0.683848	0.687552	0.684494		0.686931	0.698984	0.669226	0.842092	0.689878
Solanum lycopersicum PI129097	0.997991	0.998546	0.996191	0.99078	0.997121	0.983383	0.99372	0.998044	0.997822	0.995005	0.4811	0.981529	0.943245	0.559669	0.993971	0.996831	0.791054	0.863224	0.796162	0.880771	0.851728	0.696575	0.525052	0.875935	0.842416	0.624338	0.737559	0.670508	0.660359	0.684584	0.586702	0.704727	0.66512	0.600656	0.614429	0.621641	0.559322	0.618562	0.697169	0.673457	0.610213	0.625911	0.618605	0.686931		0.619572	0.555194	0.810537	0.61515
Solanum lycopersicum PI272654	0.998127	0.998633	0.996452	0.991194	0.9973	0.984079	0.994279	0.998168	0.997957	0.995362	0.54902	0.98434	0.949846	0.643464	0.994369	0.996978	0.816868	0.866016	0.821943	0.883288	0.867822	0.711963	0.587907	0.879495	0.860276	0.650124	0.741944	0.690418	0.675946	0.698881	0.618163	0.721154	0.67887	0.629216	0.641857	0.64499	0.598129	0.644636	0.708987	0.692467	0.636636	0.648146	0.64255	0.698984	0.619572		0.595074	0.823747	0.616311
Solanum lycopersicum EA00990 Jersey devil	0.99796	0.998518	0.996137	0.990787	0.997076	0.983257	0.993423	0.998024	0.997803	0.994956	0.380113	0.979342	0.939243	0.545143	0.993928	0.99681	0.778411	0.867327	0.783346	0.88373	0.843082	0.672028	0.434823	0.878592	0.833124	0.585828	0.725056	0.653226	0.632708	0.666635	0.537062	0.69865	0.638853	0.557932	0.573125	0.585649	0.501228	0.578254	0.681787	0.658006	0.56785	0.588117	0.579473	0.669226	0.555194	0.595074		0.805081	0.573138
Solanum corneliomuelleri LA0118	0.997848	0.998446	0.99592	0.989844	0.996937	0.982013	0.99339	0.997901	0.997673	0.994621	0.798422	0.980543	0.938446	0.800837	0.993498	0.996611	0.789226	0.857624	0.794817	0.86602	0.834675	0.849534	0.809303	0.853983	0.814389	0.82636	0.858933	0.836468	0.83406	0.83983	0.814897	0.832127	0.835953	0.818787	0.805477	0.823702	0.808579	0.806817	0.839549	0.827545	0.820002	0.824241	0.822722	0.842092	0.810537	0.823747	0.805081		0.821893
Solanum lycopersicum EA00157 Polish Joe	0.998153	0.99865	0.99651	0.991387	0.997332	0.984156	0.994255	0.998196	0.997986	0.99544	0.520622	0.983946	0.949001	0.638576	0.994462	0.99701	0.814088	0.865995	0.819216	0.883077	0.86596	0.700615	0.562859	0.879295	0.858264	0.634223	0.733736	0.68004	0.663632	0.689873	0.595873	0.715661	0.666691	0.612411	0.626313	0.630854	0.579332	0.629454	0.701482	0.686148	0.619473	0.628962	0.6267	0.689878	0.61515	0.616311	0.573138	0.821893
Solanum lycopersicum EA02054 Cal J Tm VF	0.998115	0.99862	0.996435	0.991212	0.997284	0.984045	0.994177	0.998162	0.997952	0.995346	0.526015	0.983583	0.94841	0.616479	0.994358	0.996973	0.810791	0.868051	0.815864	0.884855	0.864094	0.708854	0.566922	0.88081	0.856094	0.642997	0.742719	0.681899	0.672685	0.692048	0.608765	0.706709	0.674744	0.621938	0.635531	0.639909	0.587819	0.637833	0.700135	0.677341	0.628595	0.641874	0.635652	0.695527	0.621128	0.592379	0.57805	0.822259	0.602378
Solanum lycopersicum PI303721 The Dutchman	0.998149	0.998635	0.996555	0.991865	0.997302	0.984157	0.993732	0.998223	0.997968	0.995538	0.421801	0.980062	0.942011	0.570541	0.994605	0.997021	0.788914	0.868956	0.793862	0.884882	0.849758	0.681363	0.470066	0.880483	0.840532	0.602009	0.730834	0.66331	0.644538	0.676137	0.552058	0.706231	0.648916	0.575054	0.590933	0.600579	0.524827	0.594721	0.690505	0.666244	0.581723	0.597471	0.596017	0.678905	0.573586	0.604743	0.517082	0.812134	0.581744
Solanum lycopersicum LA4451 Black Cherry	0.997933	0.998511	0.996083	0.990445	0.99706	0.983182	0.993772	0.998007	0.997789	0.994834	0.49103	0.982382	0.945203	0.593187	0.99376	0.996787	0.800342	0.863971	0.805284	0.881284	0.857151	0.696332	0.534974	0.876795	0.848517	0.625724	0.73321	0.673398	0.659325	0.685181	0.584845	0.696519	0.663113	0.601111	0.615095	0.620965	0.564031	0.618358	0.686131	0.667093	0.611402	0.623127	0.61736	0.686225	0.597958	0.630378	0.561673	0.815566	0.615564
Solanum lycopersicum V710029 Anto	0.997968	0.998528	0.996134	0.990467	0.997082	0.983144	0.993834	0.998012	0.997792	0.994923	0.487254	0.982958	0.946001	0.615753	0.993857	0.996761	0.804452	0.863731	0.809585	0.880928	0.859303	0.690929	0.533097	0.87662	0.851136	0.617727	0.728072	0.669835	0.652308	0.680547	0.580619	0.708981	0.657076	0.594489	0.609155	0.615218	0.557219	0.612989	0.693338	0.676244	0.604511	0.617336	0.610852	0.679684	0.596765	0.620443	0.55096	0.816386	0.605246
Solanum lycopersicum PC11029 Winter Tipe	0.998111	0.998628	0.996425	0.991281	0.99728	0.984038	0.994089	0.998161	0.997949	0.995322	0.489933	0.983004	0.947026	0.618231	0.994331	0.996984	0.806873	0.864285	0.811815	0.88196	0.861425	0.689916	0.535182	0.87778	0.853189	0.61823	0.726736	0.667959	0.652076	0.678916	0.580715	0.708167	0.655609	0.59301	0.60917	0.614232	0.556515	0.613106	0.69292	0.675984	0.604726	0.617786	0.611698	0.679247	0.596287	0.621629	0.552337	0.818323	0.605949
Solanum lycopersicum PI093302 Chang Li	0.998102	0.99862	0.996411	0.991164	0.997267	0.984035	0.994184	0.998141	0.997918	0.995297	0.513787	0.983787	0.948726	0.633977	0.994301	0.996934	0.81298	0.865327	0.817946	0.883029	0.865502	0.697229	0.557021	0.878899	0.857572	0.630418	0.730525	0.676029	0.659674	0.68426	0.594314	0.712998	0.662992	0.607314	0.621531	0.62512	0.573843	0.625358	0.698118	0.683049	0.61718	0.629461	0.623619	0.685711	0.609981	0.611887	0.569886	0.822173	0.607782
Solanum lycopersicum EA00892 Belmonte	0.99808	0.998602	0.996364	0.991105	0.997245	0.984045	0.99407	0.998136	0.997922	0.995245	0.487573	0.982964	0.947298	0.618223	0.994247	0.996951	0.807215	0.868247	0.812144	0.885341	0.861826	0.694084	0.533097	0.881091	0.85362	0.623148	0.733641	0.674665	0.657508	0.68613	0.583376	0.711795	0.660049	0.598749	0.614449	0.620096	0.560822	0.617398	0.698956	0.681367	0.608915	0.621288	0.616227	0.685558	0.601096	0.575061	0.554768	0.821368	0.58074
Solanum lycopersicum EA01088 Tiffen Mennonite	0.998027	0.998568	0.996266	0.991045	0.997172	0.983639	0.99372	0.998095	0.997875	0.995121	0.428683	0.98086	0.942473	0.576372	0.994108	0.996909	0.790251	0.86518	0.79513	0.882397	0.850811	0.67826	0.478988	0.877739	0.841694	0.599369	0.725918	0.659139	0.640193	0.671921	0.549289	0.702611	0.645435	0.571452	0.587908	0.59637	0.524847	0.591671	0.686599	0.663124	0.58272	0.592605	0.591772	0.672263	0.571569	0.606205	0.517668	0.81132	0.582318
Solanum lycopersicum PI203232 Wheatleys Frost Resistant	0.998085	0.998611	0.996376	0.991182	0.997249	0.98389	0.993982	0.99814	0.997929	0.995255	0.476114	0.982446	0.945692	0.608427	0.994251	0.996963	0.802386	0.864477	0.807414	0.88176	0.858177	0.687691	0.522469	0.877699	0.849988	0.616803	0.728266	0.668213	0.650232	0.678681	0.571641	0.709044	0.655073	0.591254	0.605953	0.611414	0.552064	0.610067	0.69235	0.673824	0.601124	0.612258	0.610099	0.679301	0.59219	0.620867	0.54739	0.816113	0.601583
Solanum lycopersicum PI311117	0.998045	0.998582	0.996292	0.991021	0.997195	0.983687	0.993838	0.998102	0.997888	0.995151	0.454011	0.981752	0.944194	0.591952	0.994132	0.99692	0.796529	0.864587	0.801499	0.8818	0.854553	0.68324	0.502343	0.877404	0.845868	0.607577	0.726016	0.662461	0.644411	0.674315	0.564538	0.703653	0.649136	0.580834	0.595996	0.603536	0.538031	0.599662	0.687525	0.668016	0.591481	0.606679	0.600234	0.675241	0.579656	0.610558	0.532714	0.81339	0.59508
Solanum lycopersicum LA1324	0.998054	0.998589	0.996314	0.990511	0.997204	0.983427	0.994369	0.998072	0.99787	0.995122	0.624452	0.986338	0.953137	0.671681	0.994076	0.996818	0.8299	0.862814	0.83506	0.880312	0.875953	0.736217	0.656403	0.874687	0.869444	0.670709	0.751905	0.713787	0.703826	0.719289	0.66439	0.73768	0.706796	0.671103	0.682331	0.681829	0.650818	0.685219	0.724517	0.711635	0.674994	0.683182	0.679029	0.717402	0.659766	0.686188	0.650322	0.830083	0.680867
Solanum lycopersicum PI158760 Chih Mu Tao Se	0.998035	0.998576	0.996273	0.990932	0.997176	0.98363	0.993874	0.998088	0.99787	0.995112	0.465113	0.982235	0.945098	0.603137	0.994092	0.996886	0.800129	0.864106	0.805116	0.881484	0.85679	0.68399	0.512595	0.877102	0.848299	0.610553	0.725659	0.663872	0.646075	0.675793	0.566687	0.70516	0.650795	0.584706	0.599081	0.60649	0.544781	0.602237	0.689705	0.671315	0.595425	0.608742	0.602865	0.675411	0.586177	0.616721	0.538744	0.814833	0.597341
Solanum lycopersicum LA0113	0.997786	0.998405	0.995798	0.989932	0.996849	0.982502	0.993163	0.997861	0.997624	0.994492	0.462939	0.979228	0.938104	0.49385	0.993366	0.996587	0.771855	0.863975	0.776716	0.881517	0.839781	0.7037	0.505582	0.875849	0.829328	0.632438	0.750305	0.687263	0.671864	0.697104	0.589041	0.722129	0.676365	0.608306	0.619469	0.630824	0.560812	0.62387	0.704739	0.66278	0.618571	0.63348	0.627625	0.693914	0.585472	0.628967	0.557152	0.804888	0.622206
Solanum lycopersicum LYC1410 ES 58 Heinz	0.998123	0.998634	0.99645	0.99126	0.997293	0.983939	0.994164	0.998167	0.997954	0.995348	0.512801	0.983616	0.947976	0.627153	0.994361	0.996979	0.810459	0.863902	0.815612	0.881166	0.863416	0.696309	0.555454	0.877223	0.855562	0.630468	0.730367	0.676156	0.65808	0.685089	0.595068	0.710018	0.663326	0.609032	0.621601	0.62492	0.575858	0.624915	0.697559	0.683818	0.614776	0.629585	0.622365	0.686334	0.604536	0.635464	0.570149	0.818939	0.619584
Solanum lycopersicum PI169588 Dolmalik	0.998192	0.998682	0.996592	0.991644	0.997382	0.984334	0.994279	0.998236	0.998024	0.995545	0.509756	0.983635	0.948406	0.631987	0.994594	0.997068	0.81065	0.863837	0.815837	0.881155	0.863822	0.693539	0.553045	0.877587	0.856104	0.625617	0.727059	0.672067	0.655205	0.681456	0.59023	0.710388	0.658971	0.603341	0.616945	0.620796	0.56954	0.621603	0.693751	0.679884	0.609735	0.624617	0.619513	0.683018	0.605726	0.631966	0.564492	0.819038	0.615363
Solanum lycopersicum LYC2962	0.99807	0.998597	0.996342	0.99093	0.997218	0.98358	0.994062	0.998111	0.997893	0.995205	0.624555	0.984036	0.948251	0.565324	0.994179	0.996884	0.809585	0.860414	0.814836	0.878074	0.862759	0.747119	0.653259	0.873973	0.854773	0.698182	0.770199	0.716944	0.718073	0.726359	0.673193	0.733163	0.72051	0.681987	0.692297	0.69423	0.658854	0.694088	0.719937	0.680249	0.687256	0.695244	0.692205	0.726089	0.650772	0.691628	0.656845	0.81822	0.689835
Solanum lycopersicum LYC2910	0.998132	0.998642	0.996459	0.99107	0.99731	0.984102	0.994444	0.998165	0.997963	0.995345	0.572454	0.985665	0.952578	0.672753	0.994345	0.996969	0.827773	0.865123	0.832767	0.88303	0.874984	0.713275	0.61043	0.879429	0.868078	0.656523	0.737494	0.693022	0.677885	0.700539	0.624961	0.724456	0.680919	0.638209	0.651277	0.650901	0.613655	0.653818	0.71113	0.700042	0.644392	0.650786	0.649043	0.699042	0.640615	0.628646	0.609974	0.829675	0.628558
Solanum pimpinellifolium LYC2798	0.998208	0.998686	0.996647	0.991835	0.997392	0.984313	0.994274	0.998267	0.998037	0.995634	0.619953	0.983356	0.947708	0.55944	0.994692	0.997077	0.806659	0.861365	0.811833	0.878717	0.861172	0.74669	0.647633	0.874546	0.852688	0.697605	0.771916	0.71331	0.718327	0.725347	0.67158	0.727862	0.720357	0.680545	0.69114	0.693516	0.656173	0.693198	0.716112	0.663266	0.685004	0.694575	0.691756	0.726497	0.646741	0.690917	0.653955	0.817043	0.688713
Solanum lycopersicum LYC2740	0.9981	0.998623	0.99639	0.990976	0.997263	0.983785	0.994243	0.998133	0.997926	0.995251	0.554582	0.984622	0.949655	0.637617	0.994241	0.996939	0.813656	0.860502	0.818946	0.879356	0.866704	0.708683	0.593769	0.875466	0.859047	0.646218	0.735582	0.676743	0.672511	0.686734	0.61791	0.712569	0.675854	0.626701	0.640525	0.642378	0.599617	0.644747	0.703034	0.681772	0.634434	0.645478	0.639933	0.690997	0.623977	0.650006	0.595748	0.820576	0.637707
Solanum pimpinellifolium LA1584	0.997843	0.998453	0.995909	0.989392	0.996927	0.9824	0.994082	0.99787	0.997638	0.994509	0.671243	0.986485	0.952967	0.635074	0.993363	0.996523	0.829649	0.860603	0.834737	0.87841	0.875927	0.759793	0.697126	0.872422	0.869101	0.704039	0.771515	0.730064	0.731877	0.737406	0.698839	0.747185	0.733851	0.704599	0.714389	0.713304	0.689377	0.715879	0.735848	0.703747	0.709825	0.714477	0.71173	0.735148	0.680639	0.714648	0.689881	0.829904	0.713806
Solanum pimpinellifolium LA1578	0.998123	0.998639	0.996444	0.991113	0.997295	0.983841	0.99429	0.998158	0.997946	0.995326	0.617498	0.984795	0.949658	0.58165	0.994328	0.996955	0.811917	0.858076	0.817381	0.876505	0.864674	0.73868	0.647875	0.872561	0.856597	0.688173	0.760224	0.707053	0.707798	0.716386	0.663594	0.727539	0.710092	0.672291	0.683065	0.684355	0.649397	0.685184	0.717936	0.679953	0.676826	0.685268	0.682555	0.715992	0.644431	0.680678	0.647385	0.817495	0.67919
Solanum peruvianum LA1278	0.99807	0.998601	0.996346	0.990659	0.997207	0.98346	0.994319	0.998077	0.997855	0.995186	0.846739	0.985083	0.950582	0.84698	0.994121	0.99681	0.837098	0.867848	0.841928	0.87513	0.867326	0.869834	0.855621	0.865328	0.852151	0.853161	0.869571	0.855164	0.854821	0.857658	0.845862	0.852118	0.854891	0.847181	0.839317	0.849391	0.843699	0.839892	0.85763	0.850251	0.848692	0.850035	0.849252	0.858744	0.842586	0.850352	0.842211	0.731645	0.848518
Solanum chmielewskii LA2663	0.997851	0.998441	0.995938	0.990283	0.996924	0.982567	0.993259	0.997924	0.997682	0.994685	0.776016	0.979454	0.937993	0.775678	0.993588	0.996651	0.7074	0.833544	0.714019	0.87485	0.837048	0.843409	0.787335	0.869332	0.826192	0.816986	0.858862	0.830594	0.828305	0.835638	0.801965	0.837498	0.830217	0.807153	0.805573	0.814408	0.793788	0.807002	0.835982	0.819384	0.810294	0.815191	0.813315	0.838002	0.796643	0.813417	0.792196	0.806307	0.811399
Solanum chmielewskii LA2695	0.997983	0.998531	0.996198	0.990582	0.997084	0.982734	0.993861	0.998024	0.997791	0.995019	0.805994	0.983361	0.94558	0.806077	0.993948	0.996733	0.748534	0.828682	0.755392	0.870601	0.855393	0.847243	0.81724	0.865967	0.846442	0.825253	0.853223	0.831427	0.829725	0.834822	0.81356	0.835935	0.83158	0.81635	0.81512	0.82067	0.809044	0.816363	0.83391	0.822517	0.817907	0.821245	0.819709	0.836823	0.808716	0.820874	0.807895	0.813965	0.819041
Solanum cheesmaniae LA0483	0.998021	0.998557	0.996258	0.991006	0.997149	0.983422	0.99369	0.998083	0.997857	0.995117	0.534239	0.980888	0.941944	0.571996	0.994094	0.996872	0.783912	0.862103	0.789031	0.879808	0.847569	0.722575	0.569142	0.874624	0.837682	0.661306	0.760151	0.699264	0.691651	0.711009	0.625979	0.72631	0.695768	0.640187	0.648061	0.658285	0.602501	0.651374	0.718897	0.688214	0.646743	0.660344	0.655372	0.714119	0.615053	0.653539	0.599063	0.808266	0.650357
Solanum lycopersicum CGN15820	0.998041	0.998579	0.99629	0.990993	0.997184	0.983573	0.993869	0.998099	0.997879	0.995146	0.531878	0.982101	0.944578	0.560483	0.994121	0.996895	0.795646	0.862364	0.800759	0.880187	0.854717	0.714837	0.569998	0.875626	0.845861	0.65055	0.749538	0.684322	0.680844	0.695473	0.616414	0.720553	0.684486	0.628274	0.639277	0.646723	0.594633	0.642948	0.699061	0.659066	0.637492	0.650543	0.644402	0.700483	0.609273	0.648002	0.590444	0.812463	0.640637
Solanum cheesmaniae LA1401	0.998109	0.998625	0.996424	0.991238	0.997267	0.983872	0.994088	0.998156	0.997934	0.995318	0.583251	0.983173	0.946934	0.615239	0.994319	0.996954	0.803631	0.860739	0.808691	0.879204	0.859983	0.730721	0.615604	0.874879	0.851607	0.675944	0.759583	0.705391	0.699537	0.71612	0.645708	0.732415	0.702951	0.656142	0.667862	0.670862	0.628135	0.670146	0.723083	0.696166	0.663795	0.673353	0.66941	0.717576	0.635324	0.667644	0.62567	0.816471	0.665989
Solanum neorickii LA2133	0.998079	0.998597	0.996381	0.990961	0.997206	0.983282	0.994135	0.998111	0.997883	0.995267	0.807235	0.984401	0.948091	0.807915	0.994227	0.996829	0.758659	0.825844	0.765661	0.86864	0.860009	0.843529	0.818747	0.8644	0.851466	0.821852	0.847083	0.826672	0.825587	0.830202	0.811113	0.831389	0.826828	0.813531	0.813122	0.817265	0.807652	0.813919	0.829992	0.818957	0.815317	0.817842	0.817086	0.831542	0.806533	0.81722	0.806722	0.816607	0.816141
Solanum neorickii LA0735	0.998058	0.998575	0.996388	0.99143	0.997185	0.983508	0.993609	0.998139	0.99788	0.995312	0.784909	0.979771	0.939673	0.783475	0.994329	0.996887	0.713796	0.83384	0.720657	0.875246	0.840395	0.846071	0.795318	0.869953	0.829606	0.821437	0.860795	0.833814	0.831823	0.838728	0.807205	0.839756	0.833098	0.811968	0.81058	0.81875	0.799704	0.811662	0.838559	0.822607	0.814035	0.819403	0.818287	0.841081	0.802138	0.811369	0.79794	0.809281	0.81224
Solanum arcanum LA2157	0.998361	0.998807	0.996906	0.992176	0.997636	0.985472	0.994993	0.998396	0.998211	0.995952	0.835347	0.986817	0.955494	0.836696	0.99506	0.997323	0.604857	0.450489	0.622454	0.881723	0.877546	0.862715	0.845836	0.878832	0.870907	0.843587	0.863467	0.847787	0.846431	0.850071	0.836094	0.848886	0.84756	0.837827	0.835116	0.840426	0.833407	0.836199	0.848572	0.841221	0.838238	0.840498	0.839821	0.851121	0.832374	0.838372	0.832763	0.829042	0.838224
Solanum arcanum LA2172	0.998179	0.998671	0.996567	0.991158	0.997342	0.98416	0.994721	0.998173	0.997955	0.995503	0.844018	0.98751	0.956051	0.844074	0.994487	0.996905	0.795318	0.834324	0.801868	0.876142	0.880018	0.861924	0.854106	0.873126	0.873459	0.845044	0.859003	0.845816	0.845751	0.848233	0.838724	0.848051	0.845326	0.839397	0.839148	0.841155	0.837586	0.839521	0.847412	0.840652	0.840823	0.841715	0.841468	0.848578	0.835404	0.834989	0.837075	0.836241	0.836779
Solanum peruvianum LA1954	0.997952	0.998513	0.996125	0.990259	0.997047	0.982531	0.993854	0.997985	0.997752	0.994907	0.834428	0.983121	0.945253	0.834842	0.993813	0.996657	0.821971	0.861658	0.827415	0.867564	0.854243	0.863205	0.843873	0.857766	0.8379	0.844181	0.86522	0.848512	0.847279	0.851177	0.835723	0.844262	0.847819	0.837517	0.829027	0.840453	0.832923	0.829484	0.850386	0.841498	0.839035	0.840959	0.840377	0.852305	0.831939	0.823729	0.83124	0.719414	0.830682
Solanum huaylasense LA1983	0.997921	0.998494	0.996072	0.989974	0.997003	0.982319	0.993887	0.997947	0.997709	0.994811	0.819493	0.984565	0.946908	0.81928	0.993697	0.996574	0.799668	0.843252	0.806062	0.863906	0.856301	0.849522	0.830264	0.855339	0.841398	0.828912	0.85166	0.83408	0.832852	0.836994	0.82064	0.831913	0.833059	0.822539	0.817118	0.825627	0.817989	0.817414	0.835993	0.826348	0.824531	0.826205	0.826067	0.837512	0.816365	0.803501	0.816598	0.76593	0.813053
Solanum huaylasense LA1365	0.997894	0.998478	0.996002	0.989754	0.996989	0.982019	0.993755	0.997919	0.997698	0.994717	0.822603	0.983399	0.944091	0.822678	0.993586	0.996594	0.807933	0.853441	0.813602	0.862601	0.847758	0.853998	0.83264	0.851583	0.83027	0.833951	0.856047	0.839475	0.838131	0.841814	0.826338	0.833995	0.83938	0.828532	0.817204	0.83126	0.822994	0.818122	0.841075	0.831845	0.828954	0.831403	0.830559	0.843375	0.822308	0.832417	0.82125	0.666612	0.831208
Solanum chilense CGN15532	0.998052	0.998584	0.996306	0.9904	0.997189	0.982923	0.994291	0.998059	0.997843	0.995135	0.844048	0.985642	0.950235	0.844243	0.994067	0.996762	0.831163	0.858177	0.836662	0.86682	0.863853	0.86305	0.85354	0.857072	0.84873	0.846214	0.860128	0.848198	0.847234	0.849613	0.840892	0.84133	0.84749	0.842025	0.831738	0.843306	0.839102	0.832601	0.8482	0.842412	0.84154	0.843212	0.842853	0.851033	0.837313	0.834335	0.837443	0.697385	0.837582
Solanum chilense CGN15530	0.997965	0.998529	0.996137	0.990203	0.997078	0.982655	0.993917	0.997996	0.997777	0.994915	0.831918	0.983476	0.945307	0.831893	0.993818	0.99671	0.817702	0.859822	0.823081	0.861355	0.842544	0.86187	0.841556	0.855446	0.833997	0.842858	0.863719	0.847316	0.846079	0.849759	0.834559	0.837299	0.847502	0.836507	0.819325	0.839189	0.83157	0.820107	0.849129	0.840403	0.837882	0.839776	0.838851	0.850617	0.830805	0.840009	0.830006	0.69486	0.839086
Solanum habrochaites CGN15791 F glabratum	0.997896	0.99847	0.996014	0.990052	0.996971	0.982363	0.99369	0.997931	0.997695	0.994762	0.854295	0.983909	0.944191	0.854935	0.993644	0.996618	0.849753	0.880673	0.854488	0.676112	0.479886	0.878577	0.862201	0.861538	0.837685	0.861693	0.880004	0.865423	0.864237	0.867574	0.854148	0.866916	0.865651	0.855647	0.853238	0.858253	0.851805	0.853992	0.866953	0.859231	0.85697	0.85852	0.857669	0.868942	0.851429	0.859254	0.851351	0.835772	0.858226
Solanum habrochaites PI134418 F glabratum	0.997961	0.99852	0.996139	0.990227	0.99706	0.98252	0.993891	0.997984	0.997759	0.99491	0.853819	0.984883	0.945234	0.854088	0.99382	0.99668	0.84825	0.875088	0.852977	0.766756	0.683189	0.874764	0.862057	0.854398	0.833809	0.858676	0.874998	0.861356	0.860296	0.863305	0.851629	0.862337	0.861491	0.852717	0.850221	0.855009	0.849681	0.851028	0.86238	0.855377	0.85385	0.855345	0.854626	0.864639	0.848839	0.856213	0.849199	0.829755	0.855135
Solanum habrochaites CGN15792 F glabratum	0.997956	0.998516	0.996139	0.990392	0.997062	0.982746	0.99374	0.997995	0.99777	0.994916	0.835689	0.983548	0.943223	0.83733	0.993848	0.996707	0.841486	0.878276	0.846522	0.697538	0.51905	0.867835	0.844905	0.859693	0.831369	0.848791	0.872737	0.855565	0.853947	0.858286	0.840594	0.858277	0.855187	0.842844	0.840894	0.846417	0.837027	0.841849	0.857608	0.848247	0.843864	0.846593	0.846081	0.859916	0.837383	0.846199	0.836314	0.830308	0.845349
Solanum habrochaites LA1718 F glabratum	0.998002	0.998552	0.996219	0.990338	0.997129	0.982712	0.994009	0.998024	0.997808	0.995009	0.844589	0.984846	0.945155	0.844449	0.993943	0.99674	0.836059	0.867613	0.841308	0.776733	0.706969	0.867364	0.85346	0.849665	0.828619	0.850746	0.868705	0.85466	0.853447	0.856568	0.84412	0.853837	0.854715	0.845433	0.840702	0.847817	0.841804	0.841703	0.855246	0.847963	0.846148	0.848036	0.847381	0.857734	0.841036	0.848935	0.84105	0.791347	0.847948
Solanum habrochaites LA1777	0.997432	0.998139	0.995181	0.9876	0.996362	0.979834	0.993072	0.997486	0.997193	0.993477	0.854626	0.984656	0.943773	0.855022	0.992142	0.99591	0.848964	0.876529	0.853506	0.788518	0.720603	0.875405	0.862704	0.852952	0.834919	0.852692	0.874937	0.862578	0.861757	0.864412	0.852946	0.863412	0.862922	0.853895	0.851495	0.856236	0.850845	0.852299	0.864385	0.856974	0.855658	0.856823	0.856125	0.865605	0.850545	0.858691	0.851349	0.832525	0.857851
Solanum habrochaites LA0407	0.997993	0.998539	0.996219	0.990568	0.997112	0.982901	0.993858	0.998027	0.997805	0.995041	0.854508	0.984064	0.944613	0.854836	0.993988	0.996741	0.849345	0.879815	0.854213	0.703004	0.543253	0.87651	0.862472	0.860422	0.836546	0.860546	0.878966	0.864803	0.863699	0.866939	0.853871	0.866116	0.864661	0.855381	0.852927	0.857847	0.851737	0.853873	0.865684	0.858039	0.855993	0.857894	0.857755	0.868457	0.851384	0.859139	0.851265	0.835236	0.857915
Solanum habrochaites LYC4	0.997999	0.998564	0.996201	0.990627	0.99716	0.983671	0.993971	0.998063	0.997856	0.99498	0.857459	0.983896	0.945727	0.857806	0.993948	0.996891	0.85266	0.893197	0.857092	0.465364	0.477628	0.887615	0.864855	0.873663	0.840267	0.870531	0.892191	0.877691	0.876178	0.879704	0.864301	0.879431	0.87742	0.866564	0.863855	0.869633	0.860609	0.864984	0.879126	0.871005	0.867135	0.869667	0.868765	0.881592	0.86197	0.870698	0.860478	0.847042	0.869411
Solanum spp LA1272	0.997946	0.998507	0.996112	0.990221	0.997047	0.982452	0.993746	0.997981	0.997749	0.994872	0.825494	0.9823	0.943132	0.825631	0.993786	0.996675	0.810736	0.858766	0.816154	0.86479	0.846141	0.858456	0.835016	0.855582	0.831284	0.838734	0.862346	0.844324	0.842978	0.847089	0.829766	0.838507	0.844161	0.832103	0.819682	0.835304	0.826278	0.820488	0.84652	0.836508	0.833311	0.835663	0.834964	0.848961	0.82594	0.835565	0.824256	0.661179	0.834512
Solanum pennellii LA0716	0.998122	0.998645	0.996438	0.991089	0.997314	0.984071	0.994275	0.998165	0.997965	0.995297	0.853167	0.985055	0.945962	0.852257	0.994294	0.997007	0.846675	0.883421	0.850415	0.868798	0.843304	0.879619	0.860312	0.441372	0.535489	0.858757	0.883974	0.869877	0.868704	0.871954	0.85793	0.871003	0.869836	0.859902	0.856972	0.862733	0.854726	0.857895	0.871225	0.863483	0.86042	0.862822	0.861884	0.873209	0.854996	0.86342	0.854499	0.831131	0.862279
Solanum huaylasense LA1364	0.99798	0.998533	0.996197	0.990336	0.99709	0.982771	0.993937	0.998011	0.997772	0.994982	0.830496	0.984049	0.946735	0.830466	0.993913	0.996667	0.815331	0.856301	0.820841	0.866391	0.854616	0.858223	0.840081	0.856793	0.83871	0.839821	0.861409	0.845181	0.84397	0.847729	0.832537	0.838141	0.844101	0.834432	0.822968	0.837168	0.829729	0.823717	0.846878	0.837993	0.835704	0.83761	0.837424	0.848797	0.828823	0.814466	0.827924	0.703181	0.824381
Solanum lycopersicum TR00018 Large Red Cherry	0.998047	0.998579	0.996302	0.990998	0.997198	0.983632	0.993829	0.998095	0.997887	0.995152	0.453049	0.981697	0.943842	0.591651	0.994159	0.996902	0.794213	0.865287	0.799388	0.880664	0.850124	0.683279	0.501584	0.877125	0.843406	0.606338	0.727227	0.664532	0.647773	0.676293	0.567914	0.705897	0.651618	0.583	0.597554	0.606441	0.539327	0.602882	0.689756	0.670246	0.592335	0.608934	0.602165	0.677766	0.584747	0.61692	0.534559	0.810225	0.598269
Solanum lycopersicum EA00940 Porter	0.998075	0.998601	0.996361	0.991064	0.997238	0.983781	0.994009	0.998122	0.997917	0.995229	0.487658	0.982799	0.946347	0.615303	0.994236	0.996937	0.804446	0.865079	0.809544	0.881857	0.859195	0.690095	0.532706	0.877935	0.851266	0.621528	0.730057	0.671976	0.654401	0.682518	0.579592	0.711011	0.659809	0.599054	0.612511	0.617531	0.560852	0.61601	0.695412	0.67773	0.606127	0.618085	0.613394	0.683166	0.600327	0.625952	0.556104	0.817711	0.607217
Solanum lycopersicum TR00019 Bloody Butcher	0.99795	0.998517	0.996109	0.990471	0.997073	0.98321	0.993728	0.998005	0.997791	0.994879	0.46378	0.98203	0.944406	0.597205	0.993824	0.996786	0.798309	0.865169	0.803291	0.882065	0.855501	0.686022	0.511092	0.877752	0.847049	0.611744	0.727811	0.666847	0.649662	0.67802	0.569534	0.707596	0.65406	0.588019	0.602145	0.609671	0.545847	0.606737	0.691086	0.672127	0.597818	0.610796	0.606056	0.679127	0.588412	0.618819	0.541619	0.814972	0.600885
Solanum lycopersicum EA01019 Brandywine	0.997984	0.998542	0.996177	0.990725	0.997114	0.983426	0.993758	0.998049	0.997829	0.994973	0.461515	0.982001	0.944683	0.598862	0.993935	0.996838	0.798778	0.865354	0.803788	0.882428	0.856172	0.686066	0.509035	0.878102	0.847623	0.610541	0.727483	0.665547	0.64755	0.677208	0.564774	0.706163	0.651973	0.585785	0.600318	0.607896	0.544267	0.603542	0.69118	0.670931	0.595161	0.605324	0.603273	0.677423	0.586569	0.611165	0.537683	0.814794	0.590282
Solanum lycopersicum TR00020 Dixie Golden Giant	0.998116	0.998632	0.99644	0.991167	0.997296	0.984195	0.994325	0.998166	0.997954	0.995313	0.540161	0.984706	0.950816	0.652536	0.994327	0.99697	0.82043	0.865146	0.82544	0.882957	0.870243	0.703085	0.58115	0.879381	0.862854	0.638747	0.732475	0.681434	0.66595	0.69133	0.605614	0.716539	0.668384	0.617494	0.631899	0.634398	0.58923	0.633739	0.703034	0.690124	0.626402	0.636757	0.632381	0.689336	0.621763	0.616752	0.584231	0.825567	0.61418
Solanum lycopersicum EA01037 Giant Belgium	0.998293	0.998753	0.996773	0.991687	0.997517	0.984797	0.994952	0.998295	0.998108	0.995773	0.63838	0.98792	0.957791	0.720575	0.99483	0.997113	0.847994	0.863916	0.85284	0.882171	0.887839	0.730118	0.670511	0.87937	0.882085	0.682862	0.737266	0.706474	0.694547	0.711979	0.663003	0.734305	0.696982	0.668979	0.681675	0.677344	0.655426	0.682658	0.721151	0.718583	0.672856	0.678453	0.676302	0.709208	0.675718	0.688242	0.652331	0.839544	0.676317
Solanum lycopersicum TR00021 Kentucky Beefsteak	0.998062	0.998596	0.996337	0.991034	0.997218	0.983789	0.994048	0.998121	0.997901	0.995179	0.501312	0.983151	0.947206	0.616802	0.994171	0.996917	0.807333	0.863603	0.812372	0.881055	0.861624	0.693852	0.545101	0.877161	0.853516	0.623461	0.729089	0.664028	0.654815	0.675454	0.585444	0.704472	0.659314	0.599694	0.615375	0.618986	0.565086	0.618383	0.696159	0.671277	0.608972	0.620426	0.615488	0.678459	0.601462	0.628802	0.558816	0.817629	0.610877
Solanum lycopersicum TR00022 Marmande	0.997883	0.998481	0.995981	0.989646	0.996981	0.982778	0.994117	0.997913	0.997686	0.994614	0.585501	0.986179	0.953059	0.684727	0.993487	0.9966	0.832749	0.865755	0.837589	0.882822	0.877709	0.716918	0.622324	0.877004	0.871334	0.643964	0.737495	0.696662	0.68272	0.703515	0.634778	0.728343	0.686108	0.643952	0.65626	0.655945	0.621942	0.659491	0.715062	0.706403	0.651449	0.659747	0.65451	0.701421	0.650465	0.66531	0.620817	0.833149	0.654263
Solanum lycopersicum TR00023 Thessaloniki	0.997987	0.998546	0.996186	0.990722	0.99712	0.983415	0.993802	0.998052	0.997833	0.994977	0.461093	0.982088	0.944777	0.599944	0.993942	0.996839	0.799127	0.864595	0.804175	0.881604	0.85606	0.684129	0.50903	0.877455	0.84769	0.609036	0.724983	0.662976	0.64203	0.67377	0.567289	0.704731	0.649542	0.583965	0.598198	0.603307	0.543228	0.602739	0.689079	0.670216	0.592358	0.608736	0.600774	0.675378	0.584247	0.61555	0.536621	0.814529	0.598232
Solanum lycopersicum EA01640 Watermelon beefsteak	0.997942	0.998512	0.996099	0.990562	0.997064	0.983316	0.993662	0.998014	0.997796	0.994876	0.45199	0.981369	0.943359	0.581119	0.993827	0.996802	0.793947	0.866624	0.798864	0.883636	0.853207	0.687278	0.499792	0.878901	0.844213	0.611845	0.732121	0.661208	0.650752	0.673513	0.565163	0.702495	0.655574	0.586873	0.602106	0.61013	0.542748	0.605856	0.695437	0.665829	0.597357	0.608121	0.604105	0.677823	0.586299	0.598868	0.53701	0.814495	0.586055
Solanum lycopersicum LA4133	0.99789	0.998469	0.995992	0.990376	0.996978	0.982837	0.993376	0.997955	0.997729	0.994744	0.408011	0.979928	0.939994	0.554673	0.99368	0.996698	0.78195	0.866013	0.786927	0.882341	0.844973	0.678026	0.459721	0.877277	0.835432	0.595291	0.726841	0.657803	0.639072	0.668954	0.546999	0.701321	0.644752	0.569428	0.583025	0.593731	0.513659	0.588659	0.68563	0.658899	0.579091	0.594673	0.589496	0.673922	0.563198	0.598627	0.511131	0.807918	0.582197
Solanum lycopersicum LA1421	0.997984	0.998546	0.996182	0.990688	0.997121	0.983431	0.993783	0.998044	0.99782	0.994962	0.486912	0.981995	0.943988	0.552491	0.993933	0.996836	0.790368	0.860849	0.79561	0.878926	0.851202	0.695563	0.530888	0.87408	0.84158	0.623948	0.734793	0.670904	0.659313	0.686027	0.585686	0.704442	0.663055	0.600653	0.61506	0.621739	0.56009	0.618035	0.685851	0.660337	0.610055	0.623898	0.618595	0.681685	0.584008	0.624206	0.556178	0.80889	0.614237
Solanum galapagense LA1044	0.997895	0.998484	0.995999	0.989721	0.99699	0.982758	0.99407	0.997918	0.997698	0.994664	0.634003	0.985728	0.951603	0.667524	0.993544	0.996613	0.823808	0.862299	0.828741	0.879371	0.871281	0.745117	0.663356	0.873337	0.864968	0.682791	0.763199	0.721467	0.716133	0.729376	0.675156	0.743057	0.71892	0.682853	0.691044	0.69362	0.662792	0.693481	0.736001	0.716581	0.688869	0.695105	0.691247	0.728342	0.67035	0.695274	0.662796	0.827839	0.693191
Solanum lycopersicum LA1479	0.997932	0.998508	0.996077	0.990427	0.997043	0.983036	0.993713	0.997997	0.997768	0.99483	0.577416	0.982133	0.944084	0.537032	0.993761	0.996745	0.793701	0.860164	0.798878	0.877848	0.852961	0.734193	0.609252	0.873231	0.843918	0.677346	0.764536	0.703517	0.703435	0.714617	0.64642	0.729943	0.706446	0.657838	0.668733	0.673649	0.627874	0.671203	0.717152	0.669073	0.666034	0.675382	0.67153	0.7157	0.624569	0.670264	0.625508	0.810801	0.668438
Solanum pimpinelifolium CGN14498 raw	0.997736	0.998342	0.995676	0.990076	0.996785	0.982364	0.992218	0.997823	0.997637	0.994395	0.377701	0.971148	0.924403	0.314139	0.993313	0.996688	0.733384	0.875505	0.735772	0.890508	0.814838	0.713322	0.418251	0.882579	0.801232	0.645082	0.777606	0.69327	0.693363	0.710014	0.596853	0.720677	0.698664	0.621157	0.632438	0.647924	0.558165	0.637628	0.709575	0.63841	0.631337	0.650213	0.641976	0.719725	0.572692	0.64393	0.552983	0.802908	0.635899
Bos taurus	0.995249	0.996583	0.991008	0.98006	0.993071	0.980426	0.99301	0.994807	0.994171	0.988574	0.991925	0.999642	0.989714	0.992173	0.98618	0.991729	0.9918	0.990005	0.991872	0.989562	0.991764	0.991186	0.992363	0.989659	0.992088	0.990064	0.988177	0.989674	0.990077	0.989471	0.990414	0.989325	0.98997	0.990434	0.990254	0.990281	0.990525	0.990327	0.990378	0.990614	0.991207	0.990731	0.990422	0.989829	0.990833	0.990829	0.991092	0.989847	0.990876
Canis familiaris	0.994825	0.996284	0.990209	0.978032	0.992412	0.978643	0.992371	0.994319	0.993505	0.987293	0.991127	0.999623	0.988706	0.991417	0.984743	0.990827	0.990975	0.988988	0.991061	0.988488	0.990931	0.990288	0.991627	0.988599	0.9913	0.988967	0.987051	0.988623	0.989045	0.988409	0.989396	0.988252	0.988936	0.989353	0.989155	0.989203	0.989453	0.989223	0.9894	0.989623	0.990288	0.989752	0.989396	0.988777	0.989798	0.989857	0.990128	0.988724	0.989907
Equus caballus	0.995596	0.996783	0.991715	0.981213	0.993462	0.980726	0.993306	0.995109	0.994461	0.989481	0.992143	0.99965	0.990153	0.992385	0.987171	0.991979	0.992053	0.989987	0.992152	0.98956	0.992019	0.991223	0.992613	0.989656	0.992334	0.990196	0.988092	0.989684	0.990136	0.989491	0.990642	0.989335	0.989943	0.990612	0.990447	0.99044	0.99076	0.990525	0.99043	0.990713	0.991322	0.990857	0.990565	0.989865	0.990993	0.99092	0.991252	0.990029	0.990916
Gorilla gorilla	0.998713	0.999075	0.997549	0.993628	0.998109	0.992275	0.997823	0.998594	0.998412	0.996821	0.996257	0.999907	0.996351	0.996291	0.996034	0.997648	0.996181	0.99261	0.996288	0.992698	0.996154	0.994361	0.996583	0.992822	0.996324	0.99398	0.990853	0.992139	0.993461	0.99266	0.994571	0.992722	0.990792	0.994323	0.994296	0.994038	0.994554	0.994313	0.993481	0.994098	0.994783	0.994349	0.994222	0.993078	0.994779	0.994434	0.994658	0.99385	0.992532
Homo sapiens	0.998791	0.999132	0.9977	0.993963	0.998226	0.992628	0.99794	0.998673	0.9985	0.99701	0.996392	0.999914	0.996533	0.996397	0.996267	0.997782	0.996319	0.992622	0.996424	0.992746	0.99629	0.994445	0.996714	0.992876	0.996456	0.994085	0.99073	0.991894	0.99351	0.992644	0.994695	0.992767	0.99007	0.99442	0.9944	0.994126	0.994611	0.994416	0.993539	0.99419	0.99489	0.99445	0.994329	0.993138	0.994892	0.994531	0.994644	0.993908	0.992042
Macaca fascicularis	0.99885	0.999173	0.997817	0.994292	0.998312	0.992992	0.998065	0.998753	0.998591	0.997172	0.99657	0.999917	0.99671	0.996649	0.996457	0.997899	0.996499	0.992901	0.996598	0.993033	0.99647	0.994677	0.996875	0.993157	0.996629	0.994363	0.991482	0.993144	0.993886	0.993205	0.994936	0.993149	0.992689	0.994721	0.994699	0.994438	0.995076	0.994715	0.993825	0.994436	0.99511	0.9947	0.994583	0.993426	0.995139	0.994794	0.995286	0.994363	0.994035
Macaca mulatta	0.998846	0.999172	0.997811	0.994287	0.998309	0.992992	0.998061	0.99875	0.998588	0.997166	0.996571	0.999917	0.996707	0.996651	0.996448	0.997895	0.996498	0.992922	0.996597	0.993051	0.99647	0.994687	0.996874	0.993174	0.996628	0.994368	0.991507	0.993157	0.993897	0.993218	0.994939	0.993164	0.992708	0.994725	0.994702	0.994443	0.995076	0.994717	0.993838	0.994445	0.995115	0.994706	0.994589	0.99344	0.995141	0.9948	0.995287	0.994368	0.994044
Mus musculus	0.995491	0.996701	0.991668	0.9816	0.9932	0.981621	0.993414	0.995	0.994146	0.989289	0.992454	0.999637	0.990395	0.99273	0.987213	0.991771	0.992337	0.99053	0.992414	0.990092	0.9923	0.991578	0.992874	0.990192	0.992583	0.990572	0.988937	0.990274	0.990623	0.99009	0.991	0.989935	0.990586	0.990912	0.990754	0.990798	0.991026	0.99082	0.99091	0.991102	0.991651	0.991217	0.990943	0.990412	0.991253	0.991276	0.991534	0.990383	0.991375
Pan troglodytes	0.998747	0.999102	0.997616	0.99376	0.998165	0.992398	0.997873	0.998628	0.998454	0.996908	0.99629	0.999911	0.99642	0.996322	0.996133	0.997707	0.996216	0.992515	0.996323	0.992627	0.996188	0.99434	0.996621	0.992756	0.996357	0.993967	0.99072	0.992047	0.993419	0.992594	0.994572	0.992664	0.99063	0.994315	0.99429	0.994019	0.994554	0.994307	0.99343	0.994073	0.994777	0.994335	0.994208	0.993017	0.994778	0.994423	0.994651	0.993836	0.992437
Rattus norvegicus	0.995613	0.996782	0.99191	0.982047	0.993312	0.981849	0.993537	0.995058	0.994194	0.989604	0.992613	0.999637	0.990624	0.992872	0.987605	0.991812	0.992501	0.990663	0.992583	0.990233	0.992458	0.991695	0.993026	0.990335	0.992737	0.990757	0.989065	0.990426	0.990781	0.990243	0.991194	0.990083	0.990738	0.991108	0.990957	0.990985	0.991242	0.991023	0.991061	0.991267	0.991811	0.991383	0.991125	0.990568	0.99144	0.991441	0.991714	0.990586	0.991541
Aspergillus fumigatus uid14003	0.999572	0.999585	0.999478	0.999689	0.999457	0.999796	0.999775	0.999486	0.999428	0.999534	0.999934	0.999807	0.99985	0.999936	0.999579	0.999454	0.999931	0.99995	0.999931	0.999946	0.999934	0.999946	0.999932	0.999946	0.999934	0.999941	0.999942	0.999943	0.999944	0.999943	0.999938	0.999942	0.999944	0.99994	0.999939	0.999942	0.999936	0.999939	0.999947	0.999945	0.999944	0.999944	0.999943	0.999947	0.999939	0.999942	0.999935	0.999938	0.999942
Aspergillus nidulans FGSC A4 uid13961	0.999618	0.999644	0.999547	0.999721	0.999514	0.999815	0.99981	0.999577	0.999522	0.99958	0.999943	0.999852	0.999869	0.999943	0.999615	0.999532	0.999941	0.999954	0.99994	0.999951	0.999942	0.999951	0.99994	0.999951	0.999941	0.999947	0.999947	0.999948	0.99995	0.999949	0.999945	0.999947	0.99995	0.999947	0.999945	0.999948	0.999944	0.999946	0.999953	0.99995	0.99995	0.99995	0.999949	0.999952	0.999946	0.999948	0.999943	0.999944	0.999949
Aspergillus niger CBS 513 88 uid19263	0.999301	0.999322	0.999103	0.999453	0.999037	0.999662	0.999623	0.999119	0.998961	0.999171	0.99989	0.999722	0.999748	0.999892	0.999227	0.999072	0.999886	0.99992	0.999885	0.999913	0.99989	0.999913	0.999887	0.999913	0.999889	0.999902	0.999912	0.999908	0.99991	0.99991	0.999898	0.999908	0.99991	0.999901	0.999898	0.999904	0.999892	0.999899	0.999915	0.99991	0.999908	0.999908	0.999906	0.999914	0.999898	0.999903	0.999892	0.999897	0.999904
Aspergillus oryzae RIB40 uid28175	0.999133	0.999212	0.998825	0.999284	0.998888	0.999578	0.999521	0.999116	0.999025	0.9989	0.999858	0.999743	0.999678	0.999859	0.99899	0.999091	0.999852	0.999902	0.99985	0.999892	0.999856	0.999892	0.999853	0.999892	0.999857	0.999877	0.999888	0.999884	0.999887	0.999887	0.999871	0.999885	0.999888	0.999875	0.999871	0.999879	0.999864	0.999873	0.999894	0.999887	0.999885	0.999884	0.999881	0.999892	0.999872	0.999881	0.999867	0.99987	0.999882
Candida albicans uid14005	0.99985	0.99986	0.999812	0.999892	0.999821	0.999942	0.999928	0.999871	0.999863	0.999832	0.999977	0.999939	0.999949	0.999978	0.999852	0.999881	0.999976	0.999986	0.999976	0.999984	0.999977	0.999985	0.999976	0.999985	0.999977	0.999982	0.999984	0.999983	0.999983	0.999983	0.999981	0.999983	0.999984	0.999981	0.999981	0.999982	0.999979	0.999981	0.999985	0.999983	0.999983	0.999983	0.999982	0.999984	0.999981	0.999982	0.99998	0.999981	0.999982
Candida dubliniensis CD36 uid38659	0.997824	0.998154	0.997177	0.998274	0.99753	0.999101	0.998966	0.998399	0.998269	0.997399	0.99966	0.999531	0.999236	0.99966	0.997652	0.998452	0.999636	0.999772	0.999626	0.999748	0.999645	0.999755	0.999639	0.999748	0.999645	0.999697	0.999744	0.999729	0.999729	0.999731	0.99968	0.999731	0.999734	0.999691	0.99968	0.999703	0.999658	0.999685	0.999748	0.999727	0.999719	0.999717	0.999706	0.999743	0.999687	0.999708	0.999675	0.999679	0.999712
Candida glabrata CBS138 uid12376	0.999553	0.99959	0.9994	0.999555	0.999442	0.999733	0.999751	0.999587	0.999565	0.999415	0.999907	0.999844	0.999805	0.999908	0.999471	0.999571	0.999905	0.999929	0.999904	0.999924	0.999906	0.999929	0.999907	0.999924	0.999908	0.999918	0.999917	0.999921	0.999922	0.99992	0.999916	0.999919	0.999923	0.999918	0.999916	0.99992	0.999913	0.999917	0.999926	0.999924	0.999924	0.999922	0.99992	0.999924	0.999918	0.999921	0.999915	0.999913	0.999922
Cryptococcus gattii WM276	0.999648	0.999654	0.999599	0.999751	0.999562	0.999832	0.999824	0.9996	0.999539	0.999635	0.999946	0.999819	0.999875	0.999948	0.999671	0.999578	0.999945	0.999958	0.999944	0.999954	0.999947	0.999954	0.999945	0.999954	0.999946	0.99995	0.999952	0.999952	0.999953	0.999953	0.999949	0.999951	0.999953	0.99995	0.999949	0.999951	0.999947	0.999949	0.999956	0.999954	0.999953	0.999953	0.999952	0.999955	0.999949	0.999951	0.999947	0.999948	0.999951
Cryptococcus neoformans var JEC21 uid10698	0.999706	0.999707	0.999674	0.99978	0.999618	0.999844	0.999848	0.999645	0.999584	0.999693	0.999954	0.999849	0.999891	0.999954	0.999719	0.99961	0.999952	0.999961	0.999952	0.999958	0.999953	0.999959	0.999953	0.999957	0.999952	0.999956	0.999955	0.999956	0.999958	0.999957	0.999955	0.999956	0.999957	0.999955	0.999954	0.999956	0.999953	0.999955	0.99996	0.999958	0.999958	0.999958	0.999957	0.999959	0.999954	0.999955	0.999953	0.999953	0.999956
Kluyveromyces lactis NRRL Y-1140 uid12377	0.999591	0.999628	0.999511	0.999675	0.999535	0.999794	0.999791	0.999638	0.999629	0.999553	0.999928	0.999844	0.999846	0.999928	0.99959	0.999635	0.999926	0.999947	0.999925	0.999942	0.999928	0.999945	0.999926	0.999942	0.999928	0.999938	0.999937	0.999939	0.99994	0.999939	0.999936	0.999939	0.999941	0.999937	0.999936	0.999939	0.999933	0.999936	0.999943	0.999941	0.999941	0.999941	0.999939	0.999942	0.999937	0.999938	0.999934	0.999934	0.999939
Neurospora crassa uid132	0.998737	0.998845	0.998306	0.99888	0.998361	0.999389	0.999323	0.998414	0.998207	0.998413	0.999784	0.999603	0.999518	0.999792	0.998566	0.998451	0.999776	0.999857	0.999774	0.999842	0.999783	0.999842	0.999781	0.999842	0.999783	0.999814	0.999839	0.99983	0.999833	0.999833	0.999805	0.999832	0.999834	0.999811	0.999805	0.999819	0.999794	0.999808	0.999844	0.999832	0.999829	0.999827	0.99982	0.999841	0.999804	0.999819	0.999798	0.999801	0.999821
Saccharomyces cerevisiae uid128	0.999317	0.999403	0.999086	0.999392	0.999203	0.999662	0.999612	0.999406	0.999405	0.999147	0.999873	0.999805	0.999731	0.999875	0.999213	0.999431	0.99987	0.999916	0.999868	0.999908	0.999873	0.999911	0.99987	0.999908	0.999873	0.999895	0.999903	0.999903	0.999903	0.999903	0.999891	0.999902	0.999905	0.999895	0.999891	0.999898	0.999886	0.999893	0.99991	0.999905	0.999905	0.999902	0.999898	0.999907	0.999893	0.999899	0.99989	0.999889	0.999901
Schizosaccharomyces pombe uid127	0.999327	0.999425	0.999051	0.999312	0.999168	0.999625	0.999634	0.999425	0.999414	0.999054	0.999861	0.999841	0.99971	0.999862	0.999139	0.999459	0.999859	0.999902	0.999856	0.999893	0.999859	0.9999	0.999859	0.999893	0.999863	0.99988	0.999885	0.999887	0.999888	0.999886	0.999877	0.999886	0.999891	0.99988	0.999877	0.999883	0.999871	0.999879	0.999896	0.999891	0.999891	0.999888	0.999884	0.999891	0.999881	0.999887	0.999877	0.999873	0.999889
Yarrowia lipolytica CLIB122 uid12414	0.999366	0.999426	0.999205	0.999531	0.999157	0.999732	0.999686	0.999329	0.999265	0.999229	0.999904	0.999795	0.999779	0.999905	0.999331	0.999323	0.999899	0.999938	0.999898	0.999932	0.999902	0.99993	0.9999	0.999932	0.999903	0.99992	0.99993	0.999926	0.999927	0.999928	0.999915	0.999927	0.999928	0.999918	0.999915	0.999922	0.99991	0.999916	0.999933	0.999927	0.999925	0.999925	0.999923	0.999932	0.999916	0.999922	0.999913	0.999915	0.999923
Zygosaccharomyces rouxii CBS 732 uid39573	0.999507	0.999539	0.999386	0.999636	0.999437	0.999784	0.999758	0.999606	0.99957	0.999457	0.999922	0.999796	0.999828	0.999921	0.999505	0.999584	0.999919	0.999946	0.999918	0.99994	0.999921	0.999943	0.999919	0.999941	0.999921	0.999933	0.999937	0.999937	0.999937	0.999937	0.99993	0.999936	0.999938	0.999933	0.999931	0.999935	0.999927	0.999932	0.999941	0.999938	0.999937	0.999937	0.999935	0.99994	0.999932	0.999933	0.999927	0.999929	0.999935
K-mer size: 31	Arabidopsis lyrata	Arabidopsis thaliana TAIR10	Citrus sinensis	Glycine max	Malus domestica	Nicotiana benthamiana Niben v0.4.4	Nicotiana tabacum tobacco	Oryza brachyantha	Oryza sativa v5.00	Populus trichocarpa	Solanum lycopersicum vc Heinz v2.40	Solanum peruvianum	Solanum tuberosum DM v3	Solanum pimpinellifolium	Vitis vinifera	Zea mays	Solanum arcanum LA2157 denovo fasta CLC	Solanum arcanum LA2157 raw	Solanum arcanum LA2157 denovo fasta APLG	Solanum habrochaites LYC4 raw	Solanum habrochaites LYC4 denovo fasta APLG	Solanum lycopersicum cv Heinz raw	Solanum lycopersicum cv Heinz denovo APLG	Solanum pennellii LA0716 raw	Solanum pennellii LA0716 denovo APLG	Solanum lycopersicum LA2706 Moneymaker	Solanum lycopersicum LA2838A Alisa Craig	Solanum lycopersicum PI406760 Gardeners delight	Solanum lycopersicum LA1090 Rutgers	Solanum lycopersicum EA00325 Galina	Solanum lycopersicum EA00488 Taxi	Solanum lycopersicum EA00375 Katinka Cherry	Solanum lycopersicum EA00371 John's big orange	Solanum lycopersicum LA2463 Allround	Solanum lycopersicum LYC1969 Sonata	Solanum lycopersicum LYC3897 Cross Country	Solanum lycopersicum LYC3476 Iidi	Solanum lycopersicum TR00003 Momatero	Solanum lycopersicum LYC11 Rote Beere	Solanum lycopersicum LYC3340	Solanum lycopersicum EA01155 Dana	Solanum lycopersicum EA01049 Large Pink	Solanum lycopersicum LYC3153	Solanum lycopersicum EA03222	Solanum lycopersicum PI129097	Solanum lycopersicum PI272654	Solanum lycopersicum EA00990 Jersey devil	Solanum corneliomuelleri LA0118	Solanum lycopersicum EA00157 Polish Joe
Arabidopsis lyrata		0.0622436	0.996072	0.994978	0.99611	0.998986	0.999498	0.9988	0.998276	0.996743	0.99991	0.999643	0.999505	0.999937	0.995449	0.997341	0.999921	0.999963	0.999924	0.999956	0.999928	0.999951	0.999923	0.999956	0.999925	0.999938	0.999938	0.999944	0.999945	0.999945	0.999931	0.999945	0.999945	0.999935	0.99993	0.999939	0.999928	0.999933	0.99995	0.999943	0.999946	0.999942	0.999936	0.99995	0.999931	0.999939	0.999933	0.999933	0.99994
Arabidopsis thaliana TAIR10	0.0622436		0.996432	0.994969	0.995622	0.998971	0.999592	0.998902	0.99817	0.99753	0.999813	0.999423	0.999458	0.999924	0.995919	0.997217	0.999913	0.999963	0.999925	0.999955	0.999925	0.999946	0.999913	0.999954	0.999925	0.999939	0.999844	0.999941	0.999942	0.999942	0.999931	0.999942	0.999943	0.999934	0.99993	0.999938	0.999925	0.999933	0.999947	0.999941	0.999939	0.999938	0.999934	0.999949	0.999929	0.999937	0.999927	0.999929	0.999936
Citrus sinensis	0.996072	0.996432		0.942406	0.937226	0.997799	0.999119	0.995618	0.993415	0.927264	0.999867	0.999284	0.999199	0.999885	0.930785	0.9802	0.999864	0.999941	0.999873	0.99993	0.99988	0.999923	0.999875	0.999929	0.999878	0.999893	0.999922	0.99991	0.999911	0.999912	0.99989	0.999913	0.999912	0.999897	0.99989	0.999904	0.999886	0.999895	0.999919	0.999909	0.999912	0.999906	0.999899	0.99992	0.999889	0.999901	0.999889	0.999891	0.999904
Glycine max	0.994978	0.994969	0.942406		0.924494	0.996	0.998482	0.992053	0.988575	0.93621	0.99974	0.999024	0.998569	0.999816	0.924163	0.966468	0.999772	0.9999	0.999771	0.999882	0.999779	0.999865	0.999774	0.999877	0.999771	0.999835	0.999872	0.999854	0.999859	0.999857	0.999823	0.999862	0.999859	0.999833	0.999823	0.999847	0.999823	0.999834	0.999867	0.999853	0.999866	0.999848	0.999829	0.999865	0.999818	0.999836	0.999825	0.999833	0.999848
Malus domestica	0.99611	0.995622	0.937226	0.924494		0.997491	0.99908	0.994202	0.990441	0.940906	0.999847	0.999104	0.999074	0.999871	0.931288	0.972164	0.999849	0.99993	0.999854	0.999918	0.99986	0.99991	0.999854	0.999914	0.999857	0.999889	0.99991	0.999896	0.999898	0.999898	0.999876	0.999899	0.9999	0.999882	0.999875	0.99989	0.99987	0.99988	0.999905	0.999896	0.999898	0.999891	0.999882	0.999908	0.999873	0.999887	0.999873	0.999875	0.999889
Nicotiana benthamiana Niben v0.4.4	0.998986	0.998971	0.997799	0.996	0.997491		0.485633	0.99914	0.998486	0.997959	0.996453	0.986275	0.980092	0.996481	0.996647	0.997758	0.996461	0.998377	0.996503	0.998051	0.996654	0.997843	0.996322	0.997989	0.996631	0.997598	0.997997	0.997672	0.997696	0.99771	0.997303	0.997695	0.997727	0.997443	0.997302	0.997545	0.997091	0.997367	0.997878	0.997642	0.997449	0.997551	0.997442	0.997983	0.997241	0.997529	0.997063	0.997064	0.997475
Nicotiana tabacum tobacco	0.999498	0.999592	0.999119	0.998482	0.99908	0.485633		0.999593	0.999386	0.998947	0.998476	0.993149	0.990503	0.998463	0.998659	0.998946	0.998498	0.999435	0.998422	0.999325	0.998513	0.99918	0.998346	0.9993	0.998486	0.999129	0.999344	0.999219	0.99923	0.999246	0.999047	0.999245	0.99923	0.999108	0.999072	0.999161	0.998958	0.999086	0.999321	0.999218	0.999145	0.999174	0.999146	0.999323	0.999032	0.999153	0.998951	0.998968	0.999141
Oryza brachyantha	0.9988	0.998902	0.995618	0.992053	0.994202	0.99914	0.999593		0.181958	0.995222	0.999939	0.999809	0.999655	0.999952	0.994034	0.920851	0.999942	0.999977	0.999942	0.999972	0.999945	0.999967	0.999942	0.999971	0.999942	0.999959	0.99997	0.999964	0.999965	0.999966	0.999957	0.999966	0.999965	0.999959	0.999957	0.999963	0.999956	0.999959	0.999968	0.999965	0.999967	0.999963	0.999959	0.999968	0.999954	0.999959	0.999955	0.999959	0.999961
Oryza sativa v5.00	0.998276	0.99817	0.993415	0.988575	0.990441	0.998486	0.999386	0.181958		0.993387	0.999898	0.999577	0.999483	0.999918	0.991368	0.902686	0.999902	0.999958	0.999904	0.999949	0.999909	0.999943	0.999905	0.999946	0.999906	0.999931	0.999946	0.999937	0.999938	0.999939	0.999926	0.999939	0.999939	0.999929	0.999925	0.999934	0.999923	0.999929	0.999943	0.999936	0.999939	0.999934	0.999927	0.999943	0.999921	0.999929	0.999922	0.999926	0.999932
Populus trichocarpa	0.996743	0.99753	0.927264	0.93621	0.940906	0.997959	0.998947	0.995222	0.993387		0.999867	0.99962	0.999231	0.999902	0.928343	0.98025	0.999881	0.999949	0.999871	0.999941	0.99988	0.999931	0.999876	0.999938	0.999875	0.999914	0.999936	0.999927	0.99993	0.99993	0.99991	0.999932	0.99993	0.999915	0.99991	0.999922	0.99991	0.999916	0.999934	0.999927	0.999937	0.999924	0.999915	0.999932	0.999908	0.999917	0.999913	0.999914	0.999925
Solanum lycopersicum vc Heinz v2.40	0.99991	0.999813	0.999867	0.99974	0.999847	0.996453	0.998476	0.999939	0.999898	0.999867		0.976042	0.959064	0.425155	0.999781	0.99988	0.808561	0.91082	0.810576	0.93097	0.885041	0.590567	0.124705	0.922616	0.874031	0.498812	0.640675	0.583983	0.564071	0.59353	0.440857	0.648269	0.566301	0.483344	0.502955	0.516365	0.384903	0.512865	0.662039	0.642482	0.502729	0.528328	0.511038	0.623632	0.485698	0.543748	0.374696	0.857329	0.510172
Solanum peruvianum	0.999643	0.999423	0.999284	0.999024	0.999104	0.986275	0.993149	0.999809	0.999577	0.99962	0.976042		0.931275	0.975238	0.99902	0.999453	0.975901	0.992682	0.974414	0.991587	0.978047	0.988597	0.973157	0.991049	0.97732	0.987571	0.991081	0.989041	0.989187	0.989449	0.986139	0.989398	0.989252	0.987169	0.986602	0.988029	0.984607	0.986772	0.990796	0.989022	0.987593	0.988225	0.987851	0.990692	0.985951	0.987969	0.984467	0.983636	0.98776
Solanum tuberosum DM v3	0.999505	0.999458	0.999199	0.998569	0.999074	0.980092	0.990503	0.999655	0.999483	0.999231	0.959064	0.931275		0.957602	0.998656	0.99929	0.95845	0.984525	0.956637	0.981117	0.958479	0.978519	0.955888	0.978812	0.954819	0.976656	0.982339	0.979042	0.979228	0.979631	0.974426	0.979494	0.97943	0.976058	0.975025	0.977441	0.971984	0.975441	0.981684	0.97886	0.976709	0.977713	0.977065	0.981646	0.9739	0.977331	0.971709	0.969713	0.976972
Solanum pimpinellifolium	0.999937	0.999924	0.999885	0.999816	0.999871	0.996481	0.998463	0.999952	0.999918	0.999902	0.425155	0.975238	0.957602		0.999828	0.999899	0.803328	0.911742	0.802759	0.931679	0.88222	0.719115	0.443776	0.921602	0.868282	0.667858	0.753885	0.693622	0.70752	0.704935	0.635543	0.711372	0.707443	0.658475	0.672522	0.679172	0.598994	0.676863	0.728049	0.659463	0.669497	0.684339	0.674914	0.723667	0.592223	0.675072	0.596727	0.861005	0.67416
Vitis vinifera	0.995449	0.995919	0.930785	0.924163	0.931288	0.996647	0.998659	0.994034	0.991368	0.928343	0.999781	0.99902	0.998656	0.999828		0.976269	0.999786	0.999902	0.9998	0.999889	0.999811	0.999875	0.999796	0.999886	0.999805	0.999834	0.99987	0.999851	0.999855	0.999856	0.999817	0.999857	0.999857	0.999826	0.999814	0.999838	0.99981	0.999822	0.999865	0.99985	0.999861	0.999846	0.99983	0.999866	0.999816	0.999836	0.999822	0.999819	0.999844
Zea mays	0.997341	0.997217	0.9802	0.966468	0.972164	0.997758	0.998946	0.920851	0.902686	0.98025	0.99988	0.999453	0.99929	0.999899	0.976269		0.999874	0.99993	0.999886	0.999916	0.999893	0.999906	0.999891	0.999913	0.999891	0.999885	0.999909	0.999892	0.999897	0.999897	0.999875	0.999897	0.999894	0.999882	0.999873	0.999888	0.999868	0.999879	0.999905	0.999894	0.999894	0.999889	0.999882	0.999907	0.999871	0.999885	0.999865	0.999873	0.999884
Solanum arcanum LA2157 denovo fasta CLC	0.999921	0.999913	0.999864	0.999772	0.999849	0.996461	0.998498	0.999942	0.999902	0.999881	0.808561	0.975901	0.95845	0.803328	0.999786	0.999874		0.720354	0.0796696	0.926424	0.878894	0.886801	0.815279	0.917778	0.865175	0.870163	0.896919	0.880605	0.882124	0.883716	0.860892	0.881771	0.882533	0.867759	0.863069	0.87379	0.850983	0.864924	0.893009	0.878735	0.870642	0.875027	0.872337	0.891778	0.856095	0.872955	0.849668	0.848954	0.871969
Solanum arcanum LA2157 raw	0.999963	0.999963	0.999941	0.9999	0.99993	0.998377	0.999435	0.999977	0.999958	0.999949	0.91082	0.992682	0.984525	0.911742	0.999902	0.99993	0.720354		0.725636	0.92598	0.940062	0.913154	0.917631	0.921176	0.935087	0.907793	0.907904	0.905597	0.906009	0.905922	0.905465	0.904014	0.90656	0.905202	0.904295	0.90542	0.905597	0.904632	0.905242	0.903594	0.905804	0.905416	0.905083	0.90538	0.903161	0.906207	0.905624	0.89902	0.906162
Solanum arcanum LA2157 denovo fasta APLG	0.999924	0.999925	0.999873	0.999771	0.999854	0.996503	0.998422	0.999942	0.999904	0.999871	0.810576	0.974414	0.956637	0.802759	0.9998	0.999886	0.0796696	0.725636		0.929688	0.87932	0.888939	0.812254	0.919471	0.863053	0.874922	0.901643	0.885405	0.886978	0.888565	0.865569	0.88688	0.887412	0.872496	0.868073	0.878589	0.855563	0.869841	0.898022	0.883818	0.875629	0.879855	0.877055	0.896448	0.860972	0.877811	0.854375	0.854386	0.876867
Solanum habrochaites LYC4 raw	0.999956	0.999955	0.99993	0.999882	0.999918	0.998051	0.999325	0.999972	0.999949	0.999941	0.93097	0.991587	0.981117	0.931679	0.999889	0.999916	0.926424	0.92598	0.929688		0.630807	0.933345	0.936162	0.911507	0.919738	0.927852	0.928277	0.92638	0.926561	0.926433	0.926228	0.924933	0.927083	0.926077	0.924895	0.92622	0.926121	0.92534	0.925994	0.924403	0.92601	0.926036	0.925842	0.927227	0.924668	0.926904	0.926168	0.911265	0.926738
Solanum habrochaites LYC4 denovo fasta APLG	0.999928	0.999925	0.99988	0.999779	0.99986	0.996654	0.998513	0.999945	0.999909	0.99988	0.885041	0.978047	0.958479	0.88222	0.999811	0.999893	0.878894	0.940062	0.87932	0.630807		0.92773	0.886778	0.914688	0.858716	0.919068	0.934758	0.925673	0.926277	0.927217	0.914482	0.926194	0.926718	0.918182	0.915437	0.921622	0.908868	0.916575	0.932378	0.924372	0.919764	0.922303	0.920855	0.932249	0.912409	0.921368	0.908138	0.894841	0.920794
Solanum lycopersicum cv Heinz raw	0.999951	0.999946	0.999923	0.999865	0.99991	0.997843	0.99918	0.999967	0.999943	0.999931	0.590567	0.988597	0.978519	0.719115	0.999875	0.999906	0.886801	0.913154	0.888939	0.933345	0.92773		0.585949	0.926964	0.920957	0.685399	0.734424	0.717151	0.705157	0.71993	0.667291	0.751238	0.706222	0.678901	0.693428	0.688532	0.654923	0.696763	0.749321	0.749249	0.686042	0.693234	0.688057	0.725911	0.689012	0.704757	0.651432	0.89393	0.688645
Solanum lycopersicum cv Heinz denovo APLG	0.999923	0.999913	0.999875	0.999774	0.999854	0.996322	0.998346	0.999942	0.999905	0.999876	0.124705	0.973157	0.955888	0.443776	0.999796	0.999891	0.815279	0.917631	0.812254	0.936162	0.886778	0.585949		0.92653	0.873425	0.555367	0.681246	0.629804	0.613162	0.638658	0.503468	0.684892	0.615147	0.541609	0.556999	0.570767	0.453063	0.565443	0.699573	0.679042	0.557665	0.581304	0.565973	0.666439	0.540461	0.593294	0.444368	0.867198	0.564739
Solanum pennellii LA0716 raw	0.999956	0.999954	0.999929	0.999877	0.999914	0.997989	0.9993	0.999971	0.999946	0.999938	0.922616	0.991049	0.978812	0.921602	0.999886	0.999913	0.917778	0.921176	0.919471	0.911507	0.914688	0.926964	0.92653		0.622417	0.92209	0.925114	0.922419	0.922776	0.92265	0.921264	0.920865	0.92337	0.921527	0.919983	0.921987	0.920616	0.920414	0.922855	0.920581	0.921681	0.921989	0.921392	0.923358	0.919325	0.922495	0.920557	0.896686	0.922328
Solanum pennellii LA0716 denovo APLG	0.999925	0.999925	0.999878	0.999771	0.999857	0.996631	0.998486	0.999942	0.999906	0.999875	0.874031	0.97732	0.954819	0.868282	0.999805	0.999891	0.865175	0.935087	0.863053	0.919738	0.858716	0.920957	0.873425	0.622417		0.913276	0.930031	0.919862	0.920709	0.921669	0.907462	0.920218	0.921079	0.911722	0.908385	0.915517	0.901188	0.909507	0.927473	0.918529	0.913458	0.916338	0.914573	0.92673	0.904848	0.915067	0.900275	0.875436	0.91443
Solanum lycopersicum LA2706 Moneymaker	0.999938	0.999939	0.999893	0.999835	0.999889	0.997598	0.999129	0.999959	0.999931	0.999914	0.498812	0.987571	0.976656	0.667858	0.999834	0.999885	0.870163	0.907793	0.874922	0.927852	0.919068	0.685399	0.555367	0.92209	0.913276		0.678708	0.65338	0.641825	0.66042	0.588877	0.698501	0.641174	0.597211	0.61803	0.617603	0.565732	0.625878	0.698141	0.696299	0.610921	0.622888	0.61487	0.669902	0.61666	0.640296	0.56355	0.876611	0.618029
Solanum lycopersicum LA2838A Alisa Craig	0.999938	0.999844	0.999922	0.999872	0.99991	0.997997	0.999344	0.99997	0.999946	0.999936	0.640675	0.991081	0.982339	0.753885	0.99987	0.999909	0.896919	0.907904	0.901643	0.928277	0.934758	0.734424	0.681246	0.925114	0.930031	0.678708		0.695591	0.68554	0.697046	0.664838	0.729089	0.68463	0.669168	0.684512	0.675997	0.657197	0.689351	0.723925	0.733609	0.674448	0.680717	0.676121	0.702778	0.688031	0.697027	0.656943	0.888809	0.68127
Solanum lycopersicum PI406760 Gardeners delight	0.999944	0.999941	0.99991	0.999854	0.999896	0.997672	0.999219	0.999964	0.999937	0.999927	0.583983	0.989041	0.979042	0.693622	0.999851	0.999892	0.880605	0.905597	0.885405	0.92638	0.925673	0.717151	0.629804	0.922419	0.919862	0.65338	0.695591		0.66858	0.665791	0.633971	0.688566	0.668111	0.640499	0.658268	0.651766	0.619221	0.663589	0.712807	0.703649	0.649509	0.658245	0.651213	0.685476	0.646409	0.670719	0.617906	0.87882	0.655196
Solanum lycopersicum LA1090 Rutgers	0.999945	0.999942	0.999911	0.999859	0.999898	0.997696	0.99923	0.999965	0.999938	0.99993	0.564071	0.989187	0.979228	0.70752	0.999855	0.999897	0.882124	0.906009	0.886978	0.926561	0.926277	0.705157	0.613162	0.922776	0.920709	0.641825	0.68554	0.66858		0.670758	0.617705	0.707548	0.65563	0.628676	0.645397	0.636063	0.605061	0.649486	0.704924	0.708593	0.633293	0.643735	0.635078	0.67916	0.64364	0.65886	0.601051	0.879301	0.640517
Solanum lycopersicum EA00325 Galina	0.999945	0.999942	0.999912	0.999857	0.999898	0.99771	0.999246	0.999966	0.999939	0.99993	0.59353	0.989449	0.979631	0.704935	0.999856	0.999897	0.883716	0.905922	0.888565	0.926433	0.927217	0.71993	0.638658	0.92265	0.921669	0.66042	0.697046	0.665791	0.670758		0.640143	0.702944	0.671288	0.647927	0.664356	0.655387	0.627096	0.668988	0.714609	0.704435	0.654227	0.663096	0.656168	0.688046	0.65759	0.674688	0.626031	0.880242	0.660847
Solanum lycopersicum EA00488 Taxi	0.999931	0.999931	0.99989	0.999823	0.999876	0.997303	0.999047	0.999957	0.999926	0.99991	0.440857	0.986139	0.974426	0.635543	0.999817	0.999875	0.860892	0.905465	0.865569	0.926228	0.914482	0.667291	0.503468	0.921264	0.907462	0.588877	0.664838	0.633971	0.617705	0.640143		0.682091	0.618492	0.571394	0.58979	0.589234	0.529709	0.59527	0.683346	0.677765	0.583727	0.591133	0.586593	0.651731	0.588697	0.614747	0.526082	0.86948	0.584528
Solanum lycopersicum EA00375 Katinka Cherry	0.999945	0.999942	0.999913	0.999862	0.999899	0.997695	0.999245	0.999966	0.999939	0.999932	0.648269	0.989398	0.979494	0.711372	0.999857	0.999897	0.881771	0.904014	0.88688	0.924933	0.926194	0.751238	0.684892	0.920865	0.920218	0.698501	0.729089	0.688566	0.707548	0.702944	0.682091		0.706881	0.687702	0.654731	0.695212	0.670704	0.658444	0.726839	0.722072	0.692609	0.699999	0.694146	0.720032	0.681503	0.705892	0.669656	0.867542	0.696936
Solanum lycopersicum EA00371 John's big orange	0.999945	0.999943	0.999912	0.999859	0.9999	0.997727	0.99923	0.999965	0.999939	0.99993	0.566301	0.989252	0.97943	0.707443	0.999857	0.999894	0.882533	0.90656	0.887412	0.927083	0.926718	0.706222	0.615147	0.92337	0.921079	0.641174	0.68463	0.668111	0.65563	0.671288	0.618492	0.706881		0.628095	0.644689	0.638306	0.605203	0.648156	0.704011	0.707807	0.635278	0.644887	0.639171	0.680446	0.644815	0.659417	0.602925	0.879934	0.640726
Solanum lycopersicum LA2463 Allround	0.999935	0.999934	0.999897	0.999833	0.999882	0.997443	0.999108	0.999959	0.999929	0.999915	0.483344	0.987169	0.976058	0.658475	0.999826	0.999882	0.867759	0.905202	0.872496	0.926077	0.918182	0.678901	0.541609	0.921527	0.911722	0.597211	0.669168	0.640499	0.628676	0.647927	0.571394	0.687702	0.628095		0.602321	0.601371	0.547772	0.60969	0.687915	0.684877	0.596894	0.608095	0.599416	0.658174	0.601698	0.625849	0.546416	0.872446	0.603124
Solanum lycopersicum LYC1969 Sonata	0.99993	0.99993	0.99989	0.999823	0.999875	0.997302	0.999072	0.999957	0.999925	0.99991	0.502955	0.986602	0.975025	0.672522	0.999814	0.999873	0.863069	0.904295	0.868073	0.924895	0.915437	0.693428	0.556999	0.919983	0.908385	0.61803	0.684512	0.658268	0.645397	0.664356	0.58979	0.654731	0.644689	0.602321		0.619022	0.568884	0.565521	0.702165	0.70239	0.61522	0.627744	0.618644	0.675047	0.619991	0.642349	0.56734	0.85692	0.621886
Solanum lycopersicum LYC3897 Cross Country	0.999939	0.999938	0.999904	0.999847	0.99989	0.997545	0.999161	0.999963	0.999934	0.999922	0.516365	0.988029	0.977441	0.679172	0.999838	0.999888	0.87379	0.90542	0.878589	0.92622	0.921622	0.688532	0.570767	0.921987	0.915517	0.617603	0.675997	0.651766	0.636063	0.655387	0.589234	0.695212	0.638306	0.601371	0.619022		0.571771	0.624335	0.694147	0.693834	0.6109	0.622319	0.612875	0.665895	0.618352	0.638568	0.569804	0.875047	0.619198
Solanum lycopersicum LYC3476 Iidi	0.999928	0.999925	0.999886	0.999823	0.99987	0.997091	0.998958	0.999956	0.999923	0.99991	0.384903	0.984607	0.971984	0.598994	0.99981	0.999868	0.850983	0.905597	0.855563	0.926121	0.908868	0.654923	0.453063	0.920616	0.901188	0.565732	0.657197	0.619221	0.605061	0.627096	0.529709	0.670704	0.605203	0.547772	0.568884	0.571771		0.576068	0.674321	0.665458	0.56234	0.579206	0.567704	0.643473	0.561709	0.59397	0.491437	0.864831	0.570047
Solanum lycopersicum TR00003 Momatero	0.999933	0.999933	0.999895	0.999834	0.99988	0.997367	0.999086	0.999959	0.999929	0.999916	0.512865	0.986772	0.975441	0.676863	0.999822	0.999879	0.864924	0.904632	0.869841	0.92534	0.916575	0.696763	0.565443	0.920414	0.909507	0.625878	0.689351	0.663589	0.649486	0.668988	0.59527	0.658444	0.648156	0.60969	0.565521	0.624335	0.576068		0.706853	0.705544	0.620482	0.631245	0.622545	0.677419	0.624921	0.645941	0.573073	0.85797	0.625773
Solanum lycopersicum LYC11 Rote Beere	0.99995	0.999947	0.999919	0.999867	0.999905	0.997878	0.999321	0.999968	0.999943	0.999934	0.662039	0.990796	0.981684	0.728049	0.999865	0.999905	0.893009	0.905242	0.898022	0.925994	0.932378	0.749321	0.699573	0.922855	0.927473	0.698141	0.723925	0.712807	0.704924	0.714609	0.683346	0.726839	0.704011	0.687915	0.702165	0.694147	0.674321	0.706853		0.703125	0.690213	0.696989	0.693418	0.720093	0.697144	0.708002	0.673947	0.884989	0.697422
Solanum lycopersicum LYC3340	0.999943	0.999941	0.999909	0.999853	0.999896	0.997642	0.999218	0.999965	0.999936	0.999927	0.642482	0.989022	0.97886	0.659463	0.99985	0.999894	0.878735	0.903594	0.883818	0.924403	0.924372	0.749249	0.679042	0.920581	0.918529	0.696299	0.733609	0.703649	0.708593	0.704435	0.677765	0.722072	0.707807	0.684877	0.70239	0.693834	0.665458	0.705544	0.703125		0.689733	0.694352	0.691199	0.720751	0.685417	0.701889	0.666048	0.877267	0.694698
Solanum lycopersicum EA01155 Dana	0.999946	0.999939	0.999912	0.999866	0.999898	0.997449	0.999145	0.999967	0.999939	0.999937	0.502729	0.987593	0.976709	0.669497	0.999861	0.999894	0.870642	0.905804	0.875629	0.92601	0.919764	0.686042	0.557665	0.921681	0.913458	0.610921	0.674448	0.649509	0.633293	0.654227	0.583727	0.692609	0.635278	0.596894	0.61522	0.6109	0.56234	0.620482	0.690213	0.689733		0.616327	0.607513	0.664173	0.612772	0.634557	0.558801	0.872925	0.611781
Solanum lycopersicum EA01049 Large Pink	0.999942	0.999938	0.999906	0.999848	0.999891	0.997551	0.999174	0.999963	0.999934	0.999924	0.528328	0.988225	0.977713	0.684339	0.999846	0.999889	0.875027	0.905416	0.879855	0.926036	0.922303	0.693234	0.581304	0.921989	0.916338	0.622888	0.680717	0.658245	0.643735	0.663096	0.591133	0.699999	0.644887	0.608095	0.627744	0.622319	0.579206	0.631245	0.696989	0.694352	0.616327		0.617583	0.669319	0.626325	0.644746	0.575897	0.875744	0.617924
Solanum lycopersicum LYC3153	0.999936	0.999934	0.999899	0.999829	0.999882	0.997442	0.999146	0.999959	0.999927	0.999915	0.511038	0.987851	0.977065	0.674914	0.99983	0.999882	0.872337	0.905083	0.877055	0.925842	0.920855	0.688057	0.565973	0.921392	0.914573	0.61487	0.676121	0.651213	0.635078	0.656168	0.586593	0.694146	0.639171	0.599416	0.618644	0.612875	0.567704	0.622545	0.693418	0.691199	0.607513	0.617583		0.663789	0.616422	0.63677	0.564335	0.87426	0.614993
Solanum lycopersicum EA03222	0.99995	0.999949	0.99992	0.999865	0.999908	0.997983	0.999323	0.999968	0.999943	0.999932	0.623632	0.990692	0.981646	0.723667	0.999866	0.999907	0.891778	0.90538	0.896448	0.927227	0.932249	0.725911	0.666439	0.923358	0.92673	0.669902	0.702778	0.685476	0.67916	0.688046	0.651731	0.720032	0.680446	0.658174	0.675047	0.665895	0.643473	0.677419	0.720093	0.720751	0.664173	0.669319	0.663789		0.671489	0.684503	0.641779	0.885622	0.670176
Solanum lycopersicum PI129097	0.999931	0.999929	0.999889	0.999818	0.999873	0.997241	0.999032	0.999954	0.999921	0.999908	0.485698	0.985951	0.9739	0.592223	0.999816	0.999871	0.856095	0.903161	0.860972	0.924668	0.912409	0.689012	0.540461	0.919325	0.904848	0.61666	0.688031	0.646409	0.64364	0.65759	0.588697	0.681503	0.644815	0.601698	0.619991	0.618352	0.561709	0.624921	0.697144	0.685417	0.612772	0.626325	0.616422	0.671489		0.619517	0.558348	0.865742	0.617456
Solanum lycopersicum PI272654	0.999939	0.999937	0.999901	0.999836	0.999887	0.997529	0.999153	0.999959	0.999929	0.999917	0.543748	0.987969	0.977331	0.675072	0.999836	0.999885	0.872955	0.906207	0.877811	0.926904	0.921368	0.704757	0.593294	0.922495	0.915067	0.640296	0.697027	0.670719	0.65886	0.674688	0.614747	0.705892	0.659417	0.625849	0.642349	0.638568	0.59397	0.645941	0.708002	0.701889	0.634557	0.644746	0.63677	0.684503	0.619517		0.591571	0.874784	0.61932
Solanum lycopersicum EA00990 Jersey devil	0.999933	0.999927	0.999889	0.999825	0.999873	0.997063	0.998951	0.999955	0.999922	0.999913	0.374696	0.984467	0.971709	0.596727	0.999822	0.999865	0.849668	0.905624	0.854375	0.926168	0.908138	0.651432	0.444368	0.920557	0.900275	0.56355	0.656943	0.617906	0.601051	0.626031	0.526082	0.669656	0.602925	0.546416	0.56734	0.569804	0.491437	0.573073	0.673947	0.666048	0.558801	0.575897	0.564335	0.641779	0.558348	0.591571		0.86124	0.563038
Solanum corneliomuelleri LA0118	0.999933	0.999929	0.999891	0.999833	0.999875	0.997064	0.998968	0.999959	0.999926	0.999914	0.857329	0.983636	0.969713	0.861005	0.999819	0.999873	0.848954	0.89902	0.854386	0.911265	0.894841	0.89393	0.867198	0.896686	0.875436	0.876611	0.888809	0.87882	0.879301	0.880242	0.86948	0.867542	0.879934	0.872446	0.85692	0.875047	0.864831	0.85797	0.884989	0.877267	0.872925	0.875744	0.87426	0.885622	0.865742	0.874784	0.86124		0.873717
Solanum lycopersicum EA00157 Polish Joe	0.99994	0.999936	0.999904	0.999848	0.999889	0.997475	0.999141	0.999961	0.999932	0.999925	0.510172	0.98776	0.976972	0.67416	0.999844	0.999884	0.871969	0.906162	0.876867	0.926738	0.920794	0.688645	0.564739	0.922328	0.91443	0.618029	0.68127	0.655196	0.640517	0.660847	0.584528	0.696936	0.640726	0.603124	0.621886	0.619198	0.570047	0.625773	0.697422	0.694698	0.611781	0.617924	0.614993	0.670176	0.617456	0.61932	0.563038	0.873717
Solanum lycopersicum EA02054 Cal J Tm VF	0.999939	0.999935	0.9999	0.999841	0.999886	0.997451	0.999125	0.99996	0.99993	0.999921	0.519114	0.98739	0.97646	0.645534	0.999839	0.999882	0.868806	0.907181	0.87364	0.927598	0.91912	0.698722	0.571453	0.922898	0.912468	0.629779	0.693962	0.654561	0.652611	0.660708	0.602705	0.679113	0.651559	0.61587	0.634397	0.631137	0.582209	0.63702	0.693697	0.679462	0.624188	0.635701	0.626983	0.676216	0.62526	0.59992	0.572692	0.873694	0.602819
Solanum lycopersicum PI303721 The Dutchman	0.999939	0.99993	0.999901	0.999852	0.99988	0.997127	0.998928	0.999963	0.999932	0.99993	0.421923	0.985035	0.972959	0.620461	0.999843	0.999874	0.856877	0.906959	0.861634	0.926864	0.912063	0.665152	0.482865	0.921827	0.904746	0.584717	0.668704	0.633063	0.617821	0.640842	0.543164	0.681646	0.618001	0.567606	0.589112	0.589032	0.519422	0.593186	0.684958	0.675477	0.575769	0.586448	0.585376	0.655741	0.579774	0.60553	0.511724	0.867067	0.574215
Solanum lycopersicum LA4451 Black Cherry	0.99993	0.999929	0.99989	0.999821	0.999874	0.997276	0.999058	0.999956	0.999924	0.999909	0.480352	0.986386	0.974741	0.623886	0.999813	0.999875	0.861532	0.904211	0.86621	0.925215	0.914972	0.683713	0.536885	0.920164	0.90784	0.611436	0.680453	0.647829	0.637932	0.655908	0.577423	0.664883	0.637673	0.594803	0.613262	0.611608	0.55761	0.617245	0.676827	0.672154	0.607147	0.616545	0.608706	0.668321	0.599381	0.630039	0.555273	0.869012	0.610411
Solanum lycopersicum V710029 Anto	0.999931	0.999931	0.999888	0.999811	0.999871	0.997325	0.999079	0.999954	0.999921	0.999905	0.469197	0.986883	0.975284	0.650444	0.999812	0.999869	0.864681	0.90448	0.869552	0.925344	0.916379	0.674701	0.529367	0.920474	0.909582	0.59683	0.670164	0.640206	0.624728	0.646668	0.566872	0.686125	0.626031	0.58108	0.601258	0.599689	0.543169	0.605727	0.687078	0.68342	0.593676	0.604486	0.595394	0.656206	0.59557	0.615663	0.536158	0.869726	0.594169
Solanum lycopersicum PC11029 Winter Tipe	0.999937	0.999935	0.999899	0.999839	0.999885	0.997433	0.999107	0.999959	0.99993	0.999919	0.48119	0.987131	0.976034	0.657789	0.999834	0.999882	0.867855	0.904978	0.872524	0.926168	0.918519	0.67675	0.539482	0.921487	0.911833	0.600955	0.670068	0.640663	0.628093	0.64702	0.571995	0.687249	0.627337	0.583373	0.604842	0.602111	0.547213	0.610065	0.688188	0.685552	0.597933	0.609039	0.60055	0.658415	0.599289	0.620127	0.543479	0.872032	0.59873
Solanum lycopersicum PI093302 Chang Li	0.999937	0.999936	0.9999	0.999835	0.999885	0.997505	0.999129	0.999958	0.999929	0.999916	0.496953	0.987509	0.976657	0.666413	0.999834	0.999883	0.870297	0.905859	0.874989	0.927035	0.920014	0.682895	0.553629	0.92233	0.913416	0.612103	0.67576	0.648913	0.634544	0.651431	0.581822	0.692736	0.634623	0.595678	0.614332	0.610778	0.560878	0.619686	0.691957	0.690136	0.607765	0.618889	0.610503	0.664554	0.609338	0.611406	0.557109	0.874083	0.601349
Solanum lycopersicum EA00892 Belmonte	0.999937	0.999936	0.9999	0.999835	0.999885	0.997492	0.99911	0.999958	0.999929	0.999916	0.479516	0.987125	0.976169	0.6584	0.999834	0.999882	0.86812	0.907657	0.872785	0.928394	0.918711	0.679868	0.538086	0.923582	0.912031	0.605882	0.677324	0.647123	0.632513	0.654544	0.573705	0.690846	0.631835	0.589287	0.610369	0.60781	0.55221	0.614159	0.694108	0.690436	0.601714	0.611311	0.604272	0.66376	0.604066	0.581631	0.54566	0.874356	0.578156
Solanum lycopersicum EA01088 Tiffen Mennonite	0.999933	0.99993	0.999893	0.999831	0.999877	0.997232	0.999028	0.999957	0.999925	0.999916	0.429781	0.985734	0.97379	0.62675	0.999827	0.999873	0.858328	0.904856	0.862956	0.925918	0.913182	0.663535	0.493219	0.920822	0.905969	0.583436	0.664824	0.630393	0.614559	0.638095	0.541443	0.679455	0.615711	0.56507	0.58703	0.585896	0.520927	0.591301	0.682232	0.673729	0.57857	0.581881	0.582036	0.649772	0.578889	0.606603	0.513438	0.867528	0.574913
Solanum lycopersicum PI203232 Wheatleys Frost Resistant	0.999937	0.999933	0.999898	0.999836	0.999883	0.997385	0.999089	0.999959	0.999928	0.999918	0.474103	0.986847	0.975532	0.652893	0.999833	0.999879	0.865918	0.905194	0.870693	0.926124	0.917214	0.67591	0.533017	0.921496	0.91061	0.603708	0.672673	0.643199	0.627894	0.648591	0.564679	0.689948	0.628915	0.586369	0.605463	0.602479	0.548306	0.6106	0.689339	0.685614	0.598045	0.605462	0.602878	0.66015	0.599123	0.621454	0.544191	0.871098	0.596248
Solanum lycopersicum PI311117	0.999933	0.999931	0.999892	0.999822	0.999876	0.997306	0.999057	0.999955	0.999923	0.99991	0.453283	0.986368	0.974752	0.639075	0.999821	0.999876	0.862258	0.904777	0.866969	0.925741	0.915222	0.66999	0.514504	0.920863	0.908295	0.592894	0.667229	0.635049	0.6202	0.641971	0.558992	0.681316	0.620815	0.575023	0.594941	0.59359	0.534003	0.599122	0.683003	0.679204	0.587737	0.600183	0.591631	0.654405	0.585783	0.610409	0.529183	0.86893	0.590696
Solanum lycopersicum LA1324	0.99994	0.999939	0.999904	0.999843	0.999891	0.997614	0.999199	0.999961	0.999933	0.99992	0.604076	0.988772	0.978325	0.675549	0.99984	0.999888	0.875632	0.904589	0.880668	0.925488	0.922941	0.731198	0.646223	0.919968	0.916994	0.660969	0.719033	0.698783	0.690722	0.70105	0.65694	0.726091	0.69146	0.66455	0.679965	0.674733	0.640021	0.683691	0.724154	0.717487	0.669627	0.678284	0.671581	0.706446	0.651238	0.681305	0.63972	0.876811	0.675428
Solanum lycopersicum PI158760 Chih Mu Tao Se	0.999934	0.999932	0.999893	0.999824	0.999877	0.997357	0.999073	0.999956	0.999924	0.999911	0.458004	0.986615	0.975114	0.646418	0.999822	0.999876	0.863867	0.904765	0.868587	0.925818	0.916071	0.669578	0.518937	0.920955	0.909236	0.59405	0.667098	0.635686	0.620686	0.6432	0.557253	0.683074	0.62147	0.576442	0.595403	0.594623	0.537543	0.598885	0.684986	0.681845	0.589281	0.599939	0.591772	0.653467	0.590538	0.615099	0.531262	0.86986	0.589647
Solanum lycopersicum LA0113	0.999927	0.999923	0.99988	0.999812	0.999863	0.997067	0.998938	0.99995	0.999913	0.999905	0.487874	0.984232	0.971085	0.528157	0.999804	0.999859	0.842755	0.902341	0.847442	0.924216	0.905145	0.701714	0.538218	0.918212	0.896815	0.635647	0.707576	0.675379	0.664265	0.678808	0.60234	0.710836	0.664464	0.621412	0.635518	0.638447	0.577453	0.640486	0.709181	0.672957	0.632671	0.643712	0.637047	0.683387	0.602768	0.640929	0.575212	0.861563	0.635168
Solanum lycopersicum LYC1410 ES 58 Heinz	0.999941	0.999935	0.999903	0.999849	0.999887	0.997425	0.999125	0.999962	0.999931	0.999926	0.499074	0.987401	0.976315	0.659444	0.999843	0.999886	0.868866	0.904799	0.87378	0.925589	0.918969	0.683632	0.55442	0.921007	0.912445	0.614279	0.677317	0.650849	0.633779	0.655133	0.584846	0.688025	0.63624	0.599946	0.616595	0.61209	0.566523	0.620431	0.693621	0.693625	0.606796	0.621061	0.610531	0.666839	0.602965	0.632457	0.56024	0.871495	0.611567
Solanum lycopersicum PI169588 Dolmalik	0.999943	0.999937	0.999906	0.999852	0.99989	0.997458	0.999136	0.999963	0.999934	0.999928	0.500973	0.987591	0.976726	0.669998	0.99985	0.999885	0.870115	0.90496	0.875063	0.925856	0.919864	0.682322	0.556733	0.92152	0.913503	0.610137	0.673041	0.647002	0.632265	0.651602	0.581649	0.691233	0.632263	0.595064	0.612918	0.609357	0.561406	0.619057	0.689373	0.690337	0.602855	0.61703	0.609629	0.6637	0.609046	0.630333	0.556384	0.872418	0.608507
Solanum lycopersicum LYC2962	0.999935	0.999933	0.999895	0.999828	0.999878	0.997356	0.999067	0.999958	0.999925	0.999913	0.644133	0.987332	0.975914	0.557026	0.999824	0.999877	0.86415	0.901263	0.86926	0.922522	0.916266	0.759833	0.677593	0.91771	0.909381	0.712661	0.753297	0.715072	0.726135	0.722094	0.693416	0.725545	0.725637	0.70219	0.715355	0.711726	0.679431	0.717104	0.72652	0.683491	0.707848	0.714099	0.710126	0.728945	0.663248	0.709149	0.678029	0.869217	0.709397
Solanum lycopersicum LYC2910	0.999941	0.99994	0.999905	0.999842	0.999892	0.997655	0.999198	0.999962	0.999933	0.99992	0.547496	0.988684	0.978479	0.694494	0.999842	0.999891	0.878186	0.906343	0.882951	0.927465	0.924501	0.700106	0.598475	0.923176	0.918504	0.637829	0.690034	0.66899	0.654183	0.672826	0.60805	0.707435	0.655168	0.624618	0.641928	0.63529	0.597353	0.645573	0.706076	0.70548	0.632176	0.636669	0.634025	0.679865	0.635288	0.626437	0.592997	0.878462	0.618774
Solanum pimpinellifolium LYC2798	0.999942	0.999935	0.999907	0.99986	0.999891	0.997343	0.999105	0.999965	0.999936	0.999934	0.646504	0.986957	0.975559	0.559966	0.999854	0.999887	0.863427	0.90181	0.868445	0.922739	0.915994	0.761715	0.678072	0.917877	0.908799	0.715607	0.756401	0.711845	0.729113	0.722386	0.696199	0.718137	0.728154	0.704692	0.717957	0.714498	0.681522	0.720153	0.722491	0.660412	0.709307	0.716997	0.713256	0.731112	0.662794	0.712205	0.680074	0.868825	0.712011
Solanum lycopersicum LYC2740	0.99994	0.999937	0.999902	0.999839	0.999887	0.997524	0.999162	0.99996	0.999931	0.999919	0.543323	0.988096	0.97728	0.662693	0.999838	0.999885	0.869269	0.902333	0.874332	0.924793	0.920333	0.700773	0.594275	0.920225	0.913846	0.633047	0.689991	0.649325	0.654272	0.656201	0.611338	0.691898	0.654165	0.619598	0.638341	0.633393	0.591807	0.643825	0.700738	0.686827	0.629505	0.639713	0.631626	0.673451	0.624584	0.649141	0.58783	0.872581	0.632421
Solanum pimpinellifolium LA1584	0.999933	0.999937	0.999896	0.999828	0.999884	0.997599	0.999183	0.999959	0.999929	0.999911	0.664813	0.98855	0.9779	0.604997	0.999819	0.999883	0.872057	0.90228	0.877096	0.923654	0.921156	0.765599	0.6972	0.91767	0.914607	0.709196	0.755348	0.722684	0.732861	0.728854	0.70441	0.739076	0.732602	0.711755	0.72449	0.71986	0.692882	0.726359	0.738628	0.699494	0.717366	0.722026	0.717984	0.733317	0.676875	0.720029	0.693256	0.875123	0.720576
Solanum pimpinellifolium LA1578	0.999939	0.999937	0.999901	0.99984	0.999887	0.997504	0.999158	0.999961	0.99993	0.999919	0.630697	0.988094	0.977052	0.577474	0.999836	0.999884	0.865894	0.899744	0.871238	0.921919	0.917719	0.747869	0.667054	0.917092	0.910659	0.697574	0.738829	0.700576	0.711234	0.707504	0.678441	0.718525	0.710758	0.687314	0.701269	0.696929	0.664252	0.703606	0.725015	0.683509	0.69231	0.699237	0.69548	0.714335	0.652784	0.693311	0.662801	0.868728	0.69381
Solanum peruvianum LA1278	0.999936	0.999935	0.999895	0.999833	0.999879	0.997349	0.99909	0.99996	0.999926	0.999913	0.885626	0.986135	0.974274	0.886406	0.99982	0.999876	0.875308	0.905893	0.880172	0.915754	0.909303	0.907928	0.89389	0.902966	0.892991	0.893652	0.89933	0.891903	0.89319	0.893273	0.887804	0.884314	0.892927	0.889304	0.879296	0.89073	0.885457	0.8799	0.896569	0.890706	0.890015	0.891265	0.890214	0.897072	0.884405	0.890699	0.88372	0.733938	0.889468
Solanum chmielewskii LA2663	0.99992	0.999917	0.999872	0.999795	0.999853	0.996779	0.998878	0.999948	0.99991	0.999896	0.83957	0.983407	0.969281	0.839783	0.999788	0.999848	0.765618	0.865905	0.772268	0.917575	0.898889	0.886108	0.849802	0.911168	0.889509	0.866705	0.883543	0.870107	0.871415	0.87268	0.8575	0.872579	0.87176	0.861364	0.859883	0.865444	0.85176	0.861088	0.87908	0.867749	0.863431	0.866437	0.864624	0.878921	0.852857	0.864664	0.850639	0.860407	0.863675
Solanum chmielewskii LA2695	0.999924	0.999919	0.99988	0.999798	0.999857	0.996882	0.999008	0.999951	0.999913	0.999901	0.855434	0.985892	0.972864	0.855989	0.999797	0.999856	0.789111	0.861946	0.796276	0.914279	0.907013	0.888896	0.86598	0.908439	0.898708	0.870594	0.880197	0.869643	0.870778	0.871259	0.862157	0.870672	0.871504	0.864559	0.863102	0.86712	0.858391	0.864301	0.875351	0.867109	0.865226	0.867721	0.86593	0.876987	0.857481	0.866652	0.857412	0.862038	0.865507
Solanum cheesmaniae LA0483	0.999933	0.999927	0.999891	0.999833	0.999875	0.997117	0.999004	0.999957	0.999925	0.999918	0.564275	0.98533	0.972841	0.612772	0.999826	0.999872	0.849765	0.901305	0.8547	0.923015	0.909135	0.729933	0.604328	0.917367	0.901078	0.673594	0.730848	0.693898	0.694142	0.702085	0.647507	0.718051	0.694874	0.660819	0.670351	0.674202	0.626173	0.673872	0.730974	0.707533	0.667848	0.67839	0.672324	0.715666	0.636059	0.670982	0.623931	0.863344	0.670363
Solanum lycopersicum CGN15820	0.999932	0.999929	0.999891	0.999824	0.999875	0.997227	0.99906	0.999956	0.999924	0.999913	0.54985	0.986413	0.974658	0.588377	0.999822	0.999869	0.859242	0.902408	0.864141	0.923961	0.914121	0.716563	0.595779	0.918895	0.906933	0.653708	0.712054	0.668619	0.67501	0.675082	0.62844	0.708293	0.675054	0.639239	0.652999	0.653551	0.608397	0.657179	0.698972	0.661664	0.649592	0.660536	0.652447	0.692528	0.622966	0.65938	0.604707	0.86707	0.652
Solanum cheesmaniae LA1401	0.999938	0.999934	0.999899	0.999841	0.999884	0.997358	0.999093	0.99996	0.99993	0.999921	0.601829	0.986874	0.975398	0.643949	0.999838	0.999881	0.861791	0.901442	0.866645	0.923493	0.915686	0.738743	0.639903	0.918623	0.908721	0.686348	0.734345	0.701098	0.702292	0.708931	0.662982	0.727628	0.702686	0.673202	0.687965	0.684493	0.64599	0.690588	0.73442	0.713065	0.681388	0.688841	0.683788	0.719921	0.651256	0.681883	0.644363	0.869114	0.68259
Solanum neorickii LA2133	0.999934	0.999929	0.999893	0.999831	0.999875	0.997122	0.999042	0.999958	0.999925	0.999917	0.849146	0.986241	0.973487	0.850455	0.999826	0.999872	0.789995	0.858845	0.797515	0.912835	0.907222	0.883175	0.860305	0.907131	0.898847	0.863809	0.873623	0.863013	0.86456	0.865068	0.855517	0.864787	0.864814	0.858078	0.857236	0.8606	0.852027	0.858151	0.869956	0.861089	0.859119	0.861308	0.860128	0.87028	0.850722	0.859839	0.851092	0.861696	0.859239
Solanum neorickii LA0735	0.999933	0.999924	0.999892	0.999838	0.999874	0.996843	0.998885	0.99996	0.999925	0.999922	0.843988	0.983283	0.969297	0.843033	0.99983	0.999866	0.765548	0.864722	0.772642	0.917014	0.899034	0.887605	0.853538	0.910621	0.889457	0.868932	0.884894	0.871894	0.8734	0.874519	0.860028	0.873687	0.873334	0.863688	0.862276	0.867598	0.854633	0.863225	0.880266	0.869039	0.86497	0.868546	0.867391	0.880664	0.855522	0.862237	0.853283	0.860536	0.863458
Solanum arcanum LA2157	0.999953	0.99995	0.999925	0.999878	0.999913	0.998032	0.999352	0.99997	0.999947	0.999939	0.892668	0.990839	0.982152	0.894818	0.999874	0.99991	0.6307	0.347055	0.653279	0.928716	0.931128	0.910299	0.901833	0.925687	0.925941	0.89561	0.899884	0.894422	0.894991	0.895219	0.891412	0.892688	0.895252	0.892411	0.889876	0.893457	0.889799	0.890732	0.896454	0.892729	0.892084	0.893443	0.892802	0.897975	0.88814	0.891664	0.889246	0.884099	0.891726
Solanum arcanum LA2172	0.99994	0.999938	0.999901	0.999843	0.999886	0.997538	0.999159	0.999961	0.99993	0.99992	0.873355	0.988297	0.977059	0.873641	0.999835	0.999882	0.809343	0.862965	0.816772	0.916756	0.91595	0.896619	0.883488	0.912067	0.908899	0.879873	0.885939	0.878109	0.879653	0.879758	0.874059	0.87849	0.878991	0.875466	0.874589	0.877109	0.871965	0.875183	0.882713	0.876013	0.876343	0.877657	0.87694	0.883358	0.870215	0.871231	0.871211	0.871688	0.873008
Solanum peruvianum LA1954	0.999929	0.999927	0.999886	0.999817	0.99987	0.997042	0.998993	0.999956	0.999921	0.999906	0.879888	0.984464	0.97133	0.88088	0.999811	0.999866	0.866581	0.903124	0.871996	0.91171	0.902123	0.905531	0.888539	0.898881	0.884953	0.889837	0.897381	0.889296	0.890197	0.890624	0.883605	0.880524	0.89012	0.885434	0.87502	0.887211	0.880877	0.875545	0.893913	0.887228	0.886165	0.887696	0.886829	0.894822	0.879935	0.873634	0.87905	0.730625	0.879667
Solanum huaylasense LA1983	0.999932	0.999931	0.99989	0.999827	0.999876	0.997154	0.998985	0.999958	0.999926	0.999909	0.853793	0.985035	0.970922	0.853801	0.999817	0.999873	0.828482	0.879654	0.835591	0.906814	0.897846	0.886589	0.864374	0.895253	0.881387	0.867555	0.878389	0.868404	0.869539	0.870235	0.860657	0.862422	0.869071	0.863188	0.855953	0.865613	0.857347	0.856505	0.874165	0.865427	0.864531	0.866269	0.865749	0.874789	0.856085	0.846605	0.855664	0.789014	0.855246
Solanum huaylasense LA1365	0.999936	0.999933	0.999898	0.999841	0.999882	0.997211	0.999044	0.999961	0.999929	0.999919	0.870526	0.98514	0.971707	0.871062	0.99983	0.999879	0.854499	0.895628	0.860131	0.908467	0.898245	0.897772	0.879627	0.894297	0.879968	0.881365	0.8895	0.881756	0.882621	0.882825	0.875908	0.870363	0.88306	0.878028	0.863967	0.87959	0.872842	0.864758	0.88602	0.879144	0.877892	0.879821	0.878775	0.887265	0.871938	0.879659	0.870833	0.65811	0.878996
Solanum chilense CGN15532	0.999943	0.999939	0.999907	0.999853	0.999892	0.997505	0.999163	0.999965	0.999935	0.999925	0.887752	0.987311	0.975676	0.88847	0.999844	0.999888	0.87375	0.900908	0.879241	0.912594	0.909818	0.906464	0.896429	0.899797	0.893848	0.89181	0.895746	0.890425	0.891049	0.890943	0.88769	0.878731	0.891027	0.888968	0.876094	0.889645	0.885725	0.876908	0.892462	0.888085	0.888013	0.88954	0.888896	0.894609	0.884024	0.88213	0.883803	0.694349	0.884923
Solanum chilense CGN15530	0.999933	0.999932	0.999894	0.999826	0.999877	0.997307	0.999079	0.999958	0.999924	0.999911	0.883657	0.985878	0.973427	0.884186	0.99982	0.999878	0.868978	0.903427	0.874187	0.90726	0.895621	0.90732	0.892208	0.899536	0.887181	0.892447	0.898988	0.891777	0.892593	0.892842	0.886815	0.873048	0.893121	0.888495	0.866151	0.889803	0.884301	0.866847	0.895694	0.889715	0.889018	0.890358	0.889323	0.896333	0.883239	0.889734	0.882651	0.707501	0.889289
Solanum habrochaites CGN15791 F glabratum	0.999925	0.999921	0.99988	0.9998	0.999862	0.996984	0.998999	0.999952	0.999906	0.9999	0.905129	0.986595	0.972097	0.906411	0.999798	0.999861	0.901369	0.92448	0.9059	0.627333	0.403143	0.923363	0.911916	0.904763	0.891272	0.910098	0.91521	0.909088	0.909721	0.90995	0.905158	0.908026	0.910266	0.906346	0.903879	0.907693	0.90332	0.904529	0.912248	0.90736	0.906669	0.907798	0.90686	0.913752	0.902659	0.9077	0.902827	0.88689	0.907066
Solanum habrochaites PI134418 F glabratum	0.999933	0.999929	0.99989	0.99982	0.999875	0.99718	0.999062	0.999957	0.999923	0.99991	0.904076	0.987521	0.973103	0.905007	0.999817	0.999872	0.899157	0.920388	0.90366	0.784355	0.708129	0.920703	0.911238	0.898543	0.886312	0.90785	0.911952	0.906293	0.906959	0.907081	0.903057	0.904791	0.907406	0.903969	0.901356	0.905199	0.901427	0.902093	0.908917	0.904411	0.904193	0.905366	0.904548	0.9107	0.900481	0.905296	0.900863	0.881031	0.904676
Solanum habrochaites CGN15792 F glabratum	0.99993	0.999927	0.999887	0.999817	0.999872	0.997117	0.999003	0.999955	0.999922	0.999907	0.888198	0.986519	0.971911	0.890797	0.999813	0.999871	0.895832	0.922682	0.900673	0.668292	0.479276	0.912792	0.896469	0.903725	0.88768	0.897681	0.906336	0.898878	0.899442	0.900134	0.892623	0.898905	0.89976	0.894449	0.892605	0.89647	0.889811	0.893418	0.903257	0.897182	0.894715	0.89668	0.896014	0.904347	0.889701	0.895711	0.889166	0.883538	0.895403
Solanum habrochaites LA1718 F glabratum	0.999937	0.999934	0.999898	0.999833	0.999884	0.997359	0.999102	0.999961	0.99993	0.999915	0.89703	0.98748	0.973473	0.897593	0.99983	0.999883	0.889061	0.914346	0.894083	0.800943	0.739256	0.915154	0.904732	0.895604	0.883088	0.901885	0.907168	0.90131	0.901915	0.902074	0.89751	0.897561	0.902371	0.898611	0.893539	0.899922	0.89557	0.894395	0.90376	0.898958	0.898596	0.900034	0.899276	0.905565	0.89465	0.899946	0.894727	0.839644	0.89938
Solanum habrochaites LA1777	0.999901	0.99988	0.999862	0.999778	0.999849	0.996809	0.998886	0.999948	0.99991	0.999882	0.894534	0.984994	0.968362	0.895304	0.999756	0.999848	0.888992	0.919856	0.893427	0.80683	0.727127	0.916926	0.901707	0.893976	0.874596	0.898829	0.909647	0.903094	0.903904	0.904151	0.897917	0.90186	0.904329	0.899336	0.896521	0.901202	0.895419	0.897369	0.907199	0.901	0.900016	0.901412	0.900527	0.908299	0.895418	0.90205	0.895324	0.875502	0.901399
Solanum habrochaites LA0407	0.999929	0.999926	0.999886	0.999814	0.999871	0.997079	0.999003	0.999956	0.99992	0.999906	0.904719	0.98664	0.97206	0.905703	0.999813	0.999865	0.900216	0.923891	0.904913	0.676144	0.501689	0.921996	0.911662	0.903637	0.889329	0.908942	0.914673	0.908742	0.909421	0.909655	0.904737	0.907599	0.909671	0.905974	0.903475	0.90728	0.902979	0.904273	0.911428	0.906454	0.905921	0.907288	0.906937	0.913395	0.902406	0.907509	0.90251	0.886155	0.906794
Solanum habrochaites LYC4	0.999936	0.999937	0.999899	0.999838	0.999888	0.997615	0.999168	0.99996	0.999931	0.999916	0.918063	0.988787	0.976864	0.919054	0.99983	0.999884	0.9144	0.936286	0.91838	0.348231	0.499681	0.934323	0.92405	0.918836	0.905343	0.923021	0.928982	0.924169	0.924484	0.924758	0.920239	0.923351	0.924805	0.921452	0.919328	0.922665	0.91826	0.92008	0.926434	0.922347	0.921246	0.922584	0.92195	0.927877	0.918396	0.922971	0.918122	0.904812	0.922348
Solanum spp LA1272	0.999931	0.999928	0.99989	0.999823	0.999872	0.997089	0.999	0.999958	0.999923	0.99991	0.876251	0.984328	0.971114	0.876912	0.999816	0.999869	0.860734	0.90099	0.865995	0.910163	0.898438	0.90297	0.884757	0.898109	0.883661	0.887396	0.895654	0.88739	0.888306	0.888639	0.881273	0.8751	0.88868	0.883335	0.867992	0.885068	0.87828	0.868696	0.892106	0.885066	0.883834	0.88548	0.884519	0.89336	0.877612	0.884617	0.876182	0.655734	0.884156
Solanum pennellii LA0716	0.999942	0.999942	0.999906	0.999849	0.999896	0.997687	0.999199	0.999963	0.999935	0.999923	0.910527	0.989121	0.975976	0.910153	0.999844	0.999893	0.905025	0.927558	0.908274	0.914856	0.902943	0.926501	0.916241	0.319684	0.537033	0.913191	0.92145	0.916435	0.916962	0.917128	0.912775	0.915097	0.917296	0.914026	0.911468	0.915259	0.910805	0.912143	0.918818	0.914558	0.913788	0.915228	0.914398	0.919931	0.910368	0.915204	0.910564	0.886652	0.914625
Solanum huaylasense LA1364	0.999939	0.999937	0.999901	0.999846	0.999886	0.997351	0.999013	0.999963	0.999933	0.99992	0.874556	0.98552	0.972544	0.875004	0.999836	0.999882	0.857664	0.8974	0.863188	0.911168	0.901521	0.900554	0.883393	0.898364	0.88458	0.885072	0.893988	0.88594	0.886853	0.887298	0.879815	0.873382	0.886441	0.88184	0.867374	0.883572	0.876967	0.868222	0.890535	0.883533	0.882526	0.88408	0.883603	0.891308	0.876193	0.865103	0.87494	0.705815	0.873756
Solanum lycopersicum TR00018 Large Red Cherry	0.999934	0.99993	0.999892	0.999822	0.999876	0.997232	0.999031	0.999956	0.999922	0.999911	0.437324	0.985961	0.973993	0.630773	0.999824	0.999868	0.858121	0.90503	0.863038	0.924052	0.910024	0.665514	0.500483	0.920123	0.905007	0.583658	0.665586	0.632727	0.619521	0.639902	0.554853	0.680883	0.618959	0.569409	0.589457	0.59049	0.525356	0.596174	0.68273	0.67771	0.581873	0.596537	0.587005	0.653397	0.584618	0.612017	0.521282	0.86441	0.58744
Solanum lycopersicum EA00940 Porter	0.999935	0.999932	0.999895	0.999827	0.999878	0.997322	0.999074	0.999958	0.999925	0.999913	0.468131	0.986665	0.975201	0.648523	0.999828	0.999876	0.864132	0.905434	0.868958	0.925865	0.915908	0.673837	0.527259	0.921222	0.909349	0.601485	0.673394	0.642802	0.6272	0.649181	0.564205	0.688768	0.629895	0.586956	0.604945	0.60196	0.547099	0.608936	0.690077	0.685321	0.595735	0.605217	0.598372	0.661102	0.599174	0.621039	0.542634	0.870517	0.595302
Solanum lycopersicum TR00019 Bloody Butcher	0.99993	0.999928	0.999888	0.999815	0.999872	0.997241	0.999034	0.999955	0.999921	0.999907	0.442101	0.986033	0.974156	0.630893	0.999815	0.999871	0.859852	0.905185	0.864547	0.925838	0.91377	0.667417	0.504296	0.920884	0.906764	0.588984	0.667027	0.635079	0.620873	0.641682	0.552998	0.682667	0.621034	0.57379	0.592768	0.592673	0.529854	0.598549	0.683487	0.678557	0.586252	0.596551	0.590281	0.655182	0.585873	0.611417	0.526154	0.868434	0.587659
Solanum lycopersicum EA01019 Brandywine	0.999929	0.999928	0.999888	0.999818	0.999872	0.997247	0.999027	0.999955	0.999922	0.999908	0.446944	0.986216	0.974536	0.637454	0.999812	0.999866	0.861461	0.905228	0.866192	0.926046	0.914919	0.668949	0.508654	0.921117	0.907924	0.590269	0.667298	0.635304	0.619622	0.642282	0.550065	0.682284	0.620329	0.57404	0.593476	0.593	0.532387	0.597313	0.684935	0.678511	0.585413	0.590829	0.588673	0.653492	0.587402	0.608364	0.525117	0.86884	0.578335
Solanum lycopersicum TR00020 Dixie Golden Giant	0.999937	0.999935	0.999903	0.999838	0.999889	0.997622	0.999163	0.999961	0.999931	0.999917	0.521555	0.988172	0.977781	0.681822	0.999835	0.999884	0.875009	0.906435	0.879761	0.927616	0.922642	0.69004	0.575653	0.923299	0.916392	0.620529	0.680908	0.655893	0.64176	0.662056	0.592159	0.697907	0.641283	0.6055	0.624376	0.620422	0.576013	0.626804	0.698222	0.69826	0.616198	0.62539	0.618763	0.66892	0.620383	0.617371	0.56996	0.876728	0.607213
Solanum lycopersicum EA01037 Giant Belgium	0.999948	0.999946	0.999917	0.999866	0.999905	0.997859	0.999285	0.999967	0.999942	0.999933	0.601437	0.990099	0.980761	0.7295	0.999864	0.999902	0.889349	0.906532	0.894091	0.927516	0.930619	0.71686	0.646376	0.923818	0.925322	0.659161	0.695695	0.682576	0.669699	0.685882	0.639694	0.718263	0.670305	0.648052	0.665168	0.656838	0.629865	0.666531	0.713699	0.720265	0.653427	0.659664	0.655621	0.689326	0.662561	0.674198	0.625344	0.883834	0.656458
Solanum lycopersicum TR00021 Kentucky Beefsteak	0.999933	0.999932	0.999895	0.99983	0.999879	0.997377	0.999103	0.999958	0.999927	0.999915	0.490986	0.987113	0.975984	0.651318	0.999826	0.999874	0.867256	0.904598	0.872023	0.925635	0.918188	0.681767	0.547502	0.921041	0.911483	0.607861	0.67573	0.63339	0.631572	0.640605	0.576649	0.680519	0.63307	0.591502	0.612436	0.607899	0.556924	0.616162	0.693261	0.677827	0.602609	0.611747	0.604444	0.656455	0.604524	0.62694	0.549586	0.871189	0.602986
Solanum lycopersicum TR00022 Marmande	0.999937	0.999939	0.999901	0.999834	0.999888	0.997662	0.999188	0.99996	0.999931	0.999914	0.540547	0.988618	0.978383	0.694438	0.999827	0.999886	0.878524	0.907463	0.883154	0.927859	0.924428	0.697338	0.592363	0.92225	0.918563	0.616234	0.687023	0.666511	0.65249	0.670267	0.608139	0.70659	0.653415	0.620192	0.636784	0.631643	0.592664	0.64179	0.705216	0.707225	0.629612	0.638832	0.63059	0.677456	0.635727	0.650855	0.590863	0.879816	0.633255
Solanum lycopersicum TR00023 Thessaloniki	0.99993	0.999929	0.999889	0.999817	0.999874	0.997288	0.999051	0.999955	0.999922	0.999907	0.446293	0.986311	0.974645	0.639067	0.999813	0.999872	0.862	0.905136	0.866774	0.925936	0.915013	0.667341	0.508647	0.921081	0.908124	0.589322	0.664623	0.632423	0.612049	0.638125	0.554777	0.680944	0.617644	0.572659	0.591454	0.587382	0.532062	0.597181	0.683019	0.678994	0.58241	0.597648	0.586047	0.651667	0.584824	0.61103	0.524567	0.86914	0.588246
Solanum lycopersicum EA01640 Watermelon beefsteak	0.999926	0.999927	0.999884	0.999807	0.999868	0.997238	0.999016	0.999953	0.999919	0.999901	0.44132	0.985727	0.973756	0.6191	0.999804	0.999869	0.858101	0.905805	0.862728	0.926645	0.913067	0.670852	0.502861	0.921404	0.905755	0.593202	0.673117	0.626282	0.624267	0.633931	0.552905	0.674383	0.625844	0.577214	0.597802	0.597235	0.533433	0.602381	0.690848	0.670503	0.590186	0.596007	0.591026	0.652811	0.588957	0.600593	0.527547	0.868624	0.578916
Solanum lycopersicum LA4133	0.999924	0.999922	0.999878	0.999803	0.999862	0.997012	0.998948	0.999951	0.999915	0.9999	0.397312	0.984631	0.971791	0.59829	0.9998	0.999855	0.850248	0.90486	0.854954	0.925266	0.90823	0.659028	0.463608	0.919692	0.90052	0.57486	0.662538	0.624455	0.60946	0.62914	0.53461	0.674082	0.611264	0.558946	0.577323	0.578439	0.501151	0.584009	0.678437	0.664889	0.570916	0.582251	0.575722	0.64916	0.563963	0.592388	0.501524	0.86356	0.572412
Solanum lycopersicum LA1421	0.999932	0.999932	0.999891	0.999821	0.999877	0.997364	0.999068	0.999955	0.999924	0.999908	0.49652	0.986492	0.974708	0.584925	0.999818	0.999872	0.855957	0.901711	0.860984	0.923939	0.912315	0.69041	0.550715	0.918363	0.90439	0.619554	0.687969	0.651234	0.645854	0.664308	0.590407	0.684724	0.645764	0.605	0.623713	0.622139	0.565856	0.627015	0.682048	0.668962	0.615622	0.626655	0.619724	0.666806	0.592223	0.630029	0.562681	0.865289	0.618861
Solanum galapagense LA1044	0.999932	0.999935	0.999892	0.999815	0.999876	0.997537	0.999147	0.999956	0.999924	0.999905	0.622678	0.988057	0.977178	0.671524	0.999814	0.999878	0.869257	0.903286	0.874032	0.92379	0.918416	0.745643	0.659878	0.918166	0.912764	0.682765	0.738475	0.711593	0.711289	0.717719	0.676283	0.73389	0.711935	0.685624	0.695719	0.695367	0.661901	0.698864	0.741906	0.725309	0.692547	0.698468	0.692898	0.72538	0.670443	0.696979	0.662011	0.874315	0.696253
Solanum lycopersicum LA1479	0.999926	0.999927	0.999884	0.999808	0.999868	0.997203	0.99903	0.999954	0.999919	0.999902	0.601683	0.985966	0.973728	0.543231	0.999802	0.999866	0.854191	0.90064	0.859171	0.922274	0.911031	0.744627	0.638468	0.91694	0.903358	0.69191	0.74223	0.699208	0.709874	0.707145	0.668471	0.724025	0.709626	0.679562	0.693439	0.691674	0.651123	0.696112	0.726859	0.674996	0.688281	0.695097	0.690235	0.717294	0.639957	0.688804	0.649543	0.864658	0.689439
Solanum pimpinelifolium CGN14498 raw	0.999922	0.99991	0.99987	0.999779	0.999846	0.996332	0.998597	0.999946	0.999903	0.999889	0.443457	0.978008	0.961841	0.343737	0.999793	0.999861	0.818219	0.908737	0.820444	0.928119	0.890279	0.716181	0.486407	0.919984	0.879797	0.66212	0.743013	0.680189	0.696946	0.693617	0.62949	0.697806	0.697556	0.650937	0.665743	0.670035	0.597264	0.670728	0.712831	0.63665	0.662493	0.67518	0.666212	0.716906	0.598516	0.670175	0.594771	0.860028	0.66547
Bos taurus	0.999515	0.999747	0.999041	0.99805	0.998696	0.998511	0.99948	0.99948	0.999124	0.998845	0.999853	0.999984	0.999613	0.999905	0.998269	0.999155	0.99987	0.999926	0.999861	0.999919	0.999858	0.999913	0.999871	0.999914	0.999855	0.999873	0.999897	0.999875	0.999895	0.999891	0.999836	0.9999	0.999855	0.999872	0.999865	0.999883	0.999861	0.999871	0.999905	0.999897	0.999913	0.999893	0.999879	0.9999	0.99987	0.999885	0.999869	0.999879	0.999861
Canis familiaris	0.99894	0.999476	0.997574	0.996055	0.997019	0.997247	0.999026	0.999018	0.998307	0.997255	0.999803	0.999969	0.999244	0.999857	0.994878	0.996937	0.999798	0.999875	0.999794	0.999866	0.999802	0.999878	0.999827	0.999866	0.999792	0.999776	0.999825	0.999789	0.999818	0.999812	0.999737	0.999817	0.999765	0.999761	0.999747	0.999774	0.999735	0.999747	0.999834	0.999815	0.999841	0.999815	0.999794	0.999833	0.999773	0.999805	0.999774	0.999751	0.99977
Equus caballus	0.999512	0.999727	0.99888	0.998152	0.998629	0.998704	0.99951	0.999464	0.999097	0.998806	0.999881	0.999983	0.999624	0.999909	0.998073	0.999076	0.999882	0.999937	0.999883	0.999927	0.999883	0.999928	0.999894	0.999927	0.999881	0.999889	0.999904	0.999876	0.999905	0.999899	0.999866	0.999908	0.99984	0.999888	0.999882	0.999897	0.999874	0.999887	0.999917	0.999908	0.999918	0.999906	0.999897	0.999915	0.999886	0.999899	0.999876	0.999881	0.999852
Gorilla gorilla	0.999974	0.999987	0.999951	0.999926	0.999943	0.99987	0.999928	0.99998	0.999962	0.999952	0.999949	0.999999	0.999955	0.999869	0.999902	0.999956	0.999945	0.999936	0.999951	0.999936	0.999949	0.999948	0.999958	0.999938	0.999948	0.999889	0.999497	0.998985	0.999808	0.999644	0.999896	0.999817	0.997715	0.999847	0.999851	0.999848	0.999681	0.999849	0.999899	0.999918	0.999933	0.999911	0.999909	0.999913	0.999897	0.999892	0.999527	0.999725	0.998324
Homo sapiens	0.999976	0.999988	0.999955	0.999927	0.999946	0.999871	0.999918	0.99998	0.999963	0.999953	0.999948	0.999999	0.999955	0.999833	0.999909	0.999957	0.999946	0.999934	0.99995	0.999934	0.999948	0.999948	0.999959	0.999936	0.999947	0.99988	0.999298	0.998563	0.999761	0.999524	0.999897	0.999776	0.996693	0.999824	0.999832	0.999824	0.999586	0.99983	0.999888	0.999919	0.999936	0.999907	0.999906	0.999909	0.999891	0.999881	0.999351	0.999643	0.997584
Macaca fascicularis	0.999978	0.999989	0.999958	0.999937	0.999952	0.999889	0.999956	0.999984	0.999971	0.999957	0.999956	0.999999	0.99996	0.999939	0.999914	0.999957	0.999952	0.999936	0.999956	0.999937	0.999955	0.999952	0.999964	0.999939	0.999954	0.999908	0.999788	0.999637	0.999889	0.999835	0.999906	0.999889	0.99926	0.999891	0.999891	0.999894	0.999843	0.99989	0.999917	0.999923	0.999937	0.999923	0.999919	0.999922	0.999914	0.999916	0.999807	0.999857	0.999447
Macaca mulatta	0.999977	0.999989	0.999957	0.999935	0.99995	0.999887	0.999954	0.999983	0.999969	0.999956	0.999954	0.999999	0.999959	0.999939	0.999911	0.999954	0.999951	0.999934	0.999955	0.999936	0.999954	0.999951	0.999963	0.999938	0.999952	0.999905	0.999786	0.999636	0.999887	0.999832	0.999903	0.999887	0.999265	0.999888	0.999888	0.99989	0.999838	0.999886	0.999915	0.999921	0.999935	0.999921	0.999916	0.99992	0.999912	0.999914	0.999805	0.999853	0.999449
Mus musculus	0.999261	0.999615	0.998343	0.997029	0.99786	0.996998	0.999135	0.999239	0.998552	0.998112	0.999726	0.999977	0.999204	0.999807	0.996869	0.998496	0.999736	0.999835	0.99973	0.999811	0.999732	0.999832	0.999774	0.999811	0.999725	0.99972	0.999787	0.99976	0.999775	0.999773	0.999708	0.999775	0.999753	0.999718	0.999701	0.999737	0.999697	0.999709	0.999789	0.999768	0.999796	0.999766	0.999743	0.999784	0.999718	0.999741	0.999726	0.999702	0.999748
Pan troglodytes	0.999975	0.999987	0.999952	0.999924	0.999944	0.999867	0.999927	0.999979	0.999962	0.999951	0.999947	0.999999	0.999953	0.999864	0.999904	0.999953	0.999945	0.999933	0.999949	0.999934	0.999947	0.999947	0.999958	0.999935	0.999946	0.999886	0.999465	0.998925	0.9998	0.999625	0.999895	0.99981	0.997571	0.999843	0.999848	0.999843	0.99967	0.999846	0.999895	0.999917	0.999933	0.999909	0.999906	0.99991	0.999894	0.999889	0.999504	0.999714	0.998225
Rattus norvegicus	0.999278	0.999619	0.998374	0.997074	0.997907	0.997082	0.999163	0.999239	0.998547	0.998171	0.999726	0.999974	0.999222	0.9998	0.997024	0.998498	0.999731	0.999835	0.99973	0.99981	0.999731	0.999829	0.999772	0.99981	0.999726	0.999718	0.999786	0.999757	0.999773	0.999771	0.999709	0.999774	0.999751	0.999718	0.999703	0.99974	0.999699	0.999712	0.999787	0.999766	0.999793	0.999766	0.999742	0.999784	0.999716	0.999745	0.999722	0.999705	0.999745
Aspergillus fumigatus uid14003	0.999801	0.999851	0.997034	0.998001	0.997261	0.999938	0.999951	0.999732	0.999645	0.997806	0.999997	0.999974	0.999974	0.999996	0.997996	0.998391	0.999995	0.999998	0.999996	0.999998	0.999997	0.999998	0.999997	0.999998	0.999996	0.999996	0.999997	0.999997	0.999996	0.999997	0.999995	0.999997	0.999997	0.999996	0.999996	0.999996	0.999995	0.999996	0.999997	0.999997	0.999997	0.999997	0.999997	0.999997	0.999996	0.999996	0.999994	0.999996	0.999996
Aspergillus nidulans FGSC A4 uid13961	0.999902	0.999926	0.998297	0.998891	0.998679	0.999964	0.999977	0.999868	0.999812	0.998675	0.999998	0.999994	0.999985	0.999998	0.998812	0.999193	0.999998	0.999999	0.999998	0.999999	0.999998	0.999999	0.999998	0.999999	0.999998	0.999998	0.999999	0.999998	0.999998	0.999998	0.999998	0.999998	0.999998	0.999998	0.999998	0.999998	0.999998	0.999998	0.999999	0.999998	0.999998	0.999998	0.999998	0.999999	0.999998	0.999998	0.999998	0.999998	0.999998
Aspergillus niger CBS 513 88 uid19263	0.999783	0.999832	0.99626	0.997536	0.996566	0.999915	0.999939	0.999673	0.999337	0.997038	0.999996	0.999975	0.999972	0.999995	0.99672	0.997934	0.999994	0.999998	0.999995	0.999997	0.999995	0.999997	0.999996	0.999997	0.999995	0.999995	0.999997	0.999996	0.999996	0.999996	0.999994	0.999996	0.999996	0.999995	0.999995	0.999995	0.999994	0.999995	0.999996	0.999996	0.999996	0.999996	0.999996	0.999996	0.999995	0.999995	0.999993	0.999995	0.999995
Aspergillus oryzae RIB40 uid28175	0.999703	0.999808	0.994944	0.996682	0.995721	0.999896	0.999922	0.999614	0.999467	0.996138	0.999995	0.999974	0.999961	0.999994	0.99605	0.997642	0.999993	0.999997	0.999994	0.999997	0.999995	0.999997	0.999995	0.999997	0.999995	0.999994	0.999996	0.999995	0.999995	0.999995	0.999993	0.999995	0.999995	0.999994	0.999993	0.999994	0.999992	0.999993	0.999995	0.999995	0.999995	0.999995	0.999995	0.999996	0.999994	0.999994	0.999992	0.999993	0.999994
Candida albicans uid14005	0.999978	0.999986	0.999515	0.999625	0.999629	0.999987	0.999993	0.999958	0.999945	0.999491	0.999999	1	0.999995	0.999999	0.999679	0.999722	0.999999	1	0.999999	1	0.999999	1	0.999999	1	0.999999	0.999999	1	1	1	1	0.999999	1	1	0.999999	0.999999	1	0.999999	0.999999	1	1	1	1	1	1	0.999999	0.999999	0.999999	0.999999	0.999999
Candida dubliniensis CD36 uid38659	0.999507	0.999666	0.990992	0.992929	0.992903	0.999751	0.999845	0.999344	0.99906	0.991938	0.999985	0.999974	0.999908	0.999985	0.992929	0.995953	0.999983	0.999993	0.999985	0.999992	0.999986	0.999992	0.999986	0.999992	0.999984	0.999985	0.999989	0.999988	0.999988	0.999988	0.999984	0.999988	0.999988	0.999985	0.999984	0.999986	0.999983	0.999984	0.999989	0.999988	0.999988	0.999988	0.999987	0.999989	0.999985	0.999987	0.999984	0.999985	0.999987
Candida glabrata CBS138 uid12376	0.999903	0.999913	0.998571	0.99895	0.99883	0.999964	0.999956	0.999878	0.999815	0.998961	0.999998	0.999978	0.999985	0.999997	0.999314	0.999081	0.999997	0.999999	0.999998	0.999999	0.999998	0.999999	0.999998	0.999999	0.999998	0.999998	0.999999	0.999998	0.999998	0.999998	0.999998	0.999998	0.999998	0.999998	0.999998	0.999998	0.999997	0.999998	0.999998	0.999998	0.999998	0.999998	0.999998	0.999998	0.999998	0.999998	0.999997	0.999998	0.999998
Cryptococcus gattii WM276	0.99987	0.999889	0.998747	0.998954	0.998846	0.999958	0.999963	0.999815	0.999755	0.999014	0.999998	0.999976	0.99998	0.999997	0.999181	0.999055	0.999997	0.999999	0.999997	0.999998	0.999997	0.999998	0.999998	0.999998	0.999997	0.999998	0.999998	0.999998	0.999998	0.999998	0.999997	0.999998	0.999998	0.999998	0.999997	0.999998	0.999997	0.999997	0.999998	0.999998	0.999998	0.999998	0.999998	0.999998	0.999997	0.999998	0.999997	0.999997	0.999998
Cryptococcus neoformans var JEC21 uid10698	0.999916	0.999922	0.999196	0.999347	0.999313	0.999966	0.999974	0.999892	0.999824	0.999437	0.999998	0.999977	0.999987	0.999998	0.999605	0.999305	0.999997	0.999999	0.999998	0.999999	0.999998	0.999999	0.999998	0.999999	0.999998	0.999998	0.999999	0.999998	0.999998	0.999999	0.999998	0.999998	0.999998	0.999998	0.999998	0.999998	0.999998	0.999998	0.999998	0.999998	0.999998	0.999998	0.999998	0.999999	0.999998	0.999998	0.999997	0.999998	0.999998
Kluyveromyces lactis NRRL Y-1140 uid12377	0.999871	0.999887	0.999098	0.999124	0.999226	0.999944	0.999943	0.999812	0.999761	0.999234	0.999996	0.99998	0.999977	0.999996	0.999326	0.999261	0.999996	0.999999	0.999996	0.999998	0.999996	0.999998	0.999996	0.999998	0.999996	0.999997	0.999998	0.999998	0.999997	0.999998	0.999997	0.999998	0.999997	0.999997	0.999997	0.999997	0.999996	0.999997	0.999997	0.999997	0.999997	0.999997	0.999997	0.999998	0.999997	0.999997	0.999996	0.999997	0.999997
Neurospora crassa uid132	0.999573	0.999733	0.993098	0.994902	0.993631	0.999823	0.999899	0.999389	0.999144	0.99408	0.999992	0.999987	0.999939	0.999991	0.994356	0.996338	0.999987	0.999995	0.99999	0.999994	0.999991	0.999994	0.999992	0.999994	0.99999	0.999988	0.999992	0.99999	0.99999	0.99999	0.999987	0.99999	0.99999	0.999987	0.999987	0.999988	0.999985	0.999987	0.999992	0.99999	0.99999	0.99999	0.999989	0.999992	0.999988	0.999989	0.999986	0.999987	0.999989
Saccharomyces cerevisiae uid128	0.999791	0.999838	0.996523	0.997253	0.997131	0.999915	0.999873	0.999663	0.99958	0.997181	0.999994	0.999977	0.999964	0.999994	0.997632	0.998063	0.999993	0.999998	0.999994	0.999997	0.999994	0.999997	0.999994	0.999997	0.999994	0.999995	0.999996	0.999996	0.999996	0.999996	0.999994	0.999996	0.999996	0.999995	0.999995	0.999995	0.999994	0.999995	0.999996	0.999996	0.999996	0.999996	0.999995	0.999996	0.999995	0.999995	0.999994	0.999995	0.999995
Schizosaccharomyces pombe uid127	0.999866	0.999898	0.998085	0.998756	0.99834	0.999967	0.999968	0.999873	0.999803	0.99872	0.999998	0.999977	0.999984	0.999998	0.998811	0.999109	0.999997	0.999999	0.999998	0.999999	0.999998	0.999999	0.999998	0.999999	0.999998	0.999998	0.999998	0.999998	0.999998	0.999998	0.999997	0.999998	0.999998	0.999998	0.999997	0.999998	0.999997	0.999997	0.999998	0.999998	0.999998	0.999998	0.999998	0.999998	0.999998	0.999998	0.999997	0.999997	0.999998
Yarrowia lipolytica CLIB122 uid12414	0.999795	0.999856	0.995758	0.996973	0.995747	0.999908	0.999944	0.99969	0.999579	0.995999	0.999995	0.999993	0.999967	0.999995	0.996487	0.997972	0.999994	0.999998	0.999995	0.999997	0.999995	0.999997	0.999995	0.999997	0.999995	0.999995	0.999997	0.999996	0.999996	0.999996	0.999995	0.999996	0.999996	0.999995	0.999995	0.999996	0.999995	0.999995	0.999997	0.999996	0.999996	0.999996	0.999996	0.999997	0.999995	0.999996	0.999995	0.999995	0.999996
Zygosaccharomyces rouxii CBS 732 uid39573	0.999834	0.999874	0.997447	0.998257	0.997907	0.999942	0.999944	0.99981	0.999728	0.99817	0.999996	0.999975	0.999975	0.999996	0.998397	0.998587	0.999995	0.999998	0.999996	0.999998	0.999997	0.999998	0.999997	0.999998	0.999996	0.999996	0.999997	0.999997	0.999997	0.999997	0.999995	0.999997	0.999997	0.999996	0.999996	0.999996	0.999995	0.999996	0.999997	0.999997	0.999997	0.999997	0.999996	0.999997	0.999996	0.999996	0.999995	0.999996	0.999996
K-mer size: 21 (extra)	Arabidopsis lyrata	Arabidopsis thaliana TAIR10	Citrus sinensis	Glycine max	Malus domestica	Nicotiana benthamiana Niben v0.4.4	Nicotiana tabacum tobacco	Oryza brachyantha	Oryza sativa v5.00	Populus trichocarpa	Solanum lycopersicum vc Heinz v2.40	Solanum peruvianum	Solanum tuberosum DM v3	Solanum pimpinellifolium	Vitis vinifera	Zea mays	Solanum arcanum LA2157 denovo fasta CLC	Solanum arcanum LA2157 raw	Solanum arcanum LA2157 denovo fasta APLG	Solanum habrochaites LYC4 raw	Solanum habrochaites LYC4 denovo fasta APLG	Solanum lycopersicum cv Heinz raw	Solanum lycopersicum cv Heinz denovo APLG	Solanum pennellii LA0716 raw	Solanum pennellii LA0716 denovo APLG	Solanum lycopersicum LA2706 Moneymaker	Solanum lycopersicum LA2838A Alisa Craig	Solanum lycopersicum PI406760 Gardeners delight	Solanum lycopersicum LA1090 Rutgers	Solanum lycopersicum EA00325 Galina	Solanum lycopersicum EA00488 Taxi	Solanum lycopersicum EA00375 Katinka Cherry	Solanum lycopersicum EA00371 John's big orange	Solanum lycopersicum LA2463 Allround	Solanum lycopersicum LYC1969 Sonata	Solanum lycopersicum LYC3897 Cross Country	Solanum lycopersicum LYC3476 Iidi	Solanum lycopersicum TR00003 Momatero	Solanum lycopersicum LYC11 Rote Beere	Solanum lycopersicum LYC3340	Solanum lycopersicum EA01155 Dana	Solanum lycopersicum EA01049 Large Pink	Solanum lycopersicum LYC3153	Solanum lycopersicum EA03222	Solanum lycopersicum PI129097	Solanum lycopersicum PI272654	Solanum lycopersicum EA00990 Jersey devil	Solanum corneliomuelleri LA0118	Solanum lycopersicum EA00157 Polish Joe
Arabidopsis lyrata		0.723307	0.991068	0.990612	0.992469	0.994609	0.995748	0.995297	0.994931	0.990071	0.997743	0.998887	0.995636	0.997795	0.990213	0.994911	0.997694	0.998372	0.997653	0.998229	0.997711	0.998334	0.997738	0.998233	0.997772	0.998012	0.998146	0.998158	0.998166	0.998149	0.997953	0.99815	0.99821	0.998002	0.997939	0.998053	0.99785	0.997963	0.998278	0.998186	0.998184	0.998138	0.998058	0.998216	0.997999	0.998135	0.997968	0.99786	0.998161
Arabidopsis thaliana TAIR10	0.723307		0.993169	0.993111	0.99381	0.995971	0.99678	0.996293	0.995898	0.992679	0.998227	0.998682	0.996735	0.998365	0.992756	0.995869	0.998307	0.998814	0.99829	0.998711	0.998331	0.99878	0.998328	0.998714	0.998367	0.998562	0.998545	0.998655	0.998665	0.998649	0.998526	0.998647	0.998692	0.998561	0.998516	0.998596	0.998452	0.998537	0.998744	0.998681	0.998671	0.998648	0.998592	0.998702	0.998552	0.998639	0.998523	0.998454	0.998655
Citrus sinensis	0.991068	0.993169		0.981499	0.986525	0.989816	0.992546	0.992486	0.992228	0.980219	0.995653	0.998474	0.992033	0.995753	0.979816	0.991823	0.995572	0.996941	0.995524	0.996669	0.995608	0.996886	0.995689	0.996679	0.995756	0.996227	0.996537	0.996514	0.996533	0.996497	0.996118	0.996512	0.996614	0.996219	0.996095	0.996314	0.995932	0.996148	0.996738	0.996569	0.996583	0.99648	0.996316	0.996612	0.996213	0.996472	0.99616	0.99595	0.99653
Glycine max	0.990612	0.993111	0.981499		0.986371	0.978071	0.988929	0.990705	0.99048	0.976141	0.990104	0.99902	0.9849	0.990434	0.973658	0.988343	0.990021	0.991762	0.99	0.991141	0.989993	0.99213	0.990539	0.991211	0.990472	0.990573	0.990554	0.991016	0.991111	0.990853	0.990629	0.990879	0.991317	0.990773	0.990483	0.990865	0.990362	0.990636	0.991534	0.991358	0.991631	0.991246	0.990841	0.991109	0.990884	0.991285	0.990897	0.989969	0.991477
Malus domestica	0.992469	0.99381	0.986525	0.986371		0.991936	0.994111	0.993572	0.992816	0.985448	0.996804	0.998333	0.993878	0.996865	0.984777	0.992309	0.996746	0.997632	0.996715	0.997425	0.996767	0.997594	0.996808	0.997431	0.996849	0.99716	0.997321	0.997328	0.997348	0.997318	0.997091	0.997311	0.997402	0.997153	0.997067	0.997218	0.996957	0.997103	0.997506	0.997387	0.997378	0.997326	0.997223	0.99742	0.997137	0.997315	0.997093	0.996959	0.997347
Nicotiana benthamiana Niben v0.4.4	0.994609	0.995971	0.989816	0.978071	0.991936		0.835225	0.994558	0.99399	0.987149	0.98287	0.992615	0.972978	0.983211	0.984612	0.991057	0.982788	0.985393	0.98296	0.984364	0.982941	0.985528	0.983335	0.984348	0.983209	0.983741	0.983756	0.984095	0.984187	0.983939	0.983572	0.983865	0.984456	0.983774	0.983354	0.983913	0.983149	0.983567	0.984719	0.984388	0.984391	0.984249	0.983818	0.984488	0.983666	0.984326	0.98356	0.982329	0.984405
Nicotiana tabacum tobacco	0.995748	0.99678	0.992546	0.988929	0.994111	0.835225		0.996054	0.995649	0.991031	0.991811	0.990292	0.98257	0.991883	0.990266	0.994618	0.991789	0.995444	0.991636	0.994988	0.991843	0.99485	0.991634	0.99494	0.99186	0.994096	0.995148	0.994686	0.994649	0.994757	0.993756	0.994787	0.994755	0.993986	0.99381	0.99423	0.993348	0.993889	0.994995	0.99457	0.994288	0.994356	0.994182	0.994943	0.99375	0.994306	0.993455	0.993431	0.994282
Oryza brachyantha	0.995297	0.996293	0.992486	0.990705	0.993572	0.994558	0.996054		0.878045	0.991082	0.997761	0.999253	0.995916	0.997848	0.991081	0.980914	0.997752	0.998358	0.997734	0.998218	0.997758	0.99835	0.997808	0.998225	0.99783	0.99805	0.998113	0.99816	0.998183	0.998145	0.998028	0.998142	0.998215	0.998068	0.998007	0.998108	0.997943	0.998037	0.998284	0.99822	0.998238	0.998183	0.998105	0.998212	0.998054	0.998177	0.998034	0.997915	0.998205
Oryza sativa v5.00	0.994931	0.995898	0.992228	0.99048	0.992816	0.99399	0.995649	0.878045		0.990827	0.997623	0.999055	0.995548	0.997714	0.990822	0.977537	0.997599	0.998175	0.997585	0.99802	0.997614	0.998157	0.997664	0.998024	0.997677	0.997841	0.997938	0.997967	0.997989	0.997958	0.997811	0.997951	0.998026	0.997849	0.997786	0.997898	0.997716	0.997814	0.998105	0.998025	0.998029	0.997984	0.997906	0.99803	0.997834	0.997968	0.997816	0.99769	0.997997
Populus trichocarpa	0.990071	0.992679	0.980219	0.976141	0.985448	0.987149	0.991031	0.991082	0.990827		0.994322	0.998631	0.989843	0.994494	0.975774	0.99039	0.994254	0.995968	0.994176	0.995607	0.994247	0.995911	0.994415	0.995625	0.994485	0.995016	0.995463	0.99543	0.995447	0.995403	0.994895	0.995426	0.995559	0.995016	0.994853	0.995139	0.99465	0.99492	0.995732	0.995508	0.995549	0.995386	0.995167	0.995543	0.995036	0.99539	0.994989	0.994662	0.995467
Solanum lycopersicum vc Heinz v2.40	0.997743	0.998227	0.995653	0.990104	0.996804	0.98287	0.991811	0.997761	0.997623	0.994322		0.967563	0.919138	0.334416	0.993316	0.996701	0.711706	0.879271	0.713541	0.894752	0.801878	0.635187	0.0975293	0.886353	0.786741	0.532882	0.732921	0.637658	0.611195	0.654804	0.45672	0.694516	0.61966	0.498812	0.513067	0.540847	0.393914	0.521898	0.677714	0.638753	0.513543	0.545826	0.532116	0.66363	0.482243	0.550155	0.381303	0.79905	0.521816
Solanum peruvianum	0.998887	0.998682	0.998474	0.99902	0.998333	0.992615	0.990292	0.999253	0.999055	0.998631	0.967563		0.957181	0.967166	0.998492	0.99916	0.967548	0.991125	0.966049	0.990058	0.96975	0.986753	0.964645	0.989618	0.968873	0.984426	0.991059	0.987407	0.987029	0.988123	0.981907	0.988348	0.987315	0.983278	0.982665	0.984717	0.979706	0.982887	0.988532	0.986072	0.983708	0.984796	0.984385	0.988787	0.981571	0.98438	0.979381	0.98062	0.983986
Solanum tuberosum DM v3	0.995636	0.996735	0.992033	0.9849	0.993878	0.972978	0.98257	0.995916	0.995548	0.989843	0.919138	0.957181		0.918123	0.988385	0.994212	0.918033	0.964339	0.916263	0.959516	0.917922	0.955763	0.916578	0.956372	0.912425	0.949679	0.965147	0.956642	0.955614	0.95806	0.944633	0.958527	0.956586	0.947461	0.945854	0.950522	0.940102	0.946592	0.958757	0.953332	0.94866	0.950778	0.949643	0.959435	0.943595	0.950142	0.939625	0.938904	0.949304
Solanum pimpinellifolium	0.997795	0.998365	0.995753	0.990434	0.996865	0.983211	0.991883	0.997848	0.997714	0.994494	0.334416	0.967166	0.918123		0.993499	0.996816	0.705929	0.87975	0.705616	0.895087	0.798339	0.71667	0.357209	0.885288	0.780236	0.646948	0.78896	0.703626	0.701894	0.719759	0.596637	0.731111	0.706801	0.623492	0.634064	0.653183	0.551499	0.639037	0.720356	0.65079	0.633205	0.655209	0.646292	0.725832	0.560617	0.644325	0.545958	0.801468	0.639426
Vitis vinifera	0.990213	0.992756	0.979816	0.973658	0.984777	0.984612	0.990266	0.991081	0.990822	0.975774	0.993316	0.998492	0.988385	0.993499		0.989587	0.993204	0.995045	0.993155	0.994623	0.99323	0.995042	0.993441	0.994633	0.993494	0.993986	0.994403	0.994414	0.994443	0.994376	0.993847	0.994397	0.99458	0.993982	0.993783	0.994107	0.993576	0.993862	0.994765	0.994522	0.994597	0.994394	0.99413	0.994543	0.994016	0.994408	0.993975	0.993554	0.994501
Zea mays	0.994911	0.995869	0.991823	0.988343	0.992309	0.991057	0.994618	0.980914	0.977537	0.99039	0.996701	0.99916	0.994212	0.996816	0.989587		0.996679	0.997198	0.996693	0.996973	0.996717	0.997231	0.996801	0.996986	0.996793	0.996825	0.996751	0.996901	0.996961	0.996878	0.99683	0.996844	0.996996	0.996873	0.996779	0.996907	0.99673	0.996825	0.997116	0.997048	0.997079	0.997015	0.996923	0.997013	0.996858	0.997002	0.996839	0.996644	0.997035
Solanum arcanum LA2157 denovo fasta CLC	0.997694	0.998307	0.995572	0.990021	0.996746	0.982788	0.991789	0.997752	0.997599	0.994254	0.711706	0.967548	0.918033	0.70593	0.993204	0.996679		0.744141	0.0626001	0.890111	0.794374	0.846515	0.719862	0.881341	0.776227	0.81717	0.878396	0.843011	0.839605	0.849367	0.797782	0.8503	0.842259	0.808271	0.802462	0.81981	0.781376	0.80507	0.851306	0.828941	0.811712	0.820333	0.816864	0.853633	0.791427	0.817249	0.778739	0.78989	0.814464
Solanum arcanum LA2157 raw	0.998372	0.998814	0.996941	0.991762	0.997632	0.985393	0.995444	0.998358	0.998175	0.995968	0.879271	0.991125	0.964339	0.87975	0.995045	0.997198	0.744141		0.748202	0.877886	0.905064	0.871765	0.886834	0.873786	0.900128	0.86753	0.868565	0.865201	0.864746	0.865358	0.865861	0.864099	0.865656	0.86459	0.864236	0.864095	0.867473	0.864418	0.862187	0.86159	0.86551	0.864155	0.864305	0.862352	0.863937	0.866709	0.868014	0.85845	0.866688
Solanum arcanum LA2157 denovo fasta APLG	0.997653	0.99829	0.995524	0.99	0.996715	0.98296	0.991636	0.997734	0.997585	0.994176	0.713541	0.966049	0.916263	0.705616	0.993155	0.996693	0.0626014	0.748203		0.893721	0.794785	0.84925	0.716727	0.883541	0.77387	0.822148	0.882792	0.847877	0.844576	0.854227	0.802718	0.855275	0.847237	0.813263	0.80767	0.824839	0.786191	0.810188	0.856351	0.834146	0.81689	0.825391	0.821835	0.858383	0.796528	0.822315	0.783667	0.795468	0.819584
Solanum habrochaites LYC4 raw	0.998229	0.998711	0.996669	0.991141	0.997425	0.984364	0.994988	0.998218	0.99802	0.995607	0.894752	0.990058	0.959516	0.895087	0.994623	0.996973	0.890111	0.877886	0.893721		0.682603	0.889244	0.901049	0.865097	0.882537	0.883959	0.886039	0.882687	0.882106	0.882693	0.882771	0.881672	0.882907	0.881802	0.880989	0.881451	0.883894	0.881355	0.880167	0.879049	0.882087	0.881384	0.881612	0.881413	0.881454	0.883948	0.884395	0.86688	0.883738
Solanum habrochaites LYC4 denovo fasta APLG	0.997711	0.998331	0.995608	0.989993	0.996767	0.982941	0.991843	0.997758	0.997614	0.994247	0.801878	0.96975	0.917922	0.79834	0.99323	0.996717	0.794375	0.905065	0.794785	0.682604		0.88547	0.804524	0.877687	0.767869	0.867077	0.90788	0.884601	0.881985	0.88847	0.855286	0.8892	0.884011	0.861786	0.857836	0.869189	0.844847	0.859653	0.889437	0.874931	0.863878	0.869524	0.867375	0.891666	0.851979	0.868085	0.843302	0.835176	0.86622
Solanum lycopersicum cv Heinz raw	0.998334	0.99878	0.996886	0.99213	0.997594	0.985528	0.99485	0.99835	0.998157	0.995911	0.635187	0.986753	0.955763	0.716671	0.995042	0.997231	0.846515	0.871765	0.84925	0.889244	0.88547		0.634755	0.883613	0.87827	0.704801	0.770745	0.737049	0.72467	0.742358	0.685876	0.764051	0.727739	0.694175	0.705195	0.70376	0.676262	0.707484	0.750476	0.743488	0.698881	0.705475	0.702979	0.7398	0.697935	0.71326	0.673495	0.850251	0.701969
Solanum lycopersicum cv Heinz denovo APLG	0.997738	0.998328	0.995689	0.990539	0.996808	0.983335	0.991634	0.997808	0.997664	0.994415	0.0975292	0.964645	0.916578	0.35721	0.993441	0.996801	0.719862	0.886835	0.716728	0.90105	0.804524	0.634758		0.89148	0.78671	0.57446	0.756684	0.669244	0.645747	0.685101	0.504811	0.720001	0.653457	0.543417	0.554891	0.581627	0.44717	0.562679	0.705934	0.668322	0.556016	0.58612	0.573603	0.693719	0.526121	0.58896	0.435934	0.80992	0.563966
Solanum pennellii LA0716 raw	0.998233	0.998714	0.996679	0.991211	0.997431	0.984348	0.99494	0.998225	0.998024	0.995625	0.886353	0.989618	0.956372	0.885288	0.994633	0.996986	0.881341	0.873786	0.883541	0.865097	0.877688	0.883614	0.891481		0.679408	0.87769	0.884635	0.879967	0.879406	0.880239	0.878443	0.87902	0.880462	0.877917	0.876761	0.878028	0.878875	0.877093	0.87804	0.876265	0.878525	0.8781	0.877844	0.878565	0.876626	0.880158	0.879266	0.854904	0.87996
Solanum pennellii LA0716 denovo APLG	0.997772	0.998367	0.995756	0.990472	0.996849	0.983209	0.99186	0.99783	0.997677	0.994485	0.786741	0.968873	0.912425	0.780236	0.993494	0.996793	0.776227	0.900128	0.77387	0.882537	0.767869	0.87827	0.78671	0.679409		0.860286	0.903985	0.878685	0.876046	0.883001	0.846755	0.883419	0.878126	0.854024	0.849392	0.86213	0.835244	0.851178	0.884147	0.868411	0.856298	0.862529	0.860006	0.885977	0.842691	0.860561	0.833366	0.814967	0.858545
Solanum lycopersicum LA2706 Moneymaker	0.998012	0.998562	0.996227	0.990573	0.99716	0.983741	0.994096	0.99805	0.997841	0.995016	0.532882	0.984426	0.949679	0.646948	0.993986	0.996825	0.81717	0.86753	0.822149	0.88396	0.867078	0.704802	0.574462	0.877691	0.860287		0.73654	0.685909	0.6717	0.695942	0.610095	0.722811	0.674782	0.618794	0.633701	0.638709	0.589586	0.639292	0.707219	0.693334	0.628528	0.640833	0.635585	0.694846	0.625856	0.651559	0.587487	0.82712	0.635731
Solanum lycopersicum LA2838A Alisa Craig	0.998146	0.998545	0.996537	0.990554	0.997321	0.983756	0.995148	0.998113	0.997938	0.995463	0.732921	0.991059	0.965147	0.78896	0.994403	0.996751	0.878396	0.868565	0.882792	0.886039	0.90788	0.770745	0.756685	0.884635	0.903985	0.73654		0.742844	0.736042	0.743949	0.728373	0.761929	0.736122	0.728752	0.738808	0.730843	0.72737	0.740982	0.753112	0.758682	0.730698	0.732545	0.731299	0.743145	0.740442	0.744689	0.728155	0.860403	0.7366
Solanum lycopersicum PI406760 Gardeners delight	0.998158	0.998655	0.996514	0.991016	0.997328	0.984095	0.994686	0.99816	0.997967	0.99543	0.637658	0.987407	0.956642	0.703626	0.994414	0.996901	0.843011	0.865202	0.847877	0.882687	0.884601	0.737049	0.669244	0.879967	0.878686	0.685909	0.742844		0.699757	0.70678	0.66611	0.723207	0.701442	0.67073	0.683372	0.680299	0.656321	0.686639	0.725284	0.712881	0.676496	0.683243	0.679549	0.712583	0.672678	0.692408	0.65554	0.837532	0.682113
Solanum lycopersicum LA1090 Rutgers	0.998166	0.998665	0.996533	0.991111	0.997348	0.984187	0.994649	0.998183	0.997989	0.995447	0.611195	0.987029	0.955614	0.701895	0.994443	0.996961	0.839605	0.864746	0.844576	0.882106	0.881986	0.72467	0.645748	0.879406	0.876046	0.6717	0.736043	0.699758		0.704844	0.647322	0.729947	0.689109	0.655247	0.667452	0.663523	0.637242	0.670226	0.716167	0.710265	0.658596	0.667205	0.662268	0.7046	0.662213	0.677696	0.634732	0.834978	0.665466
Solanum lycopersicum EA00325 Galina	0.998149	0.998649	0.996497	0.990853	0.997318	0.983939	0.994757	0.998145	0.997958	0.995403	0.654804	0.988123	0.95806	0.719759	0.994376	0.996878	0.849367	0.865358	0.854227	0.882693	0.88847	0.742358	0.685102	0.880239	0.883001	0.695942	0.743949	0.706782	0.704845		0.677319	0.73338	0.707033	0.682108	0.693716	0.688331	0.669386	0.696439	0.729269	0.717995	0.685702	0.691916	0.688428	0.717138	0.686803	0.700948	0.669019	0.840935	0.692019
Solanum lycopersicum EA00488 Taxi	0.997953	0.998526	0.996118	0.990629	0.997091	0.983572	0.993756	0.998028	0.997811	0.994895	0.45672	0.981907	0.944633	0.596637	0.993847	0.99683	0.797782	0.865861	0.802718	0.882771	0.855286	0.685876	0.504812	0.878443	0.846756	0.610096	0.728373	0.666112	0.647326	0.67732		0.707757	0.652126	0.583829	0.59782	0.605424	0.542039	0.602144	0.690736	0.670375	0.594003	0.6053	0.601653	0.677057	0.588138	0.619539	0.53863	0.815626	0.597333
Solanum lycopersicum EA00375 Katinka Cherry	0.99815	0.998647	0.996512	0.990879	0.997311	0.983865	0.994787	0.998142	0.997951	0.995426	0.694516	0.988348	0.958527	0.731111	0.994397	0.996844	0.8503	0.864099	0.855275	0.881672	0.8892	0.764051	0.720001	0.87902	0.88342	0.722811	0.761929	0.723207	0.729948	0.733382	0.707758		0.730928	0.71101	0.69069	0.716691	0.701406	0.692811	0.739934	0.732772	0.713872	0.718848	0.715984	0.738774	0.707047	0.723275	0.701047	0.833428	0.717839
Solanum lycopersicum EA00371 John's big orange	0.99821	0.998692	0.996614	0.991317	0.997402	0.984456	0.994755	0.998215	0.998026	0.995559	0.61966	0.987315	0.956586	0.706801	0.99458	0.996996	0.842259	0.865656	0.847237	0.882907	0.884011	0.727739	0.653458	0.880462	0.878126	0.674783	0.736122	0.701442	0.68911	0.707036	0.652128	0.73093		0.658911	0.671025	0.668394	0.642318	0.673201	0.717621	0.712129	0.663443	0.671243	0.668326	0.707479	0.667039	0.680692	0.640948	0.836899	0.668598
Solanum lycopersicum LA2463 Allround	0.998002	0.998561	0.996219	0.990773	0.997153	0.983774	0.993986	0.998068	0.997849	0.995016	0.498812	0.983278	0.947461	0.623492	0.993982	0.996873	0.808271	0.86459	0.813264	0.881802	0.861787	0.694176	0.543418	0.877917	0.854024	0.618794	0.728752	0.67073	0.655247	0.68211	0.583832	0.71101	0.658914		0.610356	0.616376	0.560935	0.615734	0.694332	0.677155	0.606979	0.619726	0.613561	0.681163	0.602078	0.630581	0.559476	0.819511	0.613843
Solanum lycopersicum LYC1969 Sonata	0.997939	0.998516	0.996095	0.990483	0.997067	0.983354	0.99381	0.998007	0.997786	0.994853	0.513067	0.982665	0.945854	0.634064	0.993783	0.996779	0.802462	0.864237	0.807669	0.880989	0.857837	0.705195	0.554892	0.876762	0.849392	0.633702	0.738809	0.683373	0.667453	0.693717	0.597821	0.690692	0.671025	0.610361		0.629758	0.576473	0.58339	0.705062	0.690325	0.620654	0.63432	0.627755	0.693484	0.615843	0.64321	0.574654	0.806287	0.627727
Solanum lycopersicum LYC3897 Cross Country	0.998053	0.998596	0.996314	0.990865	0.997218	0.983913	0.99423	0.998108	0.997898	0.995139	0.540847	0.984717	0.950522	0.653183	0.994107	0.996907	0.819811	0.864095	0.824839	0.881451	0.869189	0.70376	0.581627	0.878028	0.86213	0.63871	0.730844	0.680299	0.663525	0.688332	0.605425	0.716692	0.668396	0.616377	0.629765		0.588679	0.633508	0.700794	0.687645	0.62425	0.635675	0.629466	0.688004	0.623147	0.646427	0.587278	0.824462	0.632356
Solanum lycopersicum LYC3476 Iidi	0.99785	0.998452	0.995932	0.990362	0.996957	0.983149	0.993348	0.997943	0.997716	0.99465	0.393914	0.979706	0.940102	0.551499	0.993576	0.99673	0.781376	0.867473	0.786192	0.883894	0.844847	0.676263	0.447169	0.878875	0.835245	0.589586	0.727371	0.656322	0.637243	0.669387	0.542042	0.701407	0.642319	0.560942	0.576474	0.588685		0.582216	0.683815	0.659021	0.572528	0.592072	0.583443	0.671592	0.560737	0.599482	0.502759	0.809296	0.580747
Solanum lycopersicum TR00003 Momatero	0.997963	0.998537	0.996148	0.990636	0.997103	0.983567	0.993889	0.998037	0.997814	0.99492	0.521898	0.982887	0.946592	0.639037	0.993862	0.996825	0.80507	0.864418	0.810188	0.881355	0.859653	0.707484	0.56268	0.877092	0.851179	0.639292	0.740982	0.686639	0.670227	0.69644	0.602144	0.692813	0.673203	0.615735	0.583395	0.633508	0.582218		0.708248	0.692824	0.624871	0.637127	0.630896	0.694968	0.619945	0.645963	0.579747	0.807612	0.63084
Solanum lycopersicum LYC11 Rote Beere	0.998278	0.998744	0.996738	0.991534	0.997506	0.984719	0.994995	0.998284	0.998105	0.995732	0.677715	0.988532	0.958757	0.720357	0.994765	0.997116	0.851306	0.862187	0.856352	0.880167	0.889437	0.750476	0.705935	0.87804	0.884147	0.707219	0.753112	0.725284	0.716168	0.729269	0.690737	0.739934	0.717622	0.694332	0.705063	0.700796	0.683815	0.708249		0.707354	0.695927	0.701663	0.699657	0.727932	0.69866	0.710417	0.68335	0.84037	0.702952
Solanum lycopersicum LYC3340	0.998186	0.998681	0.996569	0.991358	0.997387	0.984388	0.99457	0.99822	0.998025	0.995508	0.638753	0.986072	0.953332	0.65079	0.994522	0.997048	0.828941	0.86159	0.834146	0.879049	0.874931	0.743488	0.668322	0.876265	0.868411	0.693335	0.758682	0.71288	0.710267	0.717995	0.670376	0.732773	0.712128	0.677157	0.690327	0.687646	0.659024	0.692825	0.707356		0.681141	0.687029	0.684963	0.722695	0.674797	0.693749	0.659381	0.828317	0.687453
Solanum lycopersicum EA01155 Dana	0.998184	0.998671	0.996583	0.991631	0.997378	0.984391	0.994288	0.998238	0.998029	0.995549	0.513543	0.983708	0.94866	0.633205	0.994597	0.997079	0.811712	0.865511	0.816891	0.882087	0.863878	0.698881	0.556016	0.878525	0.856298	0.628529	0.730699	0.676497	0.658595	0.685703	0.594001	0.713874	0.663444	0.606977	0.620657	0.624252	0.57253	0.624875	0.695928	0.681144		0.62608	0.620017	0.685643	0.611588	0.63796	0.569341	0.820715	0.620865
Solanum lycopersicum EA01049 Large Pink	0.998138	0.998648	0.99648	0.991246	0.997326	0.984249	0.994356	0.998183	0.997984	0.995386	0.545826	0.984796	0.950778	0.655209	0.994394	0.997015	0.820333	0.864155	0.825391	0.881384	0.869524	0.705476	0.586121	0.878101	0.862529	0.640833	0.732545	0.683244	0.667205	0.691917	0.605303	0.718849	0.671245	0.619727	0.634322	0.635676	0.592074	0.637129	0.701665	0.687034	0.626082		0.631018	0.689358	0.627314	0.649499	0.589637	0.824968	0.630401
Solanum lycopersicum LYC3153	0.998058	0.998592	0.996316	0.990841	0.997223	0.983818	0.994182	0.998105	0.997906	0.995167	0.532116	0.984385	0.949643	0.646292	0.99413	0.996923	0.816864	0.864306	0.821834	0.881612	0.867375	0.702979	0.573604	0.877845	0.860006	0.635585	0.7313	0.67955	0.662269	0.688429	0.601654	0.715988	0.668325	0.613562	0.627755	0.629468	0.583444	0.630899	0.699659	0.684965	0.62002	0.63102		0.686314	0.620012	0.643906	0.581001	0.823447	0.628128
Solanum lycopersicum EA03222	0.998216	0.998702	0.996612	0.991109	0.99742	0.984488	0.994943	0.998212	0.99803	0.995543	0.66363	0.988787	0.959435	0.725832	0.994543	0.997013	0.853634	0.862352	0.858383	0.881413	0.891666	0.7398	0.69372	0.878565	0.885978	0.694846	0.743146	0.712584	0.704601	0.717139	0.677057	0.738775	0.70748	0.681164	0.693484	0.688003	0.671594	0.694968	0.727933	0.722696	0.685642	0.689359	0.686315		0.688676	0.700643	0.671077	0.84298	0.691603
Solanum lycopersicum PI129097	0.997999	0.998552	0.996213	0.990884	0.997137	0.983666	0.99375	0.998054	0.997834	0.995036	0.482243	0.981571	0.943595	0.560617	0.994016	0.996858	0.791427	0.863936	0.796528	0.881454	0.851979	0.697935	0.526122	0.876626	0.842691	0.625857	0.740442	0.672679	0.662213	0.686803	0.588139	0.707049	0.667041	0.602081	0.615845	0.623147	0.560737	0.619946	0.698657	0.6748	0.611592	0.627315	0.620015	0.688678		0.620884	0.556581	0.811257	0.616464
Solanum lycopersicum PI272654	0.998135	0.998639	0.996472	0.991285	0.997315	0.984326	0.994306	0.998177	0.997968	0.99539	0.550155	0.98438	0.950142	0.644325	0.994408	0.997002	0.817249	0.866709	0.822316	0.883948	0.868085	0.71326	0.588963	0.880158	0.860561	0.651559	0.74469	0.692408	0.677698	0.700949	0.61954	0.723276	0.680693	0.630582	0.643212	0.646429	0.599482	0.645965	0.710418	0.693747	0.637963	0.649504	0.64391	0.700643	0.620894		0.59642	0.824424	0.617683
Solanum lycopersicum EA00990 Jersey devil	0.997968	0.998523	0.99616	0.990897	0.997093	0.98356	0.993455	0.998034	0.997816	0.994989	0.381303	0.979381	0.939625	0.545959	0.993975	0.996839	0.778739	0.868014	0.783668	0.884395	0.843303	0.673494	0.435936	0.879267	0.833367	0.587488	0.728156	0.655542	0.634734	0.66902	0.538633	0.701049	0.640949	0.559477	0.574658	0.58728	0.502764	0.579748	0.683351	0.659386	0.569342	0.589639	0.581011	0.671082	0.556586	0.596429		0.805805	0.574564
Solanum corneliomuelleri LA0118	0.99786	0.998454	0.99595	0.989969	0.996959	0.982329	0.993431	0.997915	0.99769	0.994662	0.79905	0.98062	0.938904	0.801468	0.993554	0.996644	0.78989	0.85845	0.795468	0.86688	0.835176	0.850251	0.80992	0.854904	0.814966	0.82712	0.860403	0.837532	0.834979	0.840936	0.815626	0.833428	0.8369	0.819511	0.806286	0.824463	0.809297	0.807613	0.840369	0.828317	0.820717	0.824969	0.823448	0.842981	0.811259	0.824425	0.805809		0.822578
Solanum lycopersicum EA00157 Polish Joe	0.998161	0.998655	0.99653	0.991477	0.997347	0.984405	0.994282	0.998205	0.997997	0.995467	0.521816	0.983986	0.949304	0.639426	0.994501	0.997035	0.814464	0.866688	0.819584	0.883739	0.86622	0.701969	0.563968	0.87996	0.858545	0.635731	0.7366	0.682114	0.665467	0.692019	0.597337	0.71784	0.668598	0.613847	0.627729	0.632357	0.58075	0.630842	0.702953	0.687455	0.620866	0.630403	0.628132	0.691605	0.616467	0.61769	0.574567	0.82258
Solanum lycopersicum EA02054 Cal J Tm VF	0.998122	0.998625	0.996454	0.991304	0.997299	0.984298	0.994203	0.998171	0.997963	0.995374	0.527109	0.983621	0.948713	0.617334	0.994397	0.996997	0.811149	0.868727	0.816214	0.885501	0.86434	0.71014	0.567944	0.881461	0.856362	0.644425	0.745466	0.68394	0.674437	0.694161	0.610125	0.708959	0.676574	0.623288	0.636866	0.641333	0.589147	0.639144	0.701596	0.678663	0.629911	0.643217	0.637007	0.6972	0.622377	0.59383	0.579409	0.822934	0.603762
Solanum lycopersicum PI303721 The Dutchman	0.998156	0.99864	0.996575	0.99196	0.997318	0.984438	0.993762	0.998232	0.997979	0.995567	0.422955	0.980102	0.942373	0.571346	0.994646	0.997048	0.789244	0.869634	0.794186	0.88554	0.849981	0.682786	0.471153	0.881146	0.840777	0.603603	0.733842	0.665541	0.646488	0.678435	0.55359	0.708549	0.650946	0.576547	0.592408	0.602155	0.526303	0.596164	0.692022	0.667596	0.583178	0.598976	0.597497	0.680706	0.574953	0.606075	0.518571	0.81284	0.583151
Solanum lycopersicum LA4451 Black Cherry	0.997942	0.998517	0.996107	0.990553	0.997078	0.983466	0.993803	0.998017	0.997802	0.994868	0.492368	0.982429	0.945553	0.59421	0.993808	0.996816	0.800765	0.864695	0.805698	0.881977	0.85744	0.697756	0.536222	0.877497	0.848829	0.627329	0.736167	0.675598	0.661253	0.687441	0.586415	0.698956	0.66511	0.602649	0.616617	0.622571	0.565569	0.61985	0.687744	0.668543	0.612883	0.624648	0.618889	0.688035	0.599406	0.631747	0.563208	0.816311	0.616983
Solanum lycopersicum V710029 Anto	0.997977	0.998534	0.996158	0.990576	0.997101	0.983427	0.993867	0.998023	0.997805	0.994957	0.488818	0.98301	0.946358	0.616852	0.993905	0.99679	0.804929	0.864473	0.810052	0.881639	0.859631	0.692447	0.534541	0.877339	0.85149	0.619469	0.73112	0.672122	0.654352	0.682899	0.582328	0.711339	0.659181	0.59617	0.61081	0.616951	0.558924	0.614608	0.694964	0.677717	0.60613	0.618983	0.612511	0.681597	0.598334	0.621957	0.552685	0.817169	0.606816
Solanum lycopersicum PC11029 Winter Tipe	0.998118	0.998633	0.996445	0.991376	0.997296	0.984298	0.994117	0.99817	0.99796	0.995351	0.49114	0.983044	0.947344	0.619082	0.994371	0.997009	0.80724	0.864987	0.812174	0.882631	0.861677	0.691318	0.536305	0.878455	0.853462	0.619796	0.729718	0.670134	0.653983	0.681163	0.582215	0.710429	0.657591	0.594505	0.610637	0.615792	0.557986	0.614541	0.694437	0.677327	0.606163	0.619259	0.613176	0.681048	0.597657	0.622966	0.553813	0.819022	0.607336
Solanum lycopersicum PI093302 Chang Li	0.99811	0.998625	0.996432	0.99126	0.997283	0.984291	0.994213	0.99815	0.99793	0.995326	0.515142	0.983832	0.949046	0.634938	0.994343	0.99696	0.813401	0.866041	0.818359	0.883707	0.865793	0.698656	0.558278	0.879584	0.857886	0.632019	0.733474	0.678195	0.661598	0.686511	0.595878	0.715254	0.664988	0.608856	0.623048	0.626727	0.575378	0.626845	0.699662	0.68443	0.618669	0.630977	0.625143	0.687526	0.611415	0.613374	0.571436	0.822898	0.609274
Solanum lycopersicum EA00892 Belmonte	0.998087	0.998607	0.996383	0.991197	0.997259	0.984299	0.994096	0.998144	0.997933	0.995272	0.488543	0.982996	0.947594	0.618906	0.994285	0.996975	0.807509	0.868903	0.812432	0.885967	0.862028	0.69538	0.534004	0.881723	0.853841	0.624573	0.736481	0.6767	0.659285	0.688237	0.58472	0.713954	0.661909	0.600085	0.615761	0.62151	0.562107	0.618685	0.700364	0.682594	0.610208	0.622631	0.617565	0.68724	0.602312	0.576471	0.556066	0.822006	0.582104
Solanum lycopersicum EA01088 Tiffen Mennonite	0.998034	0.998572	0.996287	0.991145	0.997188	0.983919	0.993748	0.998104	0.997887	0.99515	0.429706	0.980895	0.942814	0.577086	0.99415	0.996936	0.790547	0.865864	0.79542	0.883054	0.851013	0.679652	0.479948	0.878403	0.841914	0.600911	0.728936	0.661342	0.642111	0.674197	0.550757	0.70491	0.647428	0.572891	0.589329	0.597897	0.526242	0.59306	0.688094	0.664443	0.584111	0.594072	0.593215	0.674063	0.572879	0.607478	0.519084	0.812002	0.583665
Solanum lycopersicum PI203232 Wheatleys Frost Resistant	0.998093	0.998616	0.996396	0.991278	0.997265	0.984155	0.99401	0.998149	0.99794	0.995283	0.47725	0.982484	0.946014	0.609227	0.994292	0.996988	0.802729	0.865173	0.807749	0.882426	0.858412	0.689077	0.523528	0.878369	0.850244	0.618335	0.73123	0.670366	0.652123	0.680915	0.573125	0.711287	0.657036	0.592702	0.607383	0.612948	0.553484	0.611467	0.693847	0.675144	0.602529	0.613714	0.611543	0.681081	0.593533	0.622167	0.548821	0.816807	0.602942
Solanum lycopersicum PI311117	0.998052	0.998586	0.996311	0.991119	0.99721	0.983959	0.993865	0.998111	0.997899	0.995179	0.455031	0.981786	0.944519	0.592672	0.994173	0.996945	0.796831	0.865272	0.801795	0.882457	0.85476	0.684607	0.503298	0.878067	0.846094	0.609087	0.729005	0.664626	0.646296	0.676556	0.56596	0.705926	0.651099	0.582248	0.597396	0.60504	0.539402	0.601034	0.689013	0.669315	0.592848	0.608091	0.60165	0.677015	0.580958	0.611838	0.534097	0.814067	0.59639
Solanum lycopersicum LA1324	0.998065	0.998596	0.996339	0.990617	0.997224	0.983686	0.994404	0.998085	0.997884	0.995157	0.626067	0.986398	0.953473	0.673065	0.994124	0.996847	0.830525	0.863622	0.835671	0.881077	0.876391	0.737666	0.6579	0.875474	0.869913	0.672458	0.754653	0.715866	0.705705	0.721435	0.666037	0.739864	0.708726	0.672728	0.683928	0.683487	0.652487	0.686787	0.726129	0.713153	0.676584	0.684781	0.680643	0.719215	0.661413	0.687694	0.651996	0.830939	0.682396
Solanum lycopersicum PI158760 Chih Mu Tao Se	0.998043	0.998581	0.996294	0.991033	0.997192	0.983904	0.993904	0.998098	0.997882	0.995143	0.466389	0.982277	0.945436	0.604024	0.994135	0.996913	0.800508	0.864816	0.805487	0.882164	0.857049	0.685437	0.513782	0.877788	0.84858	0.612173	0.728693	0.666107	0.648044	0.678094	0.568259	0.707478	0.652835	0.586248	0.600605	0.608106	0.546308	0.603735	0.691255	0.672693	0.59691	0.610266	0.6044	0.677262	0.587606	0.618095	0.540287	0.815556	0.598779
Solanum lycopersicum LA0113	0.997796	0.998411	0.995824	0.990057	0.996869	0.982823	0.993198	0.997873	0.997639	0.994529	0.464141	0.979277	0.938516	0.494995	0.99342	0.996619	0.77227	0.8647	0.777124	0.882215	0.840057	0.70506	0.506722	0.876561	0.829631	0.633958	0.753107	0.689368	0.673697	0.699286	0.590507	0.724358	0.678268	0.609736	0.620901	0.632327	0.562255	0.625269	0.706226	0.664217	0.619954	0.634892	0.629044	0.695678	0.586892	0.630284	0.558603	0.805667	0.623532
Solanum lycopersicum LYC1410 ES 58 Heinz	0.998131	0.998639	0.996471	0.991356	0.997309	0.984199	0.994193	0.998177	0.997966	0.995378	0.51418	0.983662	0.948304	0.628151	0.994403	0.997005	0.810893	0.864628	0.816037	0.88186	0.863716	0.697752	0.556734	0.877922	0.855885	0.632083	0.733332	0.678336	0.66003	0.687346	0.596642	0.712314	0.665334	0.61058	0.623133	0.626545	0.577407	0.626418	0.699119	0.68521	0.616288	0.631116	0.623912	0.688159	0.606016	0.636858	0.571721	0.819686	0.621039
Solanum lycopersicum PI169588 Dolmalik	0.9982	0.998687	0.996611	0.991733	0.997397	0.984584	0.994306	0.998245	0.998035	0.995572	0.510999	0.983676	0.948718	0.632866	0.994632	0.997092	0.811038	0.864547	0.816217	0.881833	0.864089	0.694944	0.554201	0.878267	0.856393	0.627182	0.73003	0.674223	0.657113	0.683691	0.591736	0.712632	0.660949	0.604833	0.618418	0.622366	0.571021	0.623043	0.695285	0.681235	0.611196	0.626097	0.620999	0.684817	0.607114	0.633303	0.565986	0.819751	0.616759
Solanum lycopersicum LYC2962	0.99808	0.998604	0.996366	0.991034	0.997236	0.983851	0.994096	0.998122	0.997907	0.995239	0.625814	0.984094	0.948607	0.566875	0.994225	0.996912	0.810142	0.8612	0.815382	0.878825	0.863143	0.748382	0.654449	0.874732	0.855187	0.699584	0.772707	0.718902	0.719726	0.728362	0.674572	0.735331	0.72222	0.683347	0.693641	0.695638	0.660228	0.695409	0.721465	0.681804	0.688583	0.696594	0.69356	0.727738	0.652231	0.692915	0.658229	0.819052	0.691119
Solanum lycopersicum LYC2910	0.99814	0.998648	0.99648	0.991164	0.997327	0.984345	0.994473	0.998175	0.997975	0.995375	0.573868	0.985713	0.952879	0.67378	0.994386	0.996994	0.828244	0.865855	0.833229	0.883721	0.875313	0.714686	0.611738	0.880125	0.868432	0.6581	0.74033	0.695098	0.679754	0.702687	0.626528	0.726623	0.682851	0.639738	0.652783	0.652492	0.615195	0.655295	0.712658	0.701426	0.645885	0.652317	0.65057	0.700824	0.642065	0.630202	0.61153	0.830414	0.6301
Solanum pimpinellifolium LYC2798	0.998216	0.998691	0.996667	0.991925	0.997408	0.984569	0.994303	0.998276	0.998048	0.995662	0.620951	0.983403	0.94804	0.560674	0.994732	0.997102	0.807102	0.862107	0.812267	0.879428	0.861476	0.747851	0.648584	0.875263	0.853018	0.698866	0.774351	0.715192	0.719866	0.727266	0.672791	0.729993	0.721959	0.681748	0.69233	0.694782	0.657364	0.694368	0.717557	0.664766	0.686185	0.695785	0.692959	0.728046	0.648025	0.692055	0.655154	0.8178	0.689845
Solanum lycopersicum LYC2740	0.998109	0.998629	0.996412	0.991073	0.997279	0.98404	0.994273	0.998144	0.997938	0.995281	0.555973	0.98467	0.949975	0.638706	0.994283	0.996964	0.814138	0.861258	0.819418	0.880069	0.867034	0.710099	0.595059	0.876184	0.859404	0.647816	0.738463	0.678946	0.6744	0.689001	0.619462	0.71485	0.677805	0.628245	0.642041	0.643976	0.601168	0.646226	0.704596	0.683226	0.635927	0.646999	0.641467	0.692821	0.625459	0.651409	0.597311	0.821344	0.639157
Solanum pimpinellifolium LA1584	0.997857	0.998463	0.995941	0.989519	0.996952	0.982688	0.994124	0.997886	0.997657	0.994555	0.672934	0.986558	0.953346	0.637028	0.993423	0.996558	0.830422	0.861488	0.835494	0.879249	0.876468	0.761243	0.698707	0.873288	0.869682	0.705787	0.774115	0.732169	0.733714	0.739545	0.700514	0.74942	0.735731	0.706243	0.716007	0.714968	0.691079	0.717475	0.737536	0.705518	0.711424	0.716088	0.713355	0.736985	0.682413	0.716194	0.691584	0.830877	0.715354
Solanum pimpinellifolium LA1578	0.998132	0.998645	0.996465	0.991209	0.997312	0.984094	0.99432	0.998168	0.997958	0.995356	0.618715	0.984845	0.949984	0.583042	0.994371	0.996981	0.812436	0.858856	0.817888	0.877245	0.865031	0.739948	0.649019	0.873306	0.856984	0.689577	0.762797	0.709031	0.709469	0.718416	0.664964	0.729697	0.711822	0.673647	0.684403	0.685764	0.650762	0.6865	0.719429	0.681454	0.678155	0.686619	0.683908	0.717664	0.645864	0.681972	0.648753	0.818301	0.680479
Solanum peruvianum LA1278	0.998082	0.99861	0.996373	0.990767	0.997228	0.983725	0.994357	0.99809	0.997871	0.995224	0.847383	0.985159	0.950965	0.847632	0.994173	0.996841	0.83779	0.868662	0.842604	0.875973	0.867874	0.870527	0.856247	0.866225	0.852775	0.8539	0.870918	0.856157	0.855693	0.858682	0.84659	0.853289	0.855792	0.847907	0.840104	0.850144	0.84442	0.84067	0.858428	0.851016	0.849406	0.850761	0.849979	0.859603	0.84332	0.851048	0.842939	0.733228	0.849222
Solanum chmielewskii LA2663	0.997862	0.998449	0.995967	0.990409	0.996945	0.982895	0.993299	0.997937	0.997698	0.994725	0.776563	0.97952	0.938447	0.77624	0.993644	0.996685	0.708161	0.834501	0.714766	0.875629	0.83743	0.844111	0.787879	0.870126	0.826609	0.817722	0.860346	0.831672	0.829217	0.836755	0.802661	0.838737	0.831163	0.807848	0.806296	0.815143	0.794466	0.807713	0.83678	0.820136	0.810971	0.815889	0.814012	0.838884	0.797338	0.81407	0.792876	0.807165	0.812054
Solanum chmielewskii LA2695	0.997996	0.99854	0.996229	0.990703	0.997107	0.983043	0.993904	0.998038	0.997808	0.995061	0.806767	0.983444	0.946025	0.806862	0.994004	0.996768	0.749586	0.82977	0.756422	0.871483	0.855946	0.848055	0.817994	0.866863	0.84704	0.826124	0.854809	0.832613	0.830762	0.836045	0.814422	0.837276	0.832642	0.817206	0.816006	0.821555	0.8099	0.817235	0.834845	0.823419	0.818748	0.822097	0.820565	0.837826	0.809586	0.821688	0.808756	0.814973	0.81986
Solanum cheesmaniae LA0483	0.998029	0.998563	0.996281	0.991111	0.997166	0.983711	0.993721	0.998094	0.99787	0.995149	0.535267	0.980933	0.942315	0.572944	0.99414	0.9969	0.784313	0.862831	0.789426	0.880507	0.847839	0.723817	0.570123	0.875334	0.837977	0.662668	0.762773	0.701236	0.693325	0.713034	0.627275	0.728455	0.697505	0.641468	0.649352	0.659641	0.603775	0.652639	0.720282	0.689507	0.647994	0.661623	0.656653	0.715717	0.616346	0.654743	0.600349	0.809022	0.651556
Solanum lycopersicum CGN15820	0.998049	0.998584	0.996311	0.991092	0.9972	0.983846	0.993898	0.998108	0.997891	0.995175	0.53288	0.982141	0.944913	0.561434	0.994164	0.996922	0.796011	0.863077	0.801117	0.880869	0.854965	0.716091	0.570946	0.876315	0.846131	0.65193	0.752243	0.686366	0.682549	0.697581	0.617718	0.722702	0.686258	0.629578	0.640573	0.648103	0.595907	0.64422	0.700531	0.660478	0.638753	0.651836	0.645705	0.702137	0.610558	0.649206	0.591725	0.813182	0.641848
Solanum cheesmaniae LA1401	0.998117	0.998631	0.996446	0.991336	0.997283	0.984138	0.994119	0.998166	0.997947	0.995349	0.584393	0.983222	0.947276	0.616293	0.994362	0.996981	0.80409	0.861489	0.809142	0.879917	0.860296	0.73198	0.616683	0.875599	0.851945	0.67733	0.762187	0.707349	0.701214	0.718127	0.64705	0.734514	0.704686	0.657473	0.669178	0.672254	0.629463	0.671441	0.724495	0.697498	0.66509	0.674674	0.670733	0.719194	0.636676	0.6689	0.627005	0.817238	0.667235
Solanum neorickii LA2133	0.998093	0.998606	0.996411	0.991079	0.99723	0.983578	0.994179	0.998126	0.997901	0.995309	0.808132	0.984489	0.948537	0.808821	0.994283	0.996863	0.759828	0.827003	0.766804	0.869575	0.860632	0.844425	0.819616	0.865348	0.852138	0.822823	0.84877	0.827955	0.826718	0.831518	0.812085	0.832819	0.827987	0.814493	0.814111	0.818253	0.80862	0.814895	0.831013	0.819955	0.816261	0.818799	0.818041	0.83264	0.807515	0.81814	0.807696	0.817684	0.817063
Solanum neorickii LA0735	0.998069	0.998582	0.996413	0.991541	0.997205	0.983816	0.993647	0.998151	0.997895	0.995348	0.785458	0.979839	0.940117	0.784041	0.994379	0.996919	0.714574	0.834802	0.72142	0.876027	0.840786	0.846769	0.795865	0.870748	0.830034	0.822165	0.862257	0.834876	0.832723	0.839825	0.807896	0.84098	0.834033	0.812656	0.811298	0.819478	0.800376	0.812368	0.83935	0.823354	0.814712	0.820096	0.818976	0.841951	0.802827	0.812046	0.798616	0.810135	0.812908
Solanum arcanum LA2157	0.998364	0.998809	0.996917	0.992237	0.997645	0.985653	0.995008	0.998401	0.998217	0.995968	0.835498	0.986831	0.955676	0.836851	0.995083	0.997338	0.605298	0.453738	0.622869	0.882281	0.877658	0.863133	0.845987	0.879384	0.871029	0.843984	0.864623	0.848487	0.847002	0.850822	0.83643	0.849752	0.848161	0.838178	0.835485	0.840828	0.833707	0.836563	0.849099	0.841656	0.838589	0.840878	0.840193	0.851713	0.832704	0.838721	0.833062	0.829523	0.838565
Solanum arcanum LA2172	0.998192	0.99868	0.996595	0.991264	0.997364	0.984414	0.994761	0.998187	0.997972	0.995542	0.84482	0.987585	0.956421	0.844885	0.994538	0.996936	0.796414	0.83545	0.802935	0.877034	0.880616	0.862746	0.854875	0.874025	0.874097	0.845933	0.860514	0.846962	0.846772	0.849408	0.83961	0.849329	0.84638	0.84028	0.840051	0.84206	0.838465	0.840416	0.848358	0.841574	0.841691	0.842595	0.842347	0.849585	0.8363	0.835881	0.837959	0.837246	0.837662
Solanum peruvianum LA1954	0.997967	0.998523	0.996158	0.990385	0.997072	0.982841	0.993899	0.998001	0.997771	0.994951	0.835168	0.983215	0.945722	0.83559	0.993873	0.996693	0.822776	0.862546	0.828201	0.868502	0.854883	0.863969	0.844593	0.85876	0.838627	0.845007	0.866681	0.849606	0.848243	0.852304	0.83654	0.845564	0.848813	0.838328	0.829908	0.84129	0.833734	0.830356	0.851263	0.842347	0.839832	0.841767	0.841185	0.853244	0.832762	0.824598	0.832061	0.721166	0.831511
Solanum huaylasense LA1983	0.997937	0.998505	0.996109	0.990109	0.99703	0.982635	0.993937	0.997965	0.99773	0.99486	0.820488	0.984667	0.947403	0.820289	0.993763	0.996613	0.800789	0.844346	0.807155	0.86494	0.857067	0.850465	0.831225	0.856424	0.84226	0.829949	0.853336	0.835385	0.834019	0.838328	0.821681	0.833415	0.834259	0.823568	0.818208	0.826673	0.819034	0.818493	0.837059	0.827405	0.825539	0.827221	0.827082	0.838647	0.817419	0.80463	0.817651	0.767519	0.81412
Solanum huaylasense LA1365	0.997908	0.998488	0.996034	0.989882	0.997013	0.982327	0.9938	0.997935	0.997717	0.994762	0.8234	0.983489	0.944558	0.823486	0.993646	0.99663	0.808807	0.85438	0.814456	0.863569	0.848427	0.854813	0.833414	0.852615	0.831033	0.834832	0.857598	0.840631	0.839152	0.843007	0.827204	0.835377	0.840426	0.82939	0.81815	0.832147	0.823857	0.819056	0.842007	0.832748	0.829804	0.832263	0.831418	0.844371	0.823182	0.833235	0.822124	0.668758	0.832033
Solanum chilense CGN15532	0.998065	0.998593	0.996335	0.990512	0.997211	0.983194	0.994332	0.998074	0.99786	0.995175	0.84478	0.985722	0.950637	0.844982	0.99412	0.996794	0.831964	0.859089	0.837442	0.867755	0.86448	0.863824	0.854246	0.858063	0.849442	0.847045	0.861601	0.849283	0.8482	0.850737	0.841707	0.842631	0.848484	0.842837	0.832629	0.844147	0.83991	0.83348	0.849099	0.843272	0.842349	0.84403	0.84367	0.851981	0.838137	0.835174	0.838262	0.699334	0.838403
Solanum chilense CGN15530	0.997978	0.998537	0.996167	0.990322	0.9971	0.982948	0.993958	0.99801	0.997793	0.994955	0.832572	0.983555	0.945735	0.832557	0.993873	0.996743	0.818421	0.860678	0.823783	0.862293	0.843151	0.862586	0.842192	0.856405	0.834647	0.843622	0.865147	0.848356	0.846988	0.850837	0.835304	0.8386	0.848436	0.83725	0.820179	0.839964	0.832305	0.820951	0.849957	0.841193	0.838613	0.840521	0.839598	0.851512	0.831554	0.84072	0.830749	0.69664	0.839801
Solanum habrochaites CGN15791 F glabratum	0.99791	0.99848	0.996047	0.990183	0.996996	0.982685	0.993736	0.997947	0.997714	0.994808	0.854878	0.983993	0.944662	0.855525	0.993706	0.996655	0.850358	0.88141	0.855079	0.678739	0.482629	0.879222	0.862773	0.862484	0.83835	0.862381	0.881287	0.866361	0.865057	0.868546	0.854821	0.867993	0.866492	0.856317	0.853941	0.858951	0.852468	0.854685	0.867698	0.859942	0.85763	0.859196	0.858343	0.869742	0.852104	0.859892	0.852017	0.83667	0.858869
Solanum habrochaites PI134418 F glabratum	0.997974	0.998529	0.99617	0.990349	0.997083	0.982822	0.993934	0.997999	0.997777	0.994952	0.854407	0.98496	0.945678	0.854683	0.993877	0.996714	0.848865	0.875855	0.853578	0.768496	0.684646	0.875425	0.862631	0.855384	0.834494	0.859376	0.876313	0.862311	0.861133	0.864294	0.852314	0.863435	0.862349	0.853401	0.850936	0.855721	0.850354	0.851734	0.863146	0.856106	0.854524	0.856033	0.855315	0.86546	0.849524	0.856865	0.849875	0.830681	0.855792
Solanum habrochaites CGN15792 F glabratum	0.997968	0.998524	0.996169	0.990513	0.997084	0.983051	0.993781	0.998009	0.997787	0.994957	0.836263	0.983621	0.943668	0.837908	0.993903	0.99674	0.84204	0.878996	0.847063	0.699843	0.521178	0.868494	0.845468	0.860608	0.831968	0.84949	0.874071	0.856529	0.854784	0.859285	0.841267	0.859385	0.85605	0.843515	0.841594	0.847118	0.837689	0.842539	0.858364	0.848962	0.844527	0.84727	0.846754	0.860732	0.838056	0.84684	0.836979	0.831166	0.845992
Solanum habrochaites LA1718 F glabratum	0.998013	0.998561	0.996247	0.99045	0.99715	0.982994	0.994047	0.998037	0.997824	0.995047	0.84517	0.984916	0.945569	0.845039	0.993994	0.996771	0.836678	0.868403	0.841912	0.778323	0.70819	0.868035	0.854026	0.850649	0.829273	0.851451	0.870053	0.855625	0.854291	0.857571	0.844802	0.854967	0.855582	0.846115	0.841425	0.848529	0.842473	0.842416	0.856022	0.848696	0.846823	0.848725	0.848069	0.858566	0.841719	0.849587	0.841722	0.792454	0.848602
Solanum habrochaites LA1777	0.997459	0.998157	0.995237	0.987799	0.996405	0.980247	0.993145	0.997514	0.997225	0.993556	0.855649	0.984794	0.944424	0.856054	0.992244	0.995968	0.850032	0.87748	0.854551	0.790466	0.722786	0.876314	0.863699	0.854216	0.836105	0.853755	0.876457	0.863797	0.862865	0.865655	0.853978	0.864763	0.864045	0.854911	0.852555	0.857257	0.85189	0.853345	0.865394	0.857994	0.856653	0.857817	0.857127	0.866668	0.851583	0.859646	0.852393	0.833834	0.858816
Solanum habrochaites LA0407	0.998007	0.998548	0.99625	0.99069	0.997135	0.983208	0.993902	0.998042	0.997823	0.995084	0.855078	0.984145	0.945072	0.855414	0.994045	0.996776	0.84994	0.880552	0.854793	0.705342	0.545515	0.877159	0.863032	0.861366	0.837203	0.86123	0.88025	0.865736	0.864513	0.867905	0.854536	0.86719	0.8655	0.856044	0.85362	0.858536	0.85239	0.854555	0.866428	0.858748	0.856648	0.858563	0.858419	0.869252	0.852047	0.859768	0.851919	0.836124	0.85855
Solanum habrochaites LYC4	0.998004	0.998567	0.996217	0.990716	0.997172	0.983917	0.993992	0.99807	0.997865	0.995003	0.857564	0.983911	0.945986	0.857917	0.993982	0.996913	0.852774	0.893679	0.857202	0.469063	0.478148	0.88797	0.864966	0.874284	0.840395	0.870868	0.893156	0.878285	0.87666	0.880339	0.86458	0.880163	0.877927	0.866855	0.864165	0.869966	0.860855	0.865288	0.879562	0.871368	0.867426	0.869983	0.869075	0.88208	0.862238	0.870977	0.860722	0.847489	0.86969
Solanum spp LA1272	0.997958	0.998516	0.996143	0.990343	0.99707	0.982757	0.993789	0.997996	0.997767	0.994914	0.826174	0.982386	0.943588	0.826322	0.993843	0.996709	0.811485	0.859634	0.816887	0.865708	0.846732	0.859196	0.835681	0.856547	0.831944	0.839523	0.863805	0.845396	0.843913	0.848197	0.830537	0.839808	0.845123	0.83287	0.820535	0.8361	0.82704	0.821329	0.847367	0.837322	0.834066	0.836433	0.835731	0.84987	0.826713	0.836297	0.825026	0.663213	0.835248
Solanum pennellii LA0716	0.998128	0.998649	0.996454	0.991171	0.997326	0.984299	0.994296	0.998172	0.997973	0.99532	0.853334	0.985077	0.946224	0.852431	0.994327	0.997027	0.846854	0.883959	0.85059	0.869477	0.843488	0.88002	0.860482	0.445194	0.536176	0.859157	0.885009	0.870522	0.869233	0.872641	0.858256	0.871792	0.870391	0.86024	0.85733	0.863113	0.855027	0.858247	0.871706	0.863893	0.860757	0.863182	0.862239	0.873747	0.855314	0.863746	0.854793	0.831663	0.862603
Solanum huaylasense LA1364	0.997994	0.998542	0.996228	0.990457	0.997114	0.983066	0.993982	0.998026	0.99779	0.995025	0.831271	0.984138	0.947183	0.831251	0.993971	0.996702	0.816187	0.857227	0.821678	0.867336	0.855267	0.859021	0.840834	0.857793	0.839448	0.840679	0.8629	0.846299	0.844958	0.848881	0.833382	0.839491	0.845122	0.835269	0.823894	0.838032	0.830571	0.824633	0.847781	0.83887	0.836529	0.838446	0.838256	0.849762	0.829673	0.815396	0.828774	0.705067	0.825256
Solanum lycopersicum TR00018 Large Red Cherry	0.998054	0.998584	0.996323	0.9911	0.997214	0.983909	0.993859	0.998105	0.997899	0.995183	0.45431	0.981739	0.944189	0.592534	0.994203	0.996929	0.794589	0.865988	0.799756	0.881349	0.850387	0.684721	0.502755	0.87781	0.843686	0.607962	0.730246	0.666757	0.649718	0.678583	0.569448	0.708203	0.653637	0.584521	0.599057	0.608032	0.540843	0.604346	0.691292	0.671612	0.593809	0.610434	0.603676	0.679583	0.586145	0.618263	0.536078	0.810964	0.599677
Solanum lycopersicum EA00940 Porter	0.998083	0.998607	0.996382	0.991164	0.997255	0.98405	0.994039	0.998132	0.997929	0.99526	0.489028	0.982845	0.946686	0.616269	0.994279	0.996963	0.804865	0.865795	0.809955	0.882545	0.859485	0.691553	0.533976	0.878628	0.851578	0.623156	0.733041	0.674182	0.656357	0.684792	0.581185	0.713295	0.661821	0.6006	0.614043	0.619152	0.562412	0.617511	0.696962	0.679122	0.607637	0.619632	0.614941	0.684994	0.601767	0.627344	0.557674	0.818452	0.60868
Solanum lycopersicum TR00019 Bloody Butcher	0.997959	0.998523	0.996132	0.99058	0.997091	0.983496	0.99376	0.998015	0.997804	0.994912	0.465177	0.982077	0.944762	0.59819	0.993871	0.996815	0.798727	0.865885	0.803701	0.882754	0.855786	0.6875	0.512388	0.878447	0.847358	0.613413	0.730849	0.669104	0.651651	0.680343	0.571161	0.709927	0.656118	0.589603	0.603711	0.611323	0.547445	0.608268	0.692662	0.673542	0.599352	0.612367	0.607628	0.680983	0.589894	0.620231	0.543229	0.815723	0.602365
Solanum lycopersicum EA01019 Brandywine	0.997992	0.998547	0.996198	0.990827	0.99713	0.983703	0.993787	0.998058	0.99784	0.995004	0.462682	0.98204	0.945016	0.59968	0.993979	0.996865	0.799125	0.866048	0.804127	0.883094	0.856409	0.687466	0.510122	0.878773	0.847881	0.612106	0.730476	0.667734	0.649468	0.679464	0.566286	0.708445	0.653963	0.587255	0.601771	0.609447	0.545715	0.604972	0.692688	0.672269	0.596588	0.606811	0.604747	0.679223	0.587925	0.612507	0.539152	0.815496	0.591692
Solanum lycopersicum TR00020 Dixie Golden Giant	0.998124	0.998637	0.99646	0.991258	0.997311	0.984438	0.994352	0.998175	0.997965	0.995341	0.541388	0.984746	0.951109	0.653413	0.994366	0.996994	0.820822	0.865847	0.825824	0.883622	0.870516	0.704449	0.582287	0.880048	0.863148	0.640266	0.735341	0.683508	0.667788	0.693469	0.607084	0.718708	0.670295	0.618948	0.633325	0.635915	0.590664	0.635147	0.704515	0.691437	0.627807	0.638202	0.633826	0.691086	0.623114	0.618186	0.585685	0.82626	0.615615
Solanum lycopersicum EA01037 Giant Belgium	0.998303	0.99876	0.996796	0.991777	0.997535	0.985024	0.994984	0.998306	0.998121	0.995804	0.640104	0.987977	0.958096	0.721844	0.994871	0.997139	0.848609	0.864733	0.85344	0.882937	0.888278	0.731676	0.672095	0.880139	0.882553	0.684629	0.740191	0.708665	0.696564	0.714228	0.664779	0.736542	0.699046	0.67073	0.683381	0.679129	0.657201	0.684347	0.722844	0.720136	0.674573	0.680181	0.678038	0.711141	0.677387	0.68984	0.654129	0.840391	0.677986
Solanum lycopersicum TR00021 Kentucky Beefsteak	0.99807	0.998602	0.996358	0.991131	0.997234	0.984052	0.994076	0.99813	0.997913	0.995208	0.50253	0.983192	0.947525	0.617689	0.994213	0.996942	0.807714	0.864313	0.812744	0.881734	0.861887	0.695245	0.546234	0.877843	0.853799	0.625021	0.732046	0.666248	0.656718	0.677741	0.586944	0.706775	0.661284	0.601178	0.616831	0.620542	0.566547	0.619813	0.697668	0.672657	0.610411	0.621904	0.616969	0.68028	0.602838	0.630136	0.560302	0.818343	0.612272
Solanum lycopersicum TR00022 Marmande	0.997896	0.99849	0.99601	0.989764	0.997003	0.983053	0.994154	0.997927	0.997703	0.994654	0.587397	0.986242	0.953405	0.68609	0.993542	0.996632	0.833383	0.866554	0.83821	0.883582	0.878156	0.71853	0.624069	0.877787	0.871811	0.645935	0.74047	0.698934	0.684803	0.705845	0.636654	0.730654	0.68824	0.645788	0.658058	0.657812	0.623835	0.661258	0.716769	0.707989	0.653226	0.661532	0.656318	0.703394	0.652208	0.666981	0.622719	0.834008	0.655993
Solanum lycopersicum TR00023 Thessaloniki	0.997995	0.998551	0.996208	0.990827	0.997137	0.983695	0.993832	0.998062	0.997845	0.995008	0.462398	0.982131	0.945121	0.600852	0.993987	0.996867	0.799513	0.865305	0.804553	0.882286	0.856325	0.685583	0.510244	0.878142	0.847977	0.610673	0.728035	0.665229	0.644039	0.676099	0.568869	0.707061	0.651599	0.585521	0.599735	0.604948	0.544774	0.604243	0.690641	0.671605	0.593868	0.610272	0.602328	0.677236	0.585694	0.616938	0.538189	0.81526	0.599677
Solanum lycopersicum EA01640 Watermelon beefsteak	0.99795	0.998517	0.99612	0.990668	0.997081	0.9836	0.993692	0.998024	0.997808	0.994907	0.453107	0.981407	0.943701	0.581929	0.993872	0.996829	0.79428	0.867309	0.799191	0.884294	0.853435	0.68866	0.500838	0.879566	0.844461	0.613382	0.735066	0.663429	0.652641	0.675802	0.566641	0.704815	0.657533	0.588319	0.603531	0.611653	0.544168	0.607249	0.696915	0.667178	0.598748	0.609576	0.605555	0.679617	0.587629	0.60024	0.538439	0.815191	0.587457
Solanum lycopersicum LA4133	0.997899	0.998475	0.996017	0.990493	0.996996	0.983148	0.99341	0.997966	0.997743	0.994779	0.409426	0.979976	0.940389	0.555671	0.99373	0.996729	0.782355	0.866726	0.787325	0.883033	0.845248	0.679535	0.461041	0.877979	0.83573	0.597016	0.729949	0.660153	0.641138	0.671382	0.548674	0.703747	0.646886	0.571055	0.584647	0.595437	0.515328	0.590237	0.687235	0.660365	0.580669	0.596287	0.591115	0.675822	0.564732	0.600094	0.512798	0.808687	0.583718
Solanum lycopersicum LA1421	0.997992	0.998551	0.996202	0.990789	0.997136	0.983703	0.993811	0.998053	0.997831	0.994991	0.487891	0.982029	0.944312	0.553336	0.993975	0.996862	0.790694	0.861554	0.795929	0.879601	0.851424	0.69687	0.531808	0.874762	0.841822	0.625387	0.737655	0.673	0.661104	0.688165	0.587034	0.706698	0.664921	0.601995	0.616386	0.623169	0.561399	0.61934	0.687353	0.66168	0.611359	0.625247	0.61994	0.683417	0.585308	0.625435	0.557496	0.80959	0.615486
Solanum galapagense LA1044	0.997907	0.998493	0.996028	0.98984	0.997011	0.983038	0.994108	0.997932	0.997714	0.994704	0.635614	0.985794	0.951964	0.668974	0.993599	0.996645	0.824478	0.863123	0.829397	0.880158	0.871753	0.74654	0.664862	0.874149	0.865469	0.684499	0.765845	0.723523	0.717957	0.731472	0.676776	0.74523	0.720788	0.684442	0.692623	0.695238	0.664432	0.695034	0.737562	0.7181	0.690415	0.696666	0.692823	0.730105	0.671969	0.696761	0.664453	0.828728	0.694684
Solanum lycopersicum LA1479	0.997941	0.998514	0.996102	0.990537	0.997062	0.983325	0.993746	0.998008	0.997781	0.994864	0.578546	0.982184	0.944452	0.538335	0.99381	0.996774	0.794174	0.860922	0.799342	0.878575	0.853283	0.735436	0.610325	0.873967	0.844267	0.678723	0.767107	0.705508	0.705096	0.716656	0.647753	0.73209	0.708169	0.659153	0.670039	0.675024	0.629188	0.672489	0.718606	0.670555	0.66731	0.676692	0.672842	0.71734	0.625959	0.671499	0.626848	0.811596	0.66967
Solanum pimpinelifolium CGN14498 raw	0.997745	0.998347	0.995703	0.990218	0.996805	0.982744	0.992255	0.997834	0.997651	0.994435	0.378142	0.971171	0.924915	0.314695	0.993372	0.996724	0.733544	0.876143	0.735926	0.891137	0.814943	0.714506	0.418703	0.883235	0.801352	0.646322	0.780123	0.695275	0.694952	0.712053	0.597961	0.722925	0.700323	0.622253	0.633542	0.649126	0.559199	0.638705	0.710935	0.639785	0.6324	0.651328	0.643096	0.721233	0.573814	0.644933	0.554027	0.803597	0.636906
Bos mutus RNA	0.999532	0.999602	0.999379	0.999435	0.999391	0.999611	0.999675	0.999426	0.999321	0.999358	0.999866	0.999877	0.999722	0.999867	0.999358	0.999297	0.999861	0.999887	0.999859	0.999878	0.999863	0.999882	0.999862	0.999878	0.999862	0.999868	0.999864	0.99986	0.999871	0.999864	0.99986	0.999867	0.999854	0.999868	0.999865	0.999871	0.999859	0.999865	0.999884	0.999879	0.999878	0.999877	0.999874	0.999881	0.999868	0.999873	0.999863	0.999861	0.99986
Nicotiana benthamiana mRNA	0.999248	0.999174	0.999064	0.999413	0.99899	0.974861	0.980353	0.999455	0.999342	0.999115	0.99894	0.98716	0.997236	0.998936	0.999164	0.999446	0.998947	0.999632	0.99891	0.999581	0.998963	0.999489	0.998855	0.999572	0.998944	0.999429	0.999634	0.999522	0.99951	0.999544	0.999353	0.999551	0.999519	0.999393	0.999375	0.999437	0.999284	0.999383	0.999558	0.999481	0.999409	0.999443	0.999428	0.999567	0.999342	0.999429	0.999277	0.999348	0.999417
Nicotiana sylvestris mRNA	0.999793	0.999701	0.999738	0.999862	0.999663	0.996955	0.992712	0.999849	0.999822	0.999778	0.999622	0.993819	0.999006	0.999616	0.999777	0.999865	0.999626	0.999883	0.999611	0.999865	0.999631	0.99983	0.999589	0.999863	0.999626	0.99981	0.999885	0.999844	0.999839	0.999852	0.999781	0.999854	0.999842	0.999797	0.99979	0.999813	0.999756	0.999793	0.999856	0.999828	0.999801	0.999814	0.999809	0.999859	0.999778	0.999809	0.999753	0.999782	0.999804
Nicotiana tabacum mRNA 2008	0.998078	0.997995	0.997334	0.997832	0.99738	0.953318	0.844485	0.998546	0.998279	0.997306	0.995563	0.969788	0.988843	0.995505	0.997285	0.99827	0.995584	0.998369	0.995428	0.998149	0.99564	0.997786	0.995228	0.998121	0.995577	0.997531	0.998362	0.997908	0.997862	0.997994	0.997216	0.998022	0.997897	0.997387	0.99731	0.99757	0.996936	0.997339	0.998056	0.997746	0.997449	0.997589	0.997529	0.998098	0.997177	0.997526	0.996908	0.997185	0.997471
Nicotiana tabacum mRNA	0.999442	0.999419	0.9993	0.999604	0.99929	0.991586	0.968377	0.999617	0.999562	0.999348	0.999145	0.988584	0.997721	0.999135	0.999423	0.999639	0.999154	0.999714	0.999114	0.999673	0.999161	0.999597	0.99907	0.999667	0.999148	0.999552	0.999717	0.999626	0.999617	0.999644	0.99949	0.999649	0.999625	0.999524	0.999509	0.99956	0.999434	0.999514	0.999654	0.999594	0.999535	0.999563	0.999551	0.999662	0.999482	0.999551	0.999428	0.999486	0.999541
Solanum lycopersicum mRNA	0.998154	0.998344	0.997547	0.998228	0.997769	0.993556	0.991286	0.998852	0.998686	0.997574	0.959996	0.755923	0.96397	0.961918	0.997574	0.998779	0.968694	0.991092	0.967336	0.990615	0.972429	0.983621	0.956625	0.990241	0.971736	0.980658	0.988862	0.984541	0.983864	0.985385	0.977513	0.985746	0.984231	0.979265	0.978493	0.980988	0.974841	0.978809	0.985994	0.983174	0.979766	0.981103	0.980589	0.986049	0.97761	0.980775	0.974457	0.98233	0.980119
Solanum peruvianum CSH RNAseq	0.998739	0.998521	0.998277	0.998867	0.998135	0.991346	0.988687	0.999167	0.998962	0.998429	0.962186	0.127984	0.950062	0.961753	0.998282	0.999066	0.962225	0.989672	0.960501	0.988414	0.964766	0.984555	0.958802	0.987915	0.963783	0.981845	0.989576	0.98532	0.98488	0.986154	0.978907	0.98642	0.985211	0.980507	0.979793	0.982183	0.976345	0.980052	0.986634	0.983767	0.981006	0.982275	0.981796	0.986928	0.978518	0.981792	0.975965	0.977522	0.981331
Tomato species	0.99809	0.998301	0.997456	0.998134	0.997695	0.993377	0.991082	0.998807	0.998631	0.997471	0.959471	0.755917	0.96293	0.961331	0.997467	0.998725	0.967919	0.990836	0.966533	0.990132	0.97104	0.983358	0.956067	0.9898	0.970504	0.98036	0.988675	0.984286	0.98361	0.985144	0.977176	0.985506	0.98398	0.978946	0.978167	0.980695	0.974469	0.978484	0.985754	0.98289	0.979457	0.980812	0.980291	0.985819	0.977252	0.980473	0.974082	0.981792	0.979815
Bos taurus	0.995646	0.996869	0.991781	0.981719	0.993672	0.981889	0.993528	0.995252	0.994672	0.989548	0.99224	0.999672	0.990377	0.992483	0.987351	0.99246	0.992117	0.990204	0.992195	0.989801	0.992081	0.991403	0.992677	0.989897	0.992394	0.990329	0.988478	0.98994	0.990326	0.989738	0.990689	0.989602	0.990221	0.990696	0.990528	0.990536	0.990814	0.990597	0.990596	0.990847	0.991443	0.990972	0.990674	0.990063	0.991096	0.991068	0.991366	0.990138	0.991117
Canis familiaris	0.995254	0.996592	0.991045	0.979854	0.993066	0.980239	0.992935	0.994802	0.99406	0.98837	0.991476	0.999654	0.989434	0.991759	0.986029	0.991633	0.991327	0.989209	0.991419	0.988754	0.991282	0.99053	0.991974	0.988864	0.991639	0.989265	0.987383	0.988919	0.989323	0.988706	0.989703	0.98856	0.989216	0.989647	0.989463	0.989489	0.989778	0.989527	0.989643	0.989884	0.990551	0.99002	0.989678	0.989038	0.990095	0.990124	0.990435	0.98905	0.990177
Equus caballus	0.995954	0.997045	0.992409	0.982746	0.994015	0.98215	0.993794	0.995517	0.994926	0.990356	0.992451	0.999678	0.990781	0.992688	0.988234	0.992672	0.992362	0.990189	0.992465	0.989801	0.992327	0.991442	0.992918	0.989897	0.992632	0.990461	0.988397	0.989953	0.990387	0.98976	0.990914	0.989614	0.990198	0.990872	0.990719	0.990694	0.991045	0.990792	0.99065	0.990947	0.991557	0.991097	0.990817	0.990101	0.991255	0.991159	0.991523	0.990318	0.991159
Gallus gallus	0.997157	0.997946	0.994927	0.990521	0.995903	0.990956	0.996163	0.997069	0.996519	0.993747	0.996406	0.999751	0.994968	0.996501	0.992671	0.995318	0.996301	0.995738	0.996317	0.995523	0.996309	0.996099	0.99652	0.995563	0.996422	0.995595	0.99505	0.995545	0.99568	0.995477	0.995724	0.995396	0.995705	0.9957	0.995624	0.995673	0.995685	0.995639	0.99585	0.995873	0.996068	0.9959	0.995771	0.995645	0.995852	0.995918	0.995975	0.995512	0.995989
Gorilla gorilla	0.998719	0.99908	0.997564	0.993687	0.99812	0.992374	0.997835	0.998602	0.998422	0.996841	0.996269	0.999908	0.996373	0.996303	0.996061	0.997666	0.996193	0.992647	0.9963	0.992738	0.996166	0.994384	0.996595	0.99286	0.996336	0.994004	0.990928	0.992181	0.993491	0.992701	0.994591	0.992766	0.990836	0.994344	0.994317	0.994061	0.994573	0.994334	0.99351	0.994121	0.994802	0.99437	0.994243	0.993111	0.994797	0.994454	0.994676	0.993876	0.992558
Homo sapiens	0.998795	0.999135	0.997709	0.994006	0.998233	0.992705	0.997947	0.998678	0.998506	0.997023	0.996399	0.999914	0.996548	0.996404	0.996286	0.997794	0.996326	0.992652	0.99643	0.992778	0.996297	0.994462	0.996721	0.992906	0.996463	0.994102	0.990796	0.991928	0.993533	0.992677	0.994708	0.992804	0.990107	0.994434	0.994415	0.994142	0.994623	0.99443	0.993561	0.994206	0.994903	0.994464	0.994344	0.993163	0.994904	0.994544	0.994656	0.993926	0.992062
Macaca fascicularis	0.998853	0.999175	0.997823	0.994326	0.998317	0.993057	0.998071	0.998757	0.998596	0.997182	0.996574	0.999918	0.996721	0.996653	0.996471	0.997909	0.996503	0.992926	0.996602	0.99306	0.996474	0.99469	0.996879	0.993182	0.996633	0.994375	0.991537	0.993168	0.993904	0.993231	0.994945	0.993179	0.992712	0.994731	0.994709	0.99445	0.995083	0.994725	0.993842	0.994449	0.995119	0.99471	0.994594	0.993446	0.995147	0.994803	0.995294	0.994376	0.994046
Macaca mulatta	0.998849	0.999173	0.997817	0.994321	0.998314	0.993058	0.998066	0.998753	0.998592	0.997175	0.996574	0.999918	0.996718	0.996655	0.996462	0.997904	0.996502	0.992947	0.9966	0.993077	0.996474	0.9947	0.996878	0.993199	0.996631	0.99438	0.991562	0.993181	0.993915	0.993244	0.994948	0.993194	0.992731	0.994735	0.994711	0.994455	0.995083	0.994727	0.993855	0.994457	0.995124	0.994716	0.994599	0.99346	0.995149	0.994809	0.995295	0.99438	0.994054
Mus musculus	0.995835	0.996953	0.992325	0.983024	0.993741	0.982918	0.993864	0.995393	0.994608	0.990129	0.992728	0.999665	0.99097	0.992997	0.988212	0.992443	0.992613	0.99071	0.992694	0.990307	0.992575	0.991774	0.993146	0.990406	0.99285	0.990809	0.989207	0.990512	0.990846	0.990328	0.991242	0.990183	0.990809	0.991146	0.990998	0.991025	0.991283	0.99106	0.991105	0.99131	0.991862	0.991431	0.991167	0.99062	0.991488	0.991489	0.991777	0.990642	0.991589
Pan troglodytes	0.998753	0.999105	0.997627	0.993809	0.998174	0.992484	0.997883	0.998634	0.998462	0.996924	0.9963	0.999911	0.996438	0.996331	0.996156	0.997721	0.996225	0.992548	0.996332	0.992663	0.996197	0.99436	0.99663	0.99279	0.996366	0.993986	0.99079	0.992085	0.993446	0.992631	0.994588	0.992704	0.99067	0.994332	0.994308	0.994038	0.994569	0.994324	0.993455	0.994092	0.994793	0.994353	0.994226	0.993046	0.994793	0.994439	0.994666	0.993857	0.992459
Rattus norvegicus	0.995953	0.997031	0.992557	0.983452	0.993852	0.983141	0.993985	0.995451	0.994658	0.99043	0.992885	0.999664	0.991192	0.993138	0.988586	0.992489	0.992774	0.990842	0.992861	0.990448	0.992731	0.991891	0.993295	0.990548	0.993003	0.990992	0.989335	0.990663	0.991002	0.990481	0.991434	0.99033	0.99096	0.991339	0.991199	0.991211	0.991496	0.991261	0.991255	0.991474	0.99202	0.991596	0.991348	0.990776	0.991674	0.991653	0.991955	0.990843	0.991754
Aspergillus fumigatus uid14003	0.999591	0.999603	0.999515	0.99971	0.999499	0.999807	0.999781	0.99952	0.999469	0.999565	0.999934	0.999809	0.999853	0.999936	0.999607	0.999504	0.999932	0.999951	0.999931	0.999946	0.999934	0.999946	0.999932	0.999946	0.999934	0.999941	0.999943	0.999943	0.999944	0.999944	0.999938	0.999942	0.999944	0.999941	0.999939	0.999942	0.999936	0.99994	0.999947	0.999945	0.999944	0.999944	0.999943	0.999947	0.999939	0.999942	0.999935	0.999938	0.999942
Aspergillus nidulans FGSC A4 uid13961	0.999635	0.999659	0.999579	0.99974	0.999551	0.999825	0.999815	0.999605	0.999557	0.999608	0.999943	0.999853	0.999871	0.999943	0.99964	0.999575	0.999941	0.999955	0.99994	0.999951	0.999942	0.999951	0.99994	0.999951	0.999941	0.999947	0.999948	0.999948	0.99995	0.999949	0.999946	0.999947	0.99995	0.999947	0.999946	0.999948	0.999944	0.999946	0.999953	0.999951	0.99995	0.99995	0.999949	0.999952	0.999946	0.999948	0.999944	0.999944	0.999949
Aspergillus niger CBS 513 88 uid19263	0.999333	0.999351	0.999167	0.99949	0.999112	0.999681	0.999633	0.999178	0.999036	0.999226	0.99989	0.999725	0.999754	0.999892	0.999278	0.999157	0.999886	0.999921	0.999885	0.999914	0.99989	0.999913	0.999887	0.999913	0.999889	0.999902	0.999913	0.999909	0.99991	0.999911	0.999898	0.999909	0.999911	0.999901	0.999898	0.999905	0.999893	0.9999	0.999916	0.99991	0.999908	0.999908	0.999907	0.999915	0.999898	0.999903	0.999892	0.999897	0.999904
Aspergillus oryzae RIB40 uid28175	0.999172	0.999246	0.998908	0.999332	0.998975	0.999602	0.999533	0.999175	0.999095	0.998973	0.999858	0.999745	0.999685	0.999859	0.999058	0.999174	0.999852	0.999903	0.99985	0.999893	0.999856	0.999893	0.999853	0.999893	0.999857	0.999878	0.999889	0.999885	0.999887	0.999888	0.999871	0.999886	0.999888	0.999875	0.999871	0.99988	0.999864	0.999873	0.999895	0.999888	0.999886	0.999884	0.999882	0.999893	0.999873	0.999881	0.999867	0.999871	0.999882
Candida albicans uid14005	0.999856	0.999865	0.999825	0.9999	0.999835	0.999946	0.99993	0.999879	0.999873	0.999843	0.999977	0.999939	0.999951	0.999978	0.999861	0.999892	0.999976	0.999986	0.999976	0.999985	0.999977	0.999985	0.999976	0.999985	0.999977	0.999982	0.999984	0.999983	0.999984	0.999984	0.999981	0.999984	0.999984	0.999981	0.999981	0.999982	0.999979	0.999981	0.999985	0.999983	0.999983	0.999983	0.999982	0.999984	0.999981	0.999982	0.99998	0.999981	0.999982
Candida dubliniensis CD36 uid38659	0.99792	0.998229	0.997371	0.998389	0.997717	0.999152	0.998993	0.998504	0.998391	0.997569	0.99966	0.999535	0.999252	0.999661	0.997807	0.998591	0.999637	0.999773	0.999626	0.99975	0.999645	0.999756	0.999639	0.99975	0.999645	0.999698	0.999747	0.99973	0.99973	0.999733	0.999681	0.999733	0.999736	0.999692	0.999681	0.999704	0.999659	0.999686	0.999749	0.999728	0.99972	0.999718	0.999707	0.999745	0.999688	0.999709	0.999675	0.99968	0.999713
Candida glabrata CBS138 uid12376	0.999572	0.999607	0.999442	0.999585	0.999485	0.999748	0.999757	0.999615	0.999596	0.999454	0.999908	0.999845	0.999809	0.999908	0.999506	0.99961	0.999905	0.99993	0.999904	0.999924	0.999906	0.999929	0.999907	0.999924	0.999908	0.999918	0.999918	0.999921	0.999922	0.99992	0.999916	0.99992	0.999924	0.999918	0.999916	0.99992	0.999913	0.999917	0.999926	0.999924	0.999924	0.999923	0.99992	0.999924	0.999918	0.999921	0.999915	0.999913	0.999922
Cryptococcus gattii WM276	0.999664	0.999668	0.999627	0.999768	0.999595	0.999842	0.999829	0.999626	0.999571	0.999659	0.999946	0.99982	0.999877	0.999948	0.999692	0.999616	0.999945	0.999958	0.999945	0.999954	0.999947	0.999955	0.999945	0.999954	0.999946	0.99995	0.999953	0.999953	0.999954	0.999954	0.999949	0.999952	0.999954	0.99995	0.999949	0.999952	0.999947	0.999949	0.999956	0.999954	0.999953	0.999953	0.999952	0.999956	0.999949	0.999951	0.999947	0.999948	0.999951
Cryptococcus neoformans var JEC21 uid10698	0.999719	0.999719	0.999696	0.999795	0.999647	0.999853	0.999852	0.999668	0.999613	0.999713	0.999954	0.999849	0.999893	0.999954	0.999737	0.999645	0.999952	0.999961	0.999952	0.999958	0.999953	0.999959	0.999953	0.999958	0.999952	0.999956	0.999956	0.999957	0.999958	0.999957	0.999955	0.999956	0.999958	0.999956	0.999955	0.999957	0.999953	0.999955	0.99996	0.999958	0.999958	0.999958	0.999957	0.99996	0.999954	0.999956	0.999953	0.999954	0.999956
Kluyveromyces lactis NRRL Y-1140 uid12377	0.999609	0.999643	0.999544	0.999696	0.999569	0.999806	0.999796	0.999661	0.999655	0.999582	0.999928	0.999845	0.999849	0.999928	0.999617	0.999668	0.999926	0.999947	0.999925	0.999942	0.999928	0.999945	0.999926	0.999943	0.999928	0.999938	0.999938	0.99994	0.999941	0.99994	0.999936	0.999939	0.999941	0.999937	0.999936	0.999939	0.999933	0.999937	0.999944	0.999942	0.999942	0.999941	0.999939	0.999943	0.999937	0.999938	0.999934	0.999934	0.99994
Neurospora crassa uid132	0.998796	0.998895	0.998426	0.998956	0.998489	0.999424	0.999341	0.998521	0.998337	0.998519	0.999784	0.999607	0.999529	0.999792	0.998662	0.998592	0.999776	0.999858	0.999774	0.999843	0.999783	0.999843	0.999781	0.999843	0.999783	0.999815	0.999841	0.999831	0.999834	0.999835	0.999805	0.999833	0.999835	0.999812	0.999806	0.999819	0.999795	0.999808	0.999845	0.999832	0.999829	0.999827	0.999821	0.999841	0.999805	0.999819	0.999799	0.999802	0.999821
Saccharomyces cerevisiae uid128	0.999347	0.999427	0.999149	0.999432	0.999264	0.999681	0.999622	0.999445	0.999448	0.999203	0.999874	0.999806	0.999736	0.999875	0.999266	0.999482	0.99987	0.999917	0.999868	0.999909	0.999873	0.999912	0.99987	0.999909	0.999873	0.999896	0.999904	0.999903	0.999904	0.999904	0.999891	0.999903	0.999905	0.999895	0.999891	0.999899	0.999886	0.999893	0.99991	0.999905	0.999905	0.999902	0.999898	0.999908	0.999893	0.999899	0.99989	0.99989	0.999901
Schizosaccharomyces pombe uid127	0.999357	0.999448	0.999117	0.999358	0.999232	0.999647	0.999644	0.999463	0.999456	0.999116	0.999861	0.999842	0.999716	0.999862	0.999196	0.999508	0.999859	0.999902	0.999856	0.999894	0.999859	0.999901	0.999859	0.999893	0.999863	0.999881	0.999886	0.999888	0.999889	0.999887	0.999877	0.999887	0.999892	0.999881	0.999877	0.999884	0.999871	0.999879	0.999896	0.999892	0.999891	0.999889	0.999884	0.999892	0.999881	0.999887	0.999877	0.999874	0.999889
Yarrowia lipolytica CLIB122 uid12414	0.999394	0.99945	0.99926	0.999562	0.999223	0.999747	0.999694	0.999374	0.999318	0.99928	0.999904	0.999796	0.999783	0.999905	0.999375	0.999385	0.999899	0.999939	0.999898	0.999932	0.999902	0.999931	0.9999	0.999932	0.999903	0.99992	0.999931	0.999927	0.999928	0.999928	0.999916	0.999928	0.999929	0.999918	0.999916	0.999922	0.99991	0.999917	0.999933	0.999928	0.999925	0.999925	0.999923	0.999932	0.999916	0.999922	0.999913	0.999915	0.999923
[truncated: 162 more rows]
[truncated: 120 more columns]
