# Supplementary material for: Cnidaria: fast, reference-free clustering of raw and assembled genome and transcriptome NGS data
Source: BMC Bioinformatics. 2015 Nov 2;16:352. doi: 10.1186/s12859-015-0806-7 (PMC4630969; doi:10.1186/s12859-015-0806-7)
Supplement: Additional file 5: Table S5. — List of samples used for the 1-nearest-neighbour analysis for supra-species classification and their respective taxonomic ranks. (XLS 29 kb) [file 12859_2015_806_MOESM5_ESM.xls]

## Sheet: ST05-validation supra
Sample Name	Genus	Family	Order	Phylum	Kingdom
Aspergillus fumigatus uid14003	Aspergillus	Aspergillaceae	Eurotiales	Ascomycota	Fungi
Aspergillus nidulans FGSC A4 uid13961	Aspergillus	Aspergillaceae	Eurotiales	Ascomycota	Fungi
Aspergillus niger CBS 513 88 uid19263	Aspergillus	Aspergillaceae	Eurotiales	Ascomycota	Fungi
Aspergillus oryzae RIB40 uid28175	Aspergillus	Aspergillaceae	Eurotiales	Ascomycota	Fungi
Candida albicans uid14005	Candida	Debaryomycetaceae	Saccharomycetales	Ascomycota	Fungi
Candida dubliniensis CD36 uid38659	Candida	Debaryomycetaceae	Saccharomycetales	Ascomycota	Fungi
Cryptococcus gattii WM276	Filobasidiella	Tremellaceae	Tremellales	Basidiomycota	Fungi
Cryptococcus neoformans var JEC21 uid10698	Filobasidiella	Tremellaceae	Tremellales	Basidiomycota	Fungi
Macaca fascicularis	Macaca	Cercopithecidae	Primates	Chordata	Metazoa
Macaca mulatta	Macaca	Cercopithecidae	Primates	Chordata	Metazoa
Arabidopsis lyrata	Arabidopsis	Brassicaceae	Brassicales	Streptophyta	Viridiplantae
Arabidopsis thaliana TAIR10	Arabidopsis	Brassicaceae	Brassicales	Streptophyta	Viridiplantae
Nicotiana benthamiana Niben v0.4.4	Nicotiana	Solanaceae	Solanales	Streptophyta	Viridiplantae
Nicotiana tabacum tobacco	Nicotiana	Solanaceae	Solanales	Streptophyta	Viridiplantae
Oryza brachyantha	Oryza	Poaceae	Poales	Streptophyta	Viridiplantae
Oryza sativa v5.00	Oryza	Poaceae	Poales	Streptophyta	Viridiplantae
Solanum arcanum LA2157 raw	Solanum	Solanaceae	Solanales	Streptophyta	Viridiplantae
Solanum cheesmaniae LA1401	Solanum	Solanaceae	Solanales	Streptophyta	Viridiplantae
Solanum chilense CGN15532	Solanum	Solanaceae	Solanales	Streptophyta	Viridiplantae
Solanum chmielewskii LA2663	Solanum	Solanaceae	Solanales	Streptophyta	Viridiplantae
Solanum corneliomuelleri LA0118	Solanum	Solanaceae	Solanales	Streptophyta	Viridiplantae
Solanum galapagense LA1044	Solanum	Solanaceae	Solanales	Streptophyta	Viridiplantae
Solanum habrochaites LYC4 raw	Solanum	Solanaceae	Solanales	Streptophyta	Viridiplantae
Solanum huaylasense LA1983	Solanum	Solanaceae	Solanales	Streptophyta	Viridiplantae
Solanum lycopersicum cv Heinz v2.40 raw	Solanum	Solanaceae	Solanales	Streptophyta	Viridiplantae
Solanum neorickii LA2133	Solanum	Solanaceae	Solanales	Streptophyta	Viridiplantae
Solanum pennellii LA0716 raw	Solanum	Solanaceae	Solanales	Streptophyta	Viridiplantae
Solanum peruvianum	Solanum	Solanaceae	Solanales	Streptophyta	Viridiplantae
Solanum pimpinelifolium CGN14498 raw	Solanum	Solanaceae	Solanales	Streptophyta	Viridiplantae
Solanum tuberosum DM v3	Solanum	Solanaceae	Solanales	Streptophyta	Viridiplantae
