# Supplementary material for: Cnidaria: fast, reference-free clustering of raw and assembled genome and transcriptome NGS data
Source: BMC Bioinformatics. 2015 Nov 2;16:352. doi: 10.1186/s12859-015-0806-7 (PMC4630969; doi:10.1186/s12859-015-0806-7)
Supplement: Additional file 6: Table S6. — List of samples used for the 1-nearest-neighbour analysis for species classification and their respective taxonomic ranks. (XLS 26 kb) [file 12859_2015_806_MOESM6_ESM.xls]

## Sheet: ST06-species
Sample Name	Species
Solanum arcanum LA2157	Solanum arcanum
Solanum arcanum LA2172	Solanum arcanum
Solanum arcanum LA2157 denovo fasta APLG	Solanum arcanum
Solanum arcanum LA2157 raw	Solanum arcanum
Solanum cheesmaniae LA0483	Solanum cheesmaniae
Solanum cheesmaniae LA1401	Solanum cheesmaniae
Solanum chilense CGN15530	Solanum chilense
Solanum chilense CGN15532	Solanum chilense
Solanum chmielewskii LA2663	Solanum chmielewskii
Solanum chmielewskii LA2695	Solanum chmielewskii
Solanum habrochaites CGN15791 F glabratum	Solanum habrochaites
Solanum habrochaites LA0407	Solanum habrochaites
Solanum habrochaites LYC4 denovo fasta APLG	Solanum habrochaites
Solanum habrochaites LYC4 raw	Solanum habrochaites
Solanum huaylasense LA1364	Solanum huaylasense
Solanum huaylasense LA1365	Solanum huaylasense
Solanum huaylasense LA1983	Solanum huaylasense
Solanum lycopersicum cv Heinz v2.40	Solanum lycopersicum
Solanum lycopersicum LA2463 Allround	Solanum lycopersicum
Solanum lycopersicum LA2706 Moneymaker	Solanum lycopersicum
Solanum lycopersicum cv Heinz raw	Solanum lycopersicum
Solanum neorickii LA0735	Solanum neorickii
Solanum neorickii LA2133	Solanum neorickii
Solanum pennellii LA0716	Solanum pennellii
Solanum pennellii LA0716 raw	Solanum pennellii
Solanum peruvianum LA1278	Solanum peruvianum
Solanum peruvianum LA1954	Solanum peruvianum
Solanum peruvianum	Solanum peruvianum
Solanum pimpinellifolium LA1578	Solanum pimpinellifolium
Solanum pimpinellifolium LA1584	Solanum pimpinellifolium
Solanum pimpinellifolium LYC2798	Solanum pimpinellifolium
Solanum pimpinellifolium	Solanum pimpinellifolium
Solanum pimpinelifolium CGN14498 raw	Solanum pimpinellifolium
