# Supplementary material for: Cnidaria: fast, reference-free clustering of raw and assembled genome and transcriptome NGS data
Source: BMC Bioinformatics. 2015 Nov 2;16:352. doi: 10.1186/s12859-015-0806-7 (PMC4630969; doi:10.1186/s12859-015-0806-7)
Supplement: Additional file 7: Table S7. — 1-nearest-neighbour accuracy results for all k-mer sizes, distance measures and programs. CNIDARIA is tested against all k-mer sizes. REFERENCEFREE is tested using 21-mers. Cnidaria 21 2 % is the dataset containing only 2 % of the data. (XLS 91 kb) [file 12859_2015_806_MOESM7_ESM.xls]

## Sheet: ST07-accuracy
Test Name	Distance Measure	Species	Genus	Family	Order	Phylum	Kingdom
Cnidaria 11	D_bray_curtis	3.0303	56.6667	63.3333	63.3333	76.6667	76.6667
Cnidaria 11	D_chord	3.0303	56.6667	63.3333	63.3333	76.6667	76.6667
Cnidaria 11	D_euclid	3.0303	56.6667	63.3333	63.3333	76.6667	76.6667
Cnidaria 11	D_hamming	3.0303	56.6667	63.3333	63.3333	76.6667	76.6667
Cnidaria 11	D_hellinger	3.0303	56.6667	63.3333	63.3333	76.6667	76.6667
Cnidaria 11	D_jaccard	3.0303	56.6667	63.3333	63.3333	76.6667	76.6667
Cnidaria 11	D_jaccard_sqrt	3.0303	56.6667	63.3333	63.3333	76.6667	76.6667
Cnidaria 11	D_lance_williams	3.0303	56.6667	63.3333	63.3333	76.6667	76.6667
Cnidaria 11	D_mean_manhattan	3.0303	56.6667	63.3333	63.3333	76.6667	76.6667
Cnidaria 11	D_pattern_difference	3.0303	10	53.3333	53.3333	66.6667	66.6667
Cnidaria 11	D_shaped_difference	3.0303	53.3333	60	60	73.3333	73.3333
Cnidaria 11	D_sized_difference	0	56.6667	63.3333	63.3333	76.6667	76.6667
Cnidaria 11	D_squared_euclid	3.0303	56.6667	63.3333	63.3333	76.6667	76.6667
Cnidaria 11	D_vari	3.0303	56.6667	63.3333	63.3333	76.6667	76.6667
Cnidaria 11	D_yuleq	6.06061	30	46.6667	46.6667	66.6667	73.3333
Cnidaria 11	S_anderberg	3.0303	56.6667	63.3333	63.3333	76.6667	76.6667
Cnidaria 11	S_baroni_urbani_buser_I	3.0303	53.3333	60	60	76.6667	76.6667
Cnidaria 11	S_baroni_urbani_buser_II	3.0303	53.3333	60	60	76.6667	76.6667
Cnidaria 11	S_braun_banquet	0	73.3333	80	80	93.3333	93.3333
Cnidaria 11	S_cole	0	0	53.3333	53.3333	66.6667	66.6667
Cnidaria 11	S_cosine	0	6.66667	53.3333	53.3333	70	80
Cnidaria 11	S_dennis	3.0303	46.6667	53.3333	53.3333	66.6667	66.6667
Cnidaria 11	S_dice	3.0303	56.6667	63.3333	63.3333	76.6667	76.6667
Cnidaria 11	S_dispersion	3.0303	56.6667	63.3333	63.3333	76.6667	76.6667
Cnidaria 11	S_driver_kroeber	3.0303	56.6667	63.3333	63.3333	76.6667	76.6667
Cnidaria 11	S_eyraud	3.0303	53.3333	60	60	73.3333	73.3333
Cnidaria 11	S_fager_mcgowan	0	60	66.6667	66.6667	73.3333	73.3333
Cnidaria 11	S_faith	3.0303	56.6667	63.3333	63.3333	76.6667	76.6667
Cnidaria 11	S_forbes_I	3.0303	10	53.3333	53.3333	66.6667	66.6667
Cnidaria 11	S_forbes_II	3.0303	10	53.3333	53.3333	66.6667	66.6667
Cnidaria 11	S_fossum	3.0303	46.6667	53.3333	53.3333	66.6667	66.6667
Cnidaria 11	S_gilbert_wells	3.0303	10	53.3333	53.3333	66.6667	66.6667
Cnidaria 11	S_goodman_kruskal	3.0303	56.6667	63.3333	63.3333	76.6667	76.6667
Cnidaria 11	S_gower	0	53.3333	60	60	73.3333	73.3333
Cnidaria 11	S_gower_legendre	3.0303	56.6667	63.3333	63.3333	76.6667	76.6667
Cnidaria 11	S_hamann	3.0303	56.6667	63.3333	63.3333	76.6667	76.6667
Cnidaria 11	S_innerproduct	6.06061	6.66667	6.66667	6.66667	20	26.6667
Cnidaria 11	S_intersection	6.06061	6.66667	6.66667	6.66667	20	26.6667
Cnidaria 11	S_jaccard	6.06061	3.33333	3.33333	3.33333	16.6667	23.3333
Cnidaria 11	S_jaccard3w	3.0303	56.6667	63.3333	63.3333	76.6667	76.6667
Cnidaria 11	S_johson	3.0303	56.6667	63.3333	63.3333	76.6667	76.6667
Cnidaria 11	S_kulczynski_I	3.0303	53.3333	60	60	73.3333	73.3333
Cnidaria 11	S_kulczynski_II	3.0303	56.6667	63.3333	63.3333	76.6667	76.6667
Cnidaria 11	S_mcconnaughey	3.0303	56.6667	63.3333	63.3333	76.6667	76.6667
Cnidaria 11	S_michael	3.0303	50	56.6667	56.6667	70	70
Cnidaria 11	S_mountford	3.0303	56.6667	63.3333	63.3333	76.6667	76.6667
Cnidaria 11	S_nei_li	3.0303	56.6667	63.3333	63.3333	76.6667	76.6667
Cnidaria 11	S_ochiai_I	3.0303	56.6667	63.3333	63.3333	76.6667	76.6667
Cnidaria 11	S_ochiai_II	3.0303	56.6667	63.3333	63.3333	76.6667	76.6667
Cnidaria 11	S_otsuka	3.0303	56.6667	63.3333	63.3333	76.6667	76.6667
Cnidaria 11	S_pearson_I	3.0303	50	56.6667	56.6667	70	70
Cnidaria 11	S_pearson_II	3.0303	56.6667	63.3333	63.3333	76.6667	76.6667
Cnidaria 11	S_pearson_III	0	53.3333	60	60	76.6667	76.6667
Cnidaria 11	S_pearson_heron_I	3.0303	56.6667	63.3333	63.3333	76.6667	76.6667
Cnidaria 11	S_pearson_heron_II	3.0303	10	53.3333	53.3333	66.6667	66.6667
Cnidaria 11	S_pierce	9.09091	6.66667	6.66667	6.66667	40	46.6667
Cnidaria 11	S_roger_tanimoto	3.0303	56.6667	63.3333	63.3333	76.6667	76.6667
Cnidaria 11	S_russell_rao	3.0303	56.6667	63.3333	63.3333	76.6667	76.6667
Cnidaria 11	S_simpson	3.0303	10	53.3333	53.3333	66.6667	66.6667
Cnidaria 11	S_sokal_michener	3.0303	56.6667	63.3333	63.3333	76.6667	76.6667
Cnidaria 11	S_sokal_sneath_I	3.0303	56.6667	63.3333	63.3333	76.6667	76.6667
Cnidaria 11	S_sokal_sneath_II	3.0303	56.6667	63.3333	63.3333	76.6667	76.6667
Cnidaria 11	S_sokal_sneath_III	3.0303	56.6667	63.3333	63.3333	76.6667	76.6667
Cnidaria 11	S_sokal_sneath_IV	3.0303	56.6667	63.3333	63.3333	76.6667	76.6667
Cnidaria 11	S_sokal_sneath_IV2	3.0303	53.3333	60	60	73.3333	73.3333
Cnidaria 11	S_sokal_sneath_V	0	0	53.3333	53.3333	66.6667	70
Cnidaria 11	S_sorgenfrei	3.0303	56.6667	63.3333	63.3333	76.6667	76.6667
Cnidaria 11	S_tanimoto	0	36.6667	53.3333	53.3333	66.6667	66.6667
Cnidaria 11	S_tarwid	0	10	53.3333	53.3333	66.6667	66.6667
Cnidaria 11	S_yuleq	3.0303	10	53.3333	53.3333	66.6667	66.6667
Cnidaria 11	S_yulew	3.0303	10	53.3333	53.3333	66.6667	66.6667
Cnidaria 15	D_bray_curtis	54.5455	73.3333	80	80	80	80
Cnidaria 15	D_chord	60.6061	73.3333	76.6667	76.6667	76.6667	76.6667
Cnidaria 15	D_euclid	63.6364	60	63.3333	63.3333	76.6667	83.3333
Cnidaria 15	D_hamming	63.6364	60	63.3333	63.3333	76.6667	83.3333
Cnidaria 15	D_hellinger	60.6061	73.3333	76.6667	76.6667	76.6667	76.6667
Cnidaria 15	D_jaccard	54.5455	73.3333	80	80	80	80
Cnidaria 15	D_jaccard_sqrt	54.5455	73.3333	80	80	80	80
Cnidaria 15	D_lance_williams	54.5455	73.3333	80	80	80	80
Cnidaria 15	D_mean_manhattan	54.5455	73.3333	80	80	80	80
Cnidaria 15	D_pattern_difference	39.3939	3.33333	3.33333	3.33333	3.33333	3.33333
Cnidaria 15	D_shaped_difference	54.5455	56.6667	60	60	63.3333	63.3333
Cnidaria 15	D_sized_difference	54.5455	73.3333	80	80	80	80
Cnidaria 15	D_squared_euclid	63.6364	60	63.3333	63.3333	76.6667	83.3333
Cnidaria 15	D_vari	54.5455	73.3333	80	80	80	80
Cnidaria 15	D_yuleq	0	0	0	0	13.3333	26.6667
Cnidaria 15	S_anderberg	54.5455	56.6667	60	60	73.3333	73.3333
Cnidaria 15	S_baroni_urbani_buser_I	57.5758	86.6667	93.3333	93.3333	93.3333	93.3333
Cnidaria 15	S_baroni_urbani_buser_II	57.5758	86.6667	93.3333	93.3333	93.3333	93.3333
Cnidaria 15	S_braun_banquet	21.2121	83.3333	90	90	93.3333	93.3333
Cnidaria 15	S_cole	0	0	53.3333	53.3333	66.6667	66.6667
Cnidaria 15	S_cosine	42.4242	70	70	70	83.3333	83.3333
Cnidaria 15	S_dennis	30.303	53.3333	60	60	73.3333	73.3333
Cnidaria 15	S_dice	54.5455	73.3333	80	80	80	80
Cnidaria 15	S_dispersion	57.5758	63.3333	66.6667	66.6667	70	70
Cnidaria 15	S_driver_kroeber	54.5455	56.6667	60	60	73.3333	73.3333
Cnidaria 15	S_eyraud	51.5152	53.3333	60	60	73.3333	73.3333
Cnidaria 15	S_fager_mcgowan	33.3333	70	76.6667	76.6667	86.6667	90
Cnidaria 15	S_faith	54.5455	73.3333	80	80	80	80
Cnidaria 15	S_forbes_I	60.6061	53.3333	60	60	73.3333	73.3333
Cnidaria 15	S_forbes_II	54.5455	53.3333	56.6667	56.6667	70	70
Cnidaria 15	S_fossum	30.303	53.3333	60	60	73.3333	73.3333
Cnidaria 15	S_gilbert_wells	60.6061	53.3333	60	60	73.3333	73.3333
Cnidaria 15	S_goodman_kruskal	54.5455	56.6667	60	60	73.3333	73.3333
Cnidaria 15	S_gower	6.06061	6.66667	6.66667	6.66667	20	26.6667
Cnidaria 15	S_gower_legendre	54.5455	73.3333	80	80	80	80
Cnidaria 15	S_hamann	54.5455	73.3333	80	80	80	80
Cnidaria 15	S_innerproduct	6.06061	6.66667	6.66667	6.66667	20	26.6667
Cnidaria 15	S_intersection	6.06061	3.33333	3.33333	3.33333	16.6667	26.6667
Cnidaria 15	S_jaccard	6.06061	3.33333	3.33333	3.33333	16.6667	23.3333
Cnidaria 15	S_jaccard3w	54.5455	73.3333	80	80	80	80
Cnidaria 15	S_johson	54.5455	56.6667	60	60	73.3333	73.3333
Cnidaria 15	S_kulczynski_I	27.2727	46.6667	60	60	73.3333	73.3333
Cnidaria 15	S_kulczynski_II	54.5455	56.6667	60	60	73.3333	73.3333
Cnidaria 15	S_mcconnaughey	54.5455	56.6667	60	60	73.3333	73.3333
Cnidaria 15	S_michael	30.303	60	63.3333	63.3333	73.3333	73.3333
Cnidaria 15	S_mountford	60.6061	76.6667	80	80	83.3333	83.3333
Cnidaria 15	S_nei_li	54.5455	73.3333	80	80	80	80
Cnidaria 15	S_ochiai_I	60.6061	73.3333	76.6667	76.6667	76.6667	76.6667
Cnidaria 15	S_ochiai_II	60.6061	66.6667	70	70	70	70
Cnidaria 15	S_otsuka	60.6061	73.3333	76.6667	76.6667	76.6667	76.6667
Cnidaria 15	S_pearson_I	30.303	53.3333	60	60	73.3333	73.3333
Cnidaria 15	S_pearson_II	54.5455	56.6667	60	60	73.3333	93.3333
Cnidaria 15	S_pearson_III	57.5758	63.3333	70	70	70	70
Cnidaria 15	S_pearson_heron_I	54.5455	56.6667	60	60	73.3333	73.3333
Cnidaria 15	S_pearson_heron_II	60.6061	53.3333	60	60	73.3333	73.3333
Cnidaria 15	S_pierce	39.3939	50	50	50	63.3333	70
Cnidaria 15	S_roger_tanimoto	54.5455	73.3333	80	80	80	80
Cnidaria 15	S_russell_rao	54.5455	73.3333	80	80	80	80
Cnidaria 15	S_simpson	54.5455	53.3333	56.6667	56.6667	70	70
Cnidaria 15	S_sokal_michener	54.5455	73.3333	80	80	80	80
Cnidaria 15	S_sokal_sneath_I	54.5455	73.3333	80	80	80	80
Cnidaria 15	S_sokal_sneath_II	54.5455	73.3333	80	80	80	80
Cnidaria 15	S_sokal_sneath_III	54.5455	73.3333	80	80	80	80
Cnidaria 15	S_sokal_sneath_IV	48.4848	63.3333	66.6667	66.6667	66.6667	66.6667
Cnidaria 15	S_sokal_sneath_IV2	48.4848	60	63.3333	63.3333	73.3333	73.3333
Cnidaria 15	S_sokal_sneath_V	0	0	53.3333	53.3333	66.6667	66.6667
Cnidaria 15	S_sorgenfrei	60.6061	73.3333	76.6667	76.6667	76.6667	76.6667
Cnidaria 15	S_tanimoto	0	0	53.3333	53.3333	66.6667	66.6667
Cnidaria 15	S_tarwid	60.6061	53.3333	60	60	73.3333	73.3333
Cnidaria 15	S_yuleq	60.6061	53.3333	60	60	73.3333	73.3333
Cnidaria 15	S_yulew	60.6061	53.3333	60	60	73.3333	73.3333
Cnidaria 17	D_bray_curtis	72.7273	93.3333	96.6667	96.6667	96.6667	96.6667
Cnidaria 17	D_chord	72.7273	76.6667	80	80	83.3333	83.3333
Cnidaria 17	D_euclid	48.4848	60	60	60	73.3333	80
Cnidaria 17	D_hamming	48.4848	60	60	60	73.3333	80
Cnidaria 17	D_hellinger	72.7273	76.6667	80	80	83.3333	83.3333
Cnidaria 17	D_jaccard	72.7273	93.3333	96.6667	96.6667	96.6667	96.6667
Cnidaria 17	D_jaccard_sqrt	72.7273	93.3333	96.6667	96.6667	96.6667	96.6667
Cnidaria 17	D_lance_williams	72.7273	93.3333	96.6667	96.6667	96.6667	96.6667
Cnidaria 17	D_mean_manhattan	72.7273	93.3333	96.6667	96.6667	96.6667	96.6667
Cnidaria 17	D_pattern_difference	36.3636	3.33333	3.33333	3.33333	3.33333	3.33333
Cnidaria 17	D_shaped_difference	54.5455	10	10	10	10	10
Cnidaria 17	D_sized_difference	72.7273	93.3333	96.6667	96.6667	96.6667	96.6667
Cnidaria 17	D_squared_euclid	48.4848	60	60	60	73.3333	80
Cnidaria 17	D_vari	72.7273	93.3333	96.6667	96.6667	96.6667	96.6667
Cnidaria 17	D_yuleq	0	0	0	0	10	26.6667
Cnidaria 17	S_anderberg	57.5758	60	60	60	73.3333	73.3333
Cnidaria 17	S_baroni_urbani_buser_I	66.6667	93.3333	100	100	100	100
Cnidaria 17	S_baroni_urbani_buser_II	66.6667	93.3333	100	100	100	100
Cnidaria 17	S_braun_banquet	54.5455	90	96.6667	96.6667	96.6667	96.6667
Cnidaria 17	S_cole	0	0	53.3333	53.3333	66.6667	66.6667
Cnidaria 17	S_cosine	45.4545	96.6667	96.6667	96.6667	96.6667	96.6667
Cnidaria 17	S_dennis	81.8182	56.6667	60	60	80	86.6667
Cnidaria 17	S_dice	72.7273	93.3333	96.6667	96.6667	96.6667	96.6667
Cnidaria 17	S_dispersion	75.7576	56.6667	60	60	66.6667	66.6667
Cnidaria 17	S_driver_kroeber	75.7576	60	60	60	73.3333	73.3333
Cnidaria 17	S_eyraud	63.6364	60	60	60	73.3333	73.3333
Cnidaria 17	S_fager_mcgowan	54.5455	70	76.6667	76.6667	83.3333	86.6667
Cnidaria 17	S_faith	72.7273	93.3333	96.6667	96.6667	96.6667	96.6667
Cnidaria 17	S_forbes_I	66.6667	60	60	60	73.3333	73.3333
Cnidaria 17	S_forbes_II	60.6061	80	80	80	93.3333	93.3333
Cnidaria 17	S_fossum	63.6364	56.6667	60	60	73.3333	73.3333
Cnidaria 17	S_gilbert_wells	66.6667	60	60	60	73.3333	73.3333
Cnidaria 17	S_goodman_kruskal	57.5758	60	60	60	73.3333	73.3333
Cnidaria 17	S_gower	6.06061	6.66667	6.66667	6.66667	20	26.6667
Cnidaria 17	S_gower_legendre	72.7273	93.3333	96.6667	96.6667	96.6667	96.6667
Cnidaria 17	S_hamann	72.7273	93.3333	96.6667	96.6667	96.6667	96.6667
Cnidaria 17	S_innerproduct	6.06061	6.66667	6.66667	6.66667	20	26.6667
Cnidaria 17	S_intersection	6.06061	0	0	0	13.3333	26.6667
Cnidaria 17	S_jaccard	6.06061	0	0	0	16.6667	23.3333
Cnidaria 17	S_jaccard3w	72.7273	93.3333	96.6667	96.6667	96.6667	96.6667
Cnidaria 17	S_johson	75.7576	60	60	60	73.3333	73.3333
Cnidaria 17	S_kulczynski_I	12.1212	6.66667	60	60	73.3333	73.3333
Cnidaria 17	S_kulczynski_II	75.7576	60	60	60	73.3333	73.3333
Cnidaria 17	S_mcconnaughey	75.7576	60	60	60	73.3333	73.3333
Cnidaria 17	S_michael	84.8485	56.6667	60	60	66.6667	66.6667
Cnidaria 17	S_mountford	57.5758	100	100	100	100	100
Cnidaria 17	S_nei_li	72.7273	93.3333	96.6667	96.6667	96.6667	96.6667
Cnidaria 17	S_ochiai_I	72.7273	76.6667	80	80	83.3333	83.3333
Cnidaria 17	S_ochiai_II	75.7576	73.3333	76.6667	76.6667	83.3333	83.3333
Cnidaria 17	S_otsuka	72.7273	76.6667	80	80	83.3333	83.3333
Cnidaria 17	S_pearson_I	78.7879	50	50	50	80	80
Cnidaria 17	S_pearson_II	72.7273	46.6667	46.6667	46.6667	63.3333	76.6667
Cnidaria 17	S_pearson_III	54.5455	60	60	60	73.3333	73.3333
Cnidaria 17	S_pearson_heron_I	72.7273	60	60	60	70	70
Cnidaria 17	S_pearson_heron_II	66.6667	60	60	60	73.3333	73.3333
Cnidaria 17	S_pierce	39.3939	53.3333	53.3333	53.3333	66.6667	73.3333
Cnidaria 17	S_roger_tanimoto	72.7273	93.3333	96.6667	96.6667	96.6667	96.6667
Cnidaria 17	S_russell_rao	72.7273	93.3333	96.6667	96.6667	96.6667	96.6667
Cnidaria 17	S_simpson	60.6061	60	60	60	73.3333	73.3333
Cnidaria 17	S_sokal_michener	72.7273	93.3333	96.6667	96.6667	96.6667	96.6667
Cnidaria 17	S_sokal_sneath_I	72.7273	93.3333	96.6667	96.6667	96.6667	96.6667
Cnidaria 17	S_sokal_sneath_II	72.7273	93.3333	96.6667	96.6667	96.6667	96.6667
Cnidaria 17	S_sokal_sneath_III	72.7273	93.3333	96.6667	96.6667	96.6667	96.6667
Cnidaria 17	S_sokal_sneath_IV	75.7576	70	73.3333	73.3333	80	80
Cnidaria 17	S_sokal_sneath_IV2	72.7273	70	73.3333	73.3333	80	80
Cnidaria 17	S_sokal_sneath_V	0	0	53.3333	53.3333	66.6667	66.6667
Cnidaria 17	S_sorgenfrei	72.7273	76.6667	80	80	83.3333	83.3333
Cnidaria 17	S_tanimoto	0	0	53.3333	53.3333	66.6667	66.6667
Cnidaria 17	S_tarwid	66.6667	60	60	60	73.3333	73.3333
Cnidaria 17	S_yuleq	66.6667	60	60	60	73.3333	73.3333
Cnidaria 17	S_yulew	66.6667	60	60	60	73.3333	73.3333
Cnidaria 21	D_bray_curtis	78.7879	100	100	100	100	100
Cnidaria 21	D_chord	78.7879	100	100	100	100	100
Cnidaria 21	D_euclid	69.697	60	60	60	76.6667	76.6667
Cnidaria 21	D_hamming	69.697	60	60	60	76.6667	76.6667
Cnidaria 21	D_hellinger	78.7879	100	100	100	100	100
Cnidaria 21	D_jaccard	78.7879	100	100	100	100	100
Cnidaria 21	D_jaccard_sqrt	78.7879	100	100	100	100	100
Cnidaria 21	D_lance_williams	78.7879	100	100	100	100	100
Cnidaria 21	D_mean_manhattan	78.7879	100	100	100	100	100
Cnidaria 21	D_pattern_difference	36.3636	3.33333	3.33333	3.33333	3.33333	3.33333
Cnidaria 21	D_shaped_difference	57.5758	10	10	10	10	10
Cnidaria 21	D_sized_difference	78.7879	100	100	100	100	100
Cnidaria 21	D_squared_euclid	69.697	60	60	60	76.6667	76.6667
Cnidaria 21	D_vari	78.7879	100	100	100	100	100
Cnidaria 21	D_yuleq	0	0	0	0	10	13.3333
Cnidaria 21	S_anderberg	78.7879	63.3333	66.6667	66.6667	80	80
Cnidaria 21	S_baroni_urbani_buser_I	75.7576	100	100	100	100	100
Cnidaria 21	S_baroni_urbani_buser_II	75.7576	100	100	100	100	100
Cnidaria 21	S_braun_banquet	75.7576	100	100	100	100	100
Cnidaria 21	S_cole	0	0	53.3333	53.3333	66.6667	66.6667
Cnidaria 21	S_cosine	45.4545	100	100	100	100	100
Cnidaria 21	S_dennis	81.8182	80	80	80	93.3333	93.3333
Cnidaria 21	S_dice	78.7879	100	100	100	100	100
Cnidaria 21	S_dispersion	78.7879	70	70	70	70	70
Cnidaria 21	S_driver_kroeber	78.7879	96.6667	96.6667	96.6667	96.6667	96.6667
Cnidaria 21	S_eyraud	69.697	100	100	100	100	100
Cnidaria 21	S_fager_mcgowan	54.5455	73.3333	76.6667	76.6667	86.6667	90
Cnidaria 21	S_faith	78.7879	100	100	100	100	100
Cnidaria 21	S_forbes_I	72.7273	96.6667	96.6667	96.6667	96.6667	96.6667
Cnidaria 21	S_forbes_II	60.6061	100	100	100	100	100
Cnidaria 21	S_fossum	84.8485	86.6667	86.6667	86.6667	86.6667	86.6667
Cnidaria 21	S_gilbert_wells	72.7273	96.6667	96.6667	96.6667	96.6667	96.6667
Cnidaria 21	S_goodman_kruskal	78.7879	63.3333	66.6667	66.6667	80	80
Cnidaria 21	S_gower	6.06061	3.33333	3.33333	3.33333	20	26.6667
Cnidaria 21	S_gower_legendre	78.7879	100	100	100	100	100
Cnidaria 21	S_hamann	78.7879	100	100	100	100	100
Cnidaria 21	S_innerproduct	6.06061	3.33333	3.33333	3.33333	20	26.6667
Cnidaria 21	S_intersection	6.06061	0	0	0	13.3333	26.6667
Cnidaria 21	S_jaccard	6.06061	0	0	0	0	0
Cnidaria 21	S_jaccard3w	78.7879	100	100	100	100	100
Cnidaria 21	S_johson	78.7879	96.6667	96.6667	96.6667	96.6667	96.6667
Cnidaria 21	S_kulczynski_I	27.2727	6.66667	60	60	73.3333	73.3333
Cnidaria 21	S_kulczynski_II	78.7879	96.6667	96.6667	96.6667	96.6667	96.6667
Cnidaria 21	S_mcconnaughey	78.7879	96.6667	96.6667	96.6667	96.6667	96.6667
Cnidaria 21	S_michael	87.8788	70	70	70	70	70
Cnidaria 21	S_mountford	66.6667	100	100	100	100	100
Cnidaria 21	S_nei_li	78.7879	100	100	100	100	100
Cnidaria 21	S_ochiai_I	78.7879	100	100	100	100	100
Cnidaria 21	S_ochiai_II	78.7879	100	100	100	100	100
Cnidaria 21	S_otsuka	78.7879	100	100	100	100	100
Cnidaria 21	S_pearson_I	81.8182	6.66667	6.66667	6.66667	20	20
Cnidaria 21	S_pearson_II	78.7879	16.6667	23.3333	23.3333	46.6667	70
Cnidaria 21	S_pearson_III	72.7273	70	73.3333	73.3333	80	80
Cnidaria 21	S_pearson_heron_I	78.7879	73.3333	73.3333	73.3333	73.3333	73.3333
Cnidaria 21	S_pearson_heron_II	72.7273	96.6667	96.6667	96.6667	96.6667	96.6667
Cnidaria 21	S_pierce	42.4242	66.6667	66.6667	66.6667	83.3333	83.3333
Cnidaria 21	S_roger_tanimoto	78.7879	100	100	100	100	100
Cnidaria 21	S_russell_rao	78.7879	100	100	100	100	100
Cnidaria 21	S_simpson	60.6061	86.6667	86.6667	86.6667	86.6667	86.6667
Cnidaria 21	S_sokal_michener	78.7879	100	100	100	100	100
Cnidaria 21	S_sokal_sneath_I	78.7879	100	100	100	100	100
Cnidaria 21	S_sokal_sneath_II	78.7879	100	100	100	100	100
Cnidaria 21	S_sokal_sneath_III	78.7879	100	100	100	100	100
Cnidaria 21	S_sokal_sneath_IV	78.7879	100	100	100	100	100
Cnidaria 21	S_sokal_sneath_IV2	78.7879	100	100	100	100	100
Cnidaria 21	S_sokal_sneath_V	0	6.66667	60	60	73.3333	73.3333
Cnidaria 21	S_sorgenfrei	78.7879	100	100	100	100	100
Cnidaria 21	S_tanimoto	0	0	53.3333	53.3333	66.6667	66.6667
Cnidaria 21	S_tarwid	72.7273	96.6667	96.6667	96.6667	96.6667	96.6667
Cnidaria 21	S_yuleq	72.7273	96.6667	96.6667	96.6667	96.6667	96.6667
Cnidaria 21	S_yulew	72.7273	96.6667	96.6667	96.6667	96.6667	96.6667
Cnidaria 21 2%	D_bray_curtis	78.7879	100	100	100	100	100
Cnidaria 21 2%	D_chord	78.7879	100	100	100	100	100
Cnidaria 21 2%	D_euclid	69.697	60	60	60	76.6667	76.6667
Cnidaria 21 2%	D_hamming	69.697	60	60	60	76.6667	76.6667
Cnidaria 21 2%	D_hellinger	78.7879	100	100	100	100	100
Cnidaria 21 2%	D_jaccard	78.7879	100	100	100	100	100
Cnidaria 21 2%	D_jaccard_sqrt	78.7879	100	100	100	100	100
Cnidaria 21 2%	D_lance_williams	78.7879	100	100	100	100	100
Cnidaria 21 2%	D_mean_manhattan	78.7879	100	100	100	100	100
Cnidaria 21 2%	D_pattern_difference	36.3636	3.33333	3.33333	3.33333	3.33333	3.33333
Cnidaria 21 2%	D_shaped_difference	57.5758	10	10	10	10	10
Cnidaria 21 2%	D_sized_difference	78.7879	100	100	100	100	100
Cnidaria 21 2%	D_squared_euclid	69.697	60	60	60	76.6667	76.6667
Cnidaria 21 2%	D_vari	78.7879	100	100	100	100	100
Cnidaria 21 2%	D_yuleq	0	0	0	0	10	13.3333
Cnidaria 21 2%	S_anderberg	78.7879	63.3333	66.6667	66.6667	80	80
Cnidaria 21 2%	S_baroni_urbani_buser_I	75.7576	100	100	100	100	100
Cnidaria 21 2%	S_baroni_urbani_buser_II	75.7576	100	100	100	100	100
Cnidaria 21 2%	S_braun_banquet	75.7576	100	100	100	100	100
Cnidaria 21 2%	S_cole	0	0	53.3333	53.3333	66.6667	66.6667
Cnidaria 21 2%	S_cosine	45.4545	100	100	100	100	100
Cnidaria 21 2%	S_dennis	81.8182	80	80	80	93.3333	93.3333
Cnidaria 21 2%	S_dice	78.7879	100	100	100	100	100
Cnidaria 21 2%	S_dispersion	78.7879	70	70	70	70	70
Cnidaria 21 2%	S_driver_kroeber	78.7879	96.6667	96.6667	96.6667	96.6667	96.6667
Cnidaria 21 2%	S_eyraud	69.697	100	100	100	100	100
Cnidaria 21 2%	S_fager_mcgowan	54.5455	73.3333	76.6667	76.6667	86.6667	90
Cnidaria 21 2%	S_faith	78.7879	100	100	100	100	100
Cnidaria 21 2%	S_forbes_I	72.7273	96.6667	96.6667	96.6667	96.6667	96.6667
Cnidaria 21 2%	S_forbes_II	60.6061	100	100	100	100	100
Cnidaria 21 2%	S_fossum	84.8485	86.6667	86.6667	86.6667	86.6667	86.6667
Cnidaria 21 2%	S_gilbert_wells	72.7273	96.6667	96.6667	96.6667	96.6667	96.6667
Cnidaria 21 2%	S_goodman_kruskal	78.7879	63.3333	66.6667	66.6667	80	80
Cnidaria 21 2%	S_gower	6.06061	3.33333	3.33333	3.33333	20	26.6667
Cnidaria 21 2%	S_gower_legendre	78.7879	100	100	100	100	100
Cnidaria 21 2%	S_hamann	78.7879	100	100	100	100	100
Cnidaria 21 2%	S_innerproduct	6.06061	3.33333	3.33333	3.33333	20	26.6667
Cnidaria 21 2%	S_intersection	6.06061	0	0	0	13.3333	26.6667
Cnidaria 21 2%	S_jaccard	6.06061	0	0	0	0	0
Cnidaria 21 2%	S_jaccard3w	78.7879	100	100	100	100	100
Cnidaria 21 2%	S_johson	78.7879	96.6667	96.6667	96.6667	96.6667	96.6667
Cnidaria 21 2%	S_kulczynski_I	27.2727	6.66667	60	60	73.3333	73.3333
Cnidaria 21 2%	S_kulczynski_II	78.7879	96.6667	96.6667	96.6667	96.6667	96.6667
Cnidaria 21 2%	S_mcconnaughey	78.7879	96.6667	96.6667	96.6667	96.6667	96.6667
Cnidaria 21 2%	S_michael	87.8788	70	70	70	70	70
Cnidaria 21 2%	S_mountford	63.6364	100	100	100	100	100
Cnidaria 21 2%	S_nei_li	78.7879	100	100	100	100	100
Cnidaria 21 2%	S_ochiai_I	78.7879	100	100	100	100	100
Cnidaria 21 2%	S_ochiai_II	78.7879	100	100	100	100	100
Cnidaria 21 2%	S_otsuka	78.7879	100	100	100	100	100
Cnidaria 21 2%	S_pearson_I	81.8182	6.66667	6.66667	6.66667	20	20
Cnidaria 21 2%	S_pearson_II	78.7879	16.6667	23.3333	23.3333	46.6667	70
Cnidaria 21 2%	S_pearson_III	72.7273	70	73.3333	73.3333	80	80
Cnidaria 21 2%	S_pearson_heron_I	78.7879	73.3333	73.3333	73.3333	73.3333	73.3333
Cnidaria 21 2%	S_pearson_heron_II	72.7273	96.6667	96.6667	96.6667	96.6667	96.6667
Cnidaria 21 2%	S_pierce	42.4242	66.6667	66.6667	66.6667	83.3333	83.3333
Cnidaria 21 2%	S_roger_tanimoto	78.7879	100	100	100	100	100
Cnidaria 21 2%	S_russell_rao	78.7879	100	100	100	100	100
Cnidaria 21 2%	S_simpson	60.6061	86.6667	86.6667	86.6667	86.6667	86.6667
Cnidaria 21 2%	S_sokal_michener	78.7879	100	100	100	100	100
Cnidaria 21 2%	S_sokal_sneath_I	78.7879	100	100	100	100	100
Cnidaria 21 2%	S_sokal_sneath_II	78.7879	100	100	100	100	100
Cnidaria 21 2%	S_sokal_sneath_III	78.7879	100	100	100	100	100
Cnidaria 21 2%	S_sokal_sneath_IV	78.7879	100	100	100	100	100
Cnidaria 21 2%	S_sokal_sneath_IV2	78.7879	100	100	100	100	100
Cnidaria 21 2%	S_sokal_sneath_V	0	33.3333	86.6667	86.6667	93.3333	93.3333
Cnidaria 21 2%	S_sorgenfrei	78.7879	100	100	100	100	100
Cnidaria 21 2%	S_tanimoto	0	0	53.3333	53.3333	66.6667	66.6667
Cnidaria 21 2%	S_tarwid	72.7273	96.6667	96.6667	96.6667	96.6667	96.6667
Cnidaria 21 2%	S_yuleq	72.7273	96.6667	96.6667	96.6667	96.6667	96.6667
Cnidaria 21 2%	S_yulew	72.7273	96.6667	96.6667	96.6667	96.6667	96.6667
Cnidaria 31	D_bray_curtis	78.7879	100	100	100	100	100
Cnidaria 31	D_chord	78.7879	100	100	100	100	100
Cnidaria 31	D_euclid	75.7576	86.6667	86.6667	86.6667	93.3333	93.3333
Cnidaria 31	D_hamming	75.7576	86.6667	86.6667	86.6667	93.3333	93.3333
Cnidaria 31	D_hellinger	78.7879	100	100	100	100	100
Cnidaria 31	D_jaccard	78.7879	100	100	100	100	100
Cnidaria 31	D_jaccard_sqrt	78.7879	100	100	100	100	100
Cnidaria 31	D_lance_williams	78.7879	100	100	100	100	100
Cnidaria 31	D_mean_manhattan	78.7879	100	100	100	100	100
Cnidaria 31	D_pattern_difference	36.3636	13.3333	13.3333	13.3333	20	20
Cnidaria 31	D_shaped_difference	66.6667	40	40	40	40	40
Cnidaria 31	D_sized_difference	78.7879	100	100	100	100	100
Cnidaria 31	D_squared_euclid	75.7576	86.6667	86.6667	86.6667	93.3333	93.3333
Cnidaria 31	D_vari	78.7879	100	100	100	100	100
Cnidaria 31	D_yuleq	0	0	0	0	13.3333	13.3333
Cnidaria 31	S_anderberg	75.7576	90	93.3333	93.3333	93.3333	93.3333
Cnidaria 31	S_baroni_urbani_buser_I	78.7879	100	100	100	100	100
Cnidaria 31	S_baroni_urbani_buser_II	78.7879	100	100	100	100	100
Cnidaria 31	S_braun_banquet	84.8485	100	100	100	100	100
Cnidaria 31	S_cole	0	0	53.3333	53.3333	66.6667	66.6667
Cnidaria 31	S_cosine	63.6364	100	100	100	100	100
Cnidaria 31	S_dennis	81.8182	96.6667	96.6667	96.6667	96.6667	96.6667
Cnidaria 31	S_dice	78.7879	100	100	100	100	100
Cnidaria 31	S_dispersion	78.7879	93.3333	93.3333	93.3333	93.3333	93.3333
Cnidaria 31	S_driver_kroeber	81.8182	100	100	100	100	100
Cnidaria 31	S_eyraud	81.8182	100	100	100	100	100
Cnidaria 31	S_fager_mcgowan	51.5152	73.3333	76.6667	76.6667	86.6667	90
Cnidaria 31	S_faith	78.7879	100	100	100	100	100
Cnidaria 31	S_forbes_I	81.8182	100	100	100	100	100
Cnidaria 31	S_forbes_II	72.7273	100	100	100	100	100
Cnidaria 31	S_fossum	87.8788	100	100	100	100	100
Cnidaria 31	S_gilbert_wells	81.8182	100	100	100	100	100
Cnidaria 31	S_goodman_kruskal	75.7576	90	93.3333	93.3333	93.3333	93.3333
Cnidaria 31	S_gower	6.06061	13.3333	13.3333	13.3333	20	26.6667
Cnidaria 31	S_gower_legendre	78.7879	100	100	100	100	100
Cnidaria 31	S_hamann	78.7879	100	100	100	100	100
Cnidaria 31	S_innerproduct	6.06061	10	10	10	20	26.6667
Cnidaria 31	S_intersection	6.06061	0	0	0	13.3333	20
Cnidaria 31	S_jaccard	6.06061	0	0	0	0	0
Cnidaria 31	S_jaccard3w	78.7879	100	100	100	100	100
Cnidaria 31	S_johson	81.8182	100	100	100	100	100
Cnidaria 31	S_kulczynski_I	39.3939	33.3333	80	80	80	80
Cnidaria 31	S_kulczynski_II	81.8182	100	100	100	100	100
Cnidaria 31	S_mcconnaughey	81.8182	100	100	100	100	100
Cnidaria 31	S_michael	87.8788	93.3333	93.3333	93.3333	93.3333	93.3333
Cnidaria 31	S_mountford	75.7576	100	100	100	100	100
Cnidaria 31	S_nei_li	78.7879	100	100	100	100	100
Cnidaria 31	S_ochiai_I	78.7879	100	100	100	100	100
Cnidaria 31	S_ochiai_II	78.7879	100	100	100	100	100
Cnidaria 31	S_otsuka	78.7879	100	100	100	100	100
Cnidaria 31	S_pearson_I	78.7879	26.6667	26.6667	26.6667	26.6667	26.6667
Cnidaria 31	S_pearson_II	78.7879	46.6667	50	50	66.6667	66.6667
Cnidaria 31	S_pearson_III	81.8182	93.3333	96.6667	96.6667	96.6667	96.6667
Cnidaria 31	S_pearson_heron_I	81.8182	93.3333	93.3333	93.3333	93.3333	93.3333
Cnidaria 31	S_pearson_heron_II	81.8182	100	100	100	100	100
Cnidaria 31	S_pierce	42.4242	83.3333	83.3333	83.3333	90	90
Cnidaria 31	S_roger_tanimoto	78.7879	100	100	100	100	100
Cnidaria 31	S_russell_rao	78.7879	100	100	100	100	100
Cnidaria 31	S_simpson	72.7273	100	100	100	100	100
Cnidaria 31	S_sokal_michener	78.7879	100	100	100	100	100
Cnidaria 31	S_sokal_sneath_I	78.7879	100	100	100	100	100
Cnidaria 31	S_sokal_sneath_II	78.7879	100	100	100	100	100
Cnidaria 31	S_sokal_sneath_III	78.7879	100	100	100	100	100
Cnidaria 31	S_sokal_sneath_IV	78.7879	100	100	100	100	100
Cnidaria 31	S_sokal_sneath_IV2	81.8182	100	100	100	100	100
Cnidaria 31	S_sokal_sneath_V	0	33.3333	86.6667	86.6667	93.3333	93.3333
Cnidaria 31	S_sorgenfrei	78.7879	100	100	100	100	100
Cnidaria 31	S_tanimoto	0	0	53.3333	53.3333	66.6667	66.6667
Cnidaria 31	S_tarwid	81.8182	100	100	100	100	100
Cnidaria 31	S_yuleq	81.8182	100	100	100	100	100
Cnidaria 31	S_yulew	81.8182	100	100	100	100	100
RepeatFree 21	D_bray_curtis	75.7576	90	90	90	90	90
RepeatFree 21	D_chord	75.7576	86.6667	86.6667	86.6667	86.6667	86.6667
RepeatFree 21	D_euclid	75.7576	60	60	60	66.6667	73.3333
RepeatFree 21	D_hamming	75.7576	60	60	60	66.6667	73.3333
RepeatFree 21	D_hellinger	75.7576	86.6667	86.6667	86.6667	86.6667	86.6667
RepeatFree 21	D_jaccard	75.7576	90	90	90	90	90
RepeatFree 21	D_jaccard_sqrt	75.7576	90	90	90	90	90
RepeatFree 21	D_lance_williams	75.7576	90	90	90	90	90
RepeatFree 21	D_mean_manhattan	75.7576	90	90	90	90	90
RepeatFree 21	D_pattern_difference	6.06061	6.66667	13.3333	13.3333	16.6667	16.6667
RepeatFree 21	D_shaped_difference	66.6667	36.6667	43.3333	43.3333	46.6667	46.6667
RepeatFree 21	D_sized_difference	75.7576	90	90	90	90	90
RepeatFree 21	D_squared_euclid	75.7576	60	60	60	66.6667	73.3333
RepeatFree 21	D_vari	75.7576	90	90	90	90	90
RepeatFree 21	D_yuleq	0	23.3333	30	30	66.6667	66.6667
RepeatFree 21	S_anderberg	72.7273	66.6667	73.3333	73.3333	73.3333	73.3333
RepeatFree 21	S_baroni_urbani_buser_I	75.7576	76.6667	80	80	83.3333	86.6667
RepeatFree 21	S_baroni_urbani_buser_II	75.7576	76.6667	80	80	83.3333	86.6667
RepeatFree 21	S_braun_banquet	75.7576	86.6667	86.6667	86.6667	93.3333	93.3333
RepeatFree 21	S_cole	0	0	53.3333	53.3333	66.6667	66.6667
RepeatFree 21	S_cosine	54.5455	96.6667	96.6667	96.6667	96.6667	96.6667
RepeatFree 21	S_dennis	78.7879	73.3333	80	80	80	86.6667
RepeatFree 21	S_dice	75.7576	90	90	90	90	90
RepeatFree 21	S_dispersion	75.7576	66.6667	73.3333	73.3333	73.3333	73.3333
RepeatFree 21	S_driver_kroeber	78.7879	66.6667	73.3333	73.3333	73.3333	73.3333
RepeatFree 21	S_eyraud	78.7879	66.6667	73.3333	73.3333	73.3333	73.3333
RepeatFree 21	S_fager_mcgowan	39.3939	53.3333	56.6667	56.6667	60	63.3333
RepeatFree 21	S_faith	75.7576	90	90	90	90	90
RepeatFree 21	S_forbes_I	81.8182	66.6667	73.3333	73.3333	73.3333	73.3333
RepeatFree 21	S_forbes_II	78.7879	66.6667	73.3333	73.3333	73.3333	73.3333
RepeatFree 21	S_fossum	75.7576	56.6667	63.3333	63.3333	70	70
RepeatFree 21	S_gilbert_wells	81.8182	66.6667	73.3333	73.3333	73.3333	73.3333
RepeatFree 21	S_goodman_kruskal	72.7273	66.6667	73.3333	73.3333	73.3333	73.3333
RepeatFree 21	S_gower	6.06061	10	10	10	16.6667	23.3333
RepeatFree 21	S_gower_legendre	75.7576	90	90	90	90	90
RepeatFree 21	S_hamann	75.7576	90	90	90	90	90
RepeatFree 21	S_innerproduct	6.06061	10	10	10	16.6667	23.3333
RepeatFree 21	S_intersection	0	23.3333	30	30	66.6667	66.6667
RepeatFree 21	S_jaccard	0	23.3333	30	30	66.6667	66.6667
RepeatFree 21	S_jaccard3w	75.7576	90	90	90	90	90
RepeatFree 21	S_johson	78.7879	66.6667	73.3333	73.3333	73.3333	73.3333
RepeatFree 21	S_kulczynski_I	54.5455	30	53.3333	53.3333	66.6667	66.6667
RepeatFree 21	S_kulczynski_II	78.7879	66.6667	73.3333	73.3333	73.3333	73.3333
RepeatFree 21	S_mcconnaughey	78.7879	66.6667	73.3333	73.3333	73.3333	73.3333
RepeatFree 21	S_michael	78.7879	66.6667	73.3333	73.3333	73.3333	73.3333
RepeatFree 21	S_mountford	75.7576	96.6667	96.6667	96.6667	96.6667	96.6667
RepeatFree 21	S_nei_li	75.7576	90	90	90	90	90
RepeatFree 21	S_ochiai_I	75.7576	86.6667	86.6667	86.6667	86.6667	86.6667
RepeatFree 21	S_ochiai_II	75.7576	86.6667	86.6667	86.6667	86.6667	86.6667
RepeatFree 21	S_otsuka	75.7576	86.6667	86.6667	86.6667	86.6667	86.6667
RepeatFree 21	S_pearson_I	72.7273	46.6667	53.3333	53.3333	66.6667	66.6667
RepeatFree 21	S_pearson_II	78.7879	46.6667	46.6667	46.6667	66.6667	66.6667
RepeatFree 21	S_pearson_III	75.7576	66.6667	73.3333	73.3333	73.3333	73.3333
RepeatFree 21	S_pearson_heron_I	78.7879	66.6667	73.3333	73.3333	73.3333	73.3333
RepeatFree 21	S_pearson_heron_II	81.8182	66.6667	73.3333	73.3333	73.3333	73.3333
RepeatFree 21	S_pierce	30.303	60	60	60	70	76.6667
RepeatFree 21	S_roger_tanimoto	75.7576	90	90	90	90	90
RepeatFree 21	S_russell_rao	75.7576	90	90	90	90	90
RepeatFree 21	S_simpson	78.7879	66.6667	73.3333	73.3333	73.3333	73.3333
RepeatFree 21	S_sokal_michener	75.7576	90	90	90	90	90
RepeatFree 21	S_sokal_sneath_I	75.7576	90	90	90	90	90
RepeatFree 21	S_sokal_sneath_II	75.7576	90	90	90	90	90
RepeatFree 21	S_sokal_sneath_III	75.7576	90	90	90	90	90
RepeatFree 21	S_sokal_sneath_IV	75.7576	66.6667	73.3333	73.3333	73.3333	73.3333
RepeatFree 21	S_sokal_sneath_IV2	78.7879	66.6667	73.3333	73.3333	73.3333	73.3333
RepeatFree 21	S_sokal_sneath_V	0	26.6667	73.3333	73.3333	86.6667	86.6667
RepeatFree 21	S_sorgenfrei	75.7576	86.6667	86.6667	86.6667	86.6667	86.6667
RepeatFree 21	S_tanimoto	0	0	53.3333	53.3333	66.6667	66.6667
RepeatFree 21	S_tarwid	81.8182	66.6667	73.3333	73.3333	73.3333	73.3333
RepeatFree 21	S_yuleq	81.8182	66.6667	73.3333	73.3333	73.3333	73.3333
RepeatFree 21	S_yulew	81.8182	66.6667	73.3333	73.3333	73.3333	73.3333
