# Supplementary material for: Cnidaria: fast, reference-free clustering of raw and assembled genome and transcriptome NGS data
Source: BMC Bioinformatics. 2015 Nov 2;16:352. doi: 10.1186/s12859-015-0806-7 (PMC4630969; doi:10.1186/s12859-015-0806-7)
Supplement: Additional file 17: Table S8. — REFERENCEFREE datasets and statistics. Datasets used in the REFERENCEFREE analysis with the respective number of sequences, number of k-mers, number of valid k-mers (present in at least two samples) and percentage of k-mers considered valid for each dataset. On average, 0.016 ± 0.023 % of the data is used. (XLS 34 kb) [file 12859_2015_806_MOESM17_ESM.xls]

## Sheet: ST08-ReferenceFree
Species name	# sequences	# total k-mers	# filtered k-mers	% filtered k-mers	# valid k-mers	% valid k-mers on total	% valid k-mers on filtered
Arabidopsis lyrata	695	206654035	23017	0.000111379	2117	1.02442e-05	0.0919755
Arabidopsis thaliana TAIR10 genome	7	119667610	108798727	0.909174	5216206	0.0435891	0.0479436
Aspergillus fumigatus uid14003	8	29384798	28202227	0.959756	298192	0.0101478	0.0105733
Aspergillus nidulans FGSC A4 uid13961	17	29710946	1380403	0.0464611	14457	0.000486588	0.010473
Aspergillus niger CBS 513 88 uid19263	20	34006271	31024	0.000912302	3245	9.54236e-05	0.104596
Aspergillus oryzae RIB40 uid28175	27	37088042	3023	8.15088e-05	329	8.87078e-06	0.108832
Bos taurus	3317	2670355959	84913103	0.0317984	6008109	0.00224993	0.070756
Candida albicans uid14005	1	949606	934662	0.984263	55239	0.0581704	0.0591005
Candida dubliniensis CD36 uid38659	8	14618262	3174370	0.217151	217847	0.0149024	0.0686268
Candida glabrata CBS138 uid12376	14	12338028	19835	0.00160763	5993	0.000485734	0.302143
Canis familiaris	3268	2410911515	4329	1.79559e-06	24	9.95474e-09	0.00554401
Citrus sinensis	4844	327732660	166728	0.000508732	9296	2.83646e-05	0.0557555
Cryptococcus gattii WM276	14	18374480	2206325	0.120076	62303	0.00339074	0.0282384
Cryptococcus neoformans var JEC21 uid10698	14	19051642	1052619	0.0552508	46324	0.0024315	0.0440083
Equus caballus	9637	2474736322	9434	3.81212e-06	83	3.35389e-08	0.00879796
Glycine max	1147	973756350	38727735	0.0397715	2795539	0.00287088	0.0721844
Gorilla gorilla	50196	3034656224	19985	6.58559e-06	6566	2.16367e-06	0.328546
H sapiens	455	3209277005	2257251769	0.703352	250550896	0.0780708	0.110998
Kluyveromyces lactis NRRL Y-1140 uid12377	7	10729307	1747364	0.162859	42224	0.00393539	0.0241644
Macaca fascicularis	7601	2946691717	3190	1.08257e-06	1782	6.04746e-07	0.558621
Macaca mulatta	122145	3094944391	564983154	0.18255	188249253	0.0608248	0.333194
Malus domestica	18	526594476	246673025	0.468431	10410042	0.0197686	0.0422018
Mus musculus	179	2798781944	2016630284	0.720539	201653910	0.0720506	0.0999955
Neurospora crassa uid132	822	38031484	685879	0.0180345	18013	0.000473634	0.0262626
Nicotiana benthamiana Niben.genome.v0.4.4.scaffolds.nrcontigs	140890	2590822236	881990	0.000340429	44691	1.72497e-05	0.0506706
Nicotiana tabacum tobacco genome sequences assembly	300158	376868190	1144609	0.00303716	78105	0.000207248	0.0682373
Oryza brachyantha	2491	259857775	26817832	0.103202	2230475	0.00858345	0.0831713
Oryza sativa build 5.00 IRGSPb5	12	382787888	271676231	0.70973	11576302	0.0302421	0.0426107
Pan troglodytes	24129	3322785342	13189	3.96926e-06	9787	2.94542e-06	0.742058
Populus trichocarpa	19	307840388	244830902	0.795318	16275860	0.0528711	0.066478
Rattus norvegicus	955	2870165093	2095384468	0.730057	200211211	0.069756	0.0955487
S lycopersicum chromosomes.2.40	13	781666151	541281299	0.692471	26676385	0.0341276	0.0492838
Saccharomyces cerevisiae uid128	17	12156765	564367	0.0464241	17474	0.00143739	0.0309621
Schizosaccharomyces pombe uid127	4	12591171	12175174	0.966961	422017	0.0335169	0.0346621
Solanum peruvianum Speru denovo	13840	24245039	975396	0.0402307	722297	0.0297915	0.740517
Solanum tuberosum PGSC DM v3 superscaffolds	66254	726099466	867187	0.00119431	221105	0.000304511	0.254968
Spimpinellifolium genome.contigs	309695	682664352	959514	0.00140554	832047	0.00121882	0.867155
Vitis vinifera Genoscope 12X 2010 02 12 scaffolds	2059	485144450	20804	4.28821e-05	1222	2.51884e-06	0.0587387
Yarrowia lipolytica CLIB122 uid12414	7	20550757	20047446	0.975509	322471	0.0156914	0.0160854
Zea mays	523	2067611843	611377663	0.295693	15472673	0.00748335	0.0253079
Zygosaccharomyces rouxii CBS 732 uid39573	7	9764495	862423	0.0883223	24625	0.00252189	0.0285533
Average±Standard Deviation		974,943,036±1,206,232,257	224,085,920±556,492,428	27.006%±35.730%	22,946,506±62,256,403	1.614%±2.342%	14.314%±21.075%
